# Supplementary material for: Tris(benzyl­diphenyl­phosphane-κP)(nitrato-κO)silver(I)
Source: IUCrdata. 2022 Dec 6;7(Pt 12):x221147. doi: 10.1107/S2414314622011476 (PMC9815128; doi:10.1107/S2414314622011476)
Supplement: Supplementary file 1 [file x-07-x221147-sup1.cif]

##############################################################################
#                                                                            #
# This CIF contains the data for a data article accepted for                 #
# publication in IUCrData. It conforms to the requirements of                #
# Notes for Authors for IUCrData, and has been                               #
# peer reviewed under the auspices of IUCrData.                              #
#                                                                            #
# Full details of the Crystallographic Information File format               #
# are given in the paper "The Crystallographic Information File (CIF):       #
# a New Standard Archive File for Crystallography" by S. R. Hall, F. H.      #
# Allen and I. D. Brown [Acta Cryst. (1991), A47, 655-685].                  #
#                                                                            #
# The current version of the core CIF dictionary is obtainable from          #
# ftp://ftp.iucr.org/pub/cif_core.dic.                                       #
#                                                                            #
# Software is freely available for graphical display of the structure(s)     #
# in this CIF. For information consult the CIF software page                 #
# http://www.iucr.org/resources/cif/software.                                #
#                                                                            #
# This file may be used for bona fide research purposes within the           #
# scientific community so long as proper attribution is given to the data    # 
# article from which it was obtained.                                        #
#                                                                            #
##############################################################################
data_I
_audit_creation_method
;
Olex2 1.3-ac4
(compiled 2018.12.18 svn.r3554 for Rigaku Oxford Diffraction, GUI svn.r1)
;
_journal_date_recd_electronic     2022-09-27
_journal_date_accepted     2022-11-30
_journal_name_full     'IUCrData'
_journal_year     2022
_journal_volume     7
_journal_issue     12
_journal_page_first     0
_journal_page_last     0
_journal_paper_category     HM
_journal_paper_doi     10.1107/S2414314622011476
_journal_coeditor_code     WM4175
_publ_contact_author_name     'Reinout Meijboom'
_publ_contact_author_address
;
Department of Chemical Sciences
University of Johannesburg
PO Box 524
Auckland Park
2006
Johannesburg
South Africa
;
_publ_contact_author_email     'rmeijboom@uj.ac.za'
_publ_contact_author_fax     '+27115592819'
_publ_contact_author_phone     '+27115592367'
_publ_section_title
;
Tris(benzyldiphenylphosphane-\k<i>P</i>)(nitrato-\k<i>O</i>)silver(I)
;
loop_
    _publ_author_name
    _publ_author_footnote
    _publ_author_address
    'Potgieter, Kariska' .
;
Department of Chemical Sciences
University of Johannesburg
PO Box 524
Auckland Park
2006
Johannesburg
South Africa
;
    'Malan, Frederick P.' .
;
Department of Chemistry
University of Pretoria
Lynnwood Road
Hatfield
Pretoria
0002
South Africa
;
    'Alimi, Oyekunle Azeez' .
;
Department of Chemical Sciences
University of Johannesburg
PO Box 524
Auckland Park
2006
Johannesburg
South Africa
;
    'Meijboom, Reinout' .
;
Department of Chemical Sciences
University of Johannesburg
PO Box 524
Auckland Park
2006
Johannesburg
South Africa
;
_publ_section_synopsis
;
The central Ag^I^ atom exhibits a distorted tetrahedral coordination
environment, defined by three P atoms of three benzyl-diphenylphosphane
ligands and one O atom of a nitrato ligand.
;
_chemical_name_systematic
;
Tris(benzyldiphenylphosphane-\k<i>P</i>)(nitrato-\k<i>O</i>)silver(I)
;
_chemical_name_common     ?
_chemical_formula_moiety     'C57 H51 Ag N O3 P3'
_chemical_formula_sum     'C57 H51 Ag N O3 P3'
_chemical_formula_iupac     '[Ag (N O3) (C19 H17 P1)3]'
_chemical_formula_weight     998.76
_chemical_melting_point     ?
_space_group_crystal_system     monoclinic
_space_group_name_H-M_alt     'P 1 21/c 1'
_space_group_name_Hall     '-P 2ybc'
loop_
    _space_group_symop_operation_xyz
    'x, y, z'
    '-x, y+1/2, -z+1/2'
    '-x, -y, -z'
    'x, -y-1/2, z-1/2'
_cell_length_a     13.5643(2)
_cell_length_b     9.9979(2)
_cell_length_c     35.4391(6)
_cell_angle_alpha     90
_cell_angle_beta     99.248(2)
_cell_angle_gamma     90
_cell_volume     4743.59(15)
_cell_formula_units_Z     4
_cell_measurement_reflns_used     49121
_cell_measurement_theta_min     2.6180
_cell_measurement_theta_max     31.2530
_cell_measurement_temperature     150.00(10)
_exptl_crystal_description     block
_exptl_crystal_colour     colourless
_exptl_crystal_size_max     0.210
_exptl_crystal_size_mid     0.177
_exptl_crystal_size_min     0.155
_exptl_crystal_density_diffrn     1.399
_exptl_crystal_density_meas     ?
_exptl_crystal_density_method     ?
_exptl_crystal_F_000     2064
_exptl_absorpt_coefficient_mu     0.573
_exptl_absorpt_correction_type     multi-scan
_exptl_absorpt_process_details
;
(CrysAlisPro; Rigaku OD, 2022)
;
_exptl_absorpt_correction_T_min     0.26845
_exptl_absorpt_correction_T_max     1.00000
_exptl_special_details     ?
_diffrn_ambient_temperature     150.00(10)
_diffrn_source     'Rotating-anode X-ray tube'
_diffrn_radiation_type     MoK\a
_diffrn_radiation_wavelength     0.71073
_diffrn_radiation_monochromator     mirror
_diffrn_measurement_device_type     'XtaLAB Synergy R, DW system, HyPix'
_diffrn_measurement_device     'four-circle diffractometer'
_diffrn_measurement_method     '\w scans'
_diffrn_detector     'Hybrid Pixel Array Detector'
_diffrn_detector_area_resol_mean     10.0000
_diffrn_reflns_number     77751
_diffrn_reflns_av_R_equivalents     0.0512
_diffrn_reflns_av_unetI/netI     0.0327
_diffrn_reflns_theta_min     2.346
_diffrn_reflns_theta_max     31.107
_diffrn_reflns_theta_full     25.242
_diffrn_measured_fraction_theta_max     0.845
_diffrn_measured_fraction_theta_full     0.999
_diffrn_reflns_limit_h_min     -18
_diffrn_reflns_limit_h_max     15
_diffrn_reflns_limit_k_min     -14
_diffrn_reflns_limit_k_max     14
_diffrn_reflns_limit_l_min     -43
_diffrn_reflns_limit_l_max     49
_diffrn_radiation_probe     x-ray
_refine_special_details     ?
_reflns_number_total     12895
_reflns_number_gt     10926
_reflns_threshold_expression     'I > 2\s(I)'
_refine_ls_structure_factor_coef     Fsqd
_refine_ls_matrix_type     full
_refine_ls_R_factor_all     0.0510
_refine_ls_R_factor_gt     0.0404
_refine_ls_wR_factor_gt     0.0917
_refine_ls_wR_factor_ref     0.0955
_refine_ls_goodness_of_fit_ref     1.065
_refine_ls_restrained_S_all     1.065
_refine_ls_number_reflns     12895
_refine_ls_number_parameters     586
_refine_ls_number_restraints     0
_refine_ls_hydrogen_treatment     constr
_refine_ls_weighting_scheme     calc
_refine_ls_weighting_details
              'w=1/[\s^2^(Fo^2^)+(0.0341P)^2^+5.9508P] where P=(Fo^2^+2Fc^2^)/3'
_atom_sites_solution_hydrogens     geom
_atom_sites_solution_primary     dual
_atom_sites_solution_secondary     ?
_refine_ls_shift/su_max     0.002
_refine_ls_shift/su_mean     0.000
_refine_diff_density_max     0.900
_refine_diff_density_min     -0.782
_refine_ls_extinction_method     none
_refine_ls_extinction_coef     .
loop_
    _atom_type_symbol
    _atom_type_description
    _atom_type_scat_dispersion_real
    _atom_type_scat_dispersion_imag
    _atom_type_scat_source
    'C' 'C' 0.0033 0.0016
                         'International Tables Vol C Tables 4.2.6.8 and 6.1.1.4'
    'H' 'H' 0.0000 0.0000
                         'International Tables Vol C Tables 4.2.6.8 and 6.1.1.4'
    'Ag' 'Ag' -0.8971 1.1015
                         'International Tables Vol C Tables 4.2.6.8 and 6.1.1.4'
    'N' 'N' 0.0061 0.0033
                         'International Tables Vol C Tables 4.2.6.8 and 6.1.1.4'
    'O' 'O' 0.0106 0.0060
                         'International Tables Vol C Tables 4.2.6.8 and 6.1.1.4'
    'P' 'P' 0.1023 0.0942
                         'International Tables Vol C Tables 4.2.6.8 and 6.1.1.4'
_computing_data_collection
;
CrysAlisPro (Rigaku OD, 2022)
;
_computing_cell_refinement
;
CrysAlisPro (Rigaku OD, 2022)
;
_computing_data_reduction
;
CrysAlisPro (Rigaku OD, 2022)
;
_computing_structure_solution
;
<i>SHELXT</i> (Sheldrick, 2015a)
;
_computing_structure_refinement
;
SHELXL (Sheldrick, 2015b)
;
_computing_molecular_graphics
;
Olex2 (Dolomanov <i>et al.</i>,  2009)
;
_computing_publication_material
;
Olex2 (Dolomanov <i>et al.</i>,  2009)
;
loop_
    _atom_site_type_symbol
    _atom_site_label
    _atom_site_fract_x
    _atom_site_fract_y
    _atom_site_fract_z
    _atom_site_U_iso_or_equiv
    _atom_site_adp_type
    _atom_site_calc_flag
    _atom_site_occupancy
    _atom_site_disorder_assembly
    _atom_site_disorder_group
    Ag Ag1 0.74798(2) 0.69605(2) 0.37571(2) 0.02091(5) Uani d 1 . .
    P P1 0.58242(4) 0.59000(6) 0.37839(2) 0.02200(11) Uani d 1 . .
    P P2 0.83407(4) 0.68482(5) 0.31933(2) 0.02064(11) Uani d 1 . .
    P P3 0.83722(4) 0.70570(5) 0.44299(2) 0.02071(11) Uani d 1 . .
    N N1 0.72422(15) 1.0224(2) 0.36449(6) 0.0296(4) Uani d 1 . .
    C C7 0.59306(15) 0.4655(2) 0.41680(6) 0.0229(4) Uani d 1 . .
    O O2 0.70309(18) 0.9312(2) 0.34174(8) 0.0674(8) Uani d 1 . .
    C C45 0.75566(16) 0.7562(2) 0.47712(6) 0.0235(4) Uani d 1 . .
    O O3 0.7075(3) 1.1395(2) 0.35565(8) 0.0745(8) Uani d 1 . .
    C C52 0.93733(16) 0.4638(2) 0.43405(6) 0.0234(4) Uani d 1 . .
    C C20 0.95104(16) 0.7790(2) 0.32598(6) 0.0229(4) Uani d 1 . .
    C C39 0.95066(15) 0.8048(2) 0.45606(6) 0.0218(4) Uani d 1 . .
    C C26 0.86546(17) 0.5186(2) 0.30363(6) 0.0244(4) Uani d 1 . .
    C C40 0.98711(17) 0.8780(2) 0.42795(7) 0.0268(5) Uani d 1 . .
    H H40 0.9504 0.8811 0.4028 0.032 Uiso calc 1 . .
    C C8 0.62320(17) 0.3353(2) 0.41041(7) 0.0288(5) Uani d 1 . .
    H H8 0.6300 0.3083 0.3853 0.035 Uiso calc 1 . .
    C C12 0.58538(17) 0.5036(2) 0.45431(6) 0.0257(4) Uani d 1 . .
    H H12 0.5659 0.5922 0.4594 0.031 Uiso calc 1 . .
    C C32 0.77378(17) 0.7596(2) 0.27341(6) 0.0263(4) Uani d 1 . .
    H H32A 0.7634 0.8561 0.2776 0.032 Uiso calc 1 . .
    H H32B 0.8207 0.7520 0.2548 0.032 Uiso calc 1 . .
    C C27 0.8137(2) 0.4102(2) 0.31479(7) 0.0326(5) Uani d 1 . .
    H H27 0.7700 0.4221 0.3330 0.039 Uiso calc 1 . .
    C C51 0.87716(17) 0.5366(2) 0.46029(6) 0.0251(4) Uani d 1 . .
    H H51A 0.9180 0.5442 0.4860 0.030 Uiso calc 1 . .
    H H51B 0.8172 0.4828 0.4628 0.030 Uiso calc 1 . .
    C C1 0.48491(16) 0.7039(2) 0.38875(6) 0.0243(4) Uani d 1 . .
    C C25 1.04431(18) 0.7184(2) 0.33519(7) 0.0287(5) Uani d 1 . .
    H H25 1.0486 0.6241 0.3382 0.034 Uiso calc 1 . .
    C C13 0.52699(17) 0.5003(2) 0.33411(6) 0.0279(5) Uani d 1 . .
    H H13A 0.5334 0.5586 0.3120 0.034 Uiso calc 1 . .
    H H13B 0.5677 0.4193 0.3318 0.034 Uiso calc 1 . .
    C C33 0.67541(18) 0.6995(2) 0.25573(6) 0.0288(5) Uani d 1 . .
    C C14 0.41952(17) 0.4579(2) 0.33067(6) 0.0265(5) Uani d 1 . .
    C C9 0.64343(18) 0.2446(3) 0.44029(8) 0.0334(5) Uani d 1 . .
    H H9 0.6632 0.1560 0.4354 0.040 Uiso calc 1 . .
    C C21 0.94684(18) 0.9193(2) 0.32359(7) 0.0273(5) Uani d 1 . .
    H H21 0.8839 0.9630 0.3185 0.033 Uiso calc 1 . .
    C C53 1.03062(17) 0.5100(2) 0.42783(7) 0.0283(5) Uani d 1 . .
    H H53 1.0562 0.5917 0.4391 0.034 Uiso calc 1 . .
    C C57 0.90097(18) 0.3451(2) 0.41677(7) 0.0290(5) Uani d 1 . .
    H H57 0.8365 0.3145 0.4199 0.035 Uiso calc 1 . .
    C C54 1.08633(18) 0.4372(2) 0.40518(7) 0.0300(5) Uani d 1 . .
    H H54 1.1489 0.4704 0.4005 0.036 Uiso calc 1 . .
    C C44 1.00465(17) 0.8037(2) 0.49331(6) 0.0268(4) Uani d 1 . .
    H H44 0.9797 0.7556 0.5129 0.032 Uiso calc 1 . .
    C C22 1.03420(19) 0.9945(3) 0.32863(7) 0.0330(5) Uani d 1 . .
    H H22 1.0306 1.0892 0.3266 0.040 Uiso calc 1 . .
    C C31 0.93097(18) 0.4982(3) 0.27725(7) 0.0301(5) Uani d 1 . .
    H H31 0.9665 0.5718 0.2691 0.036 Uiso calc 1 . .
    C C6 0.40306(18) 0.6613(3) 0.40516(7) 0.0307(5) Uani d 1 . .
    H H6 0.3940 0.5689 0.4098 0.037 Uiso calc 1 . .
    C C46 0.67781(17) 0.8448(2) 0.46439(7) 0.0288(5) Uani d 1 . .
    H H46 0.6711 0.8810 0.4393 0.035 Uiso calc 1 . .
    C C19 0.39218(19) 0.3394(3) 0.34654(8) 0.0339(5) Uani d 1 . .
    H H19 0.4421 0.2833 0.3603 0.041 Uiso calc 1 . .
    C C50 0.76469(19) 0.7058(3) 0.51408(7) 0.0315(5) Uani d 1 . .
    H H50 0.8178 0.6463 0.5232 0.038 Uiso calc 1 . .
    C C41 1.07705(19) 0.9469(3) 0.43651(7) 0.0321(5) Uani d 1 . .
    H H41 1.1016 0.9966 0.4171 0.039 Uiso calc 1 . .
    C C5 0.33482(18) 0.7550(3) 0.41466(7) 0.0363(6) Uani d 1 . .
    H H5 0.2800 0.7264 0.4263 0.044 Uiso calc 1 . .
    C C56 0.9573(2) 0.2707(3) 0.39504(8) 0.0347(5) Uani d 1 . .
    H H56 0.9321 0.1886 0.3840 0.042 Uiso calc 1 . .
    C C2 0.49522(19) 0.8392(2) 0.38089(7) 0.0311(5) Uani d 1 . .
    H H2 0.5499 0.8687 0.3693 0.037 Uiso calc 1 . .
    C C42 1.13090(18) 0.9434(3) 0.47317(7) 0.0323(5) Uani d 1 . .
    H H42 1.1928 0.9893 0.4788 0.039 Uiso calc 1 . .
    O O1 0.7673(3) 0.9985(4) 0.39716(8) 0.0922(11) Uani d 1 . .
    C C55 1.0505(2) 0.3162(3) 0.38947(7) 0.0336(5) Uani d 1 . .
    H H55 1.0896 0.2646 0.3749 0.040 Uiso calc 1 . .
    C C38 0.5872(2) 0.7659(3) 0.25900(8) 0.0385(6) Uani d 1 . .
    H H38 0.5893 0.8438 0.2745 0.046 Uiso calc 1 . .
    C C11 0.60614(19) 0.4122(3) 0.48413(7) 0.0325(5) Uani d 1 . .
    H H11 0.6005 0.4388 0.5094 0.039 Uiso calc 1 . .
    C C43 1.09414(18) 0.8724(3) 0.50165(7) 0.0306(5) Uani d 1 . .
    H H43 1.1305 0.8711 0.5269 0.037 Uiso calc 1 . .
    C C10 0.63498(19) 0.2827(3) 0.47725(8) 0.0341(5) Uani d 1 . .
    H H10 0.6488 0.2206 0.4977 0.041 Uiso calc 1 . .
    C C23 1.1262(2) 0.9324(3) 0.33650(7) 0.0360(6) Uani d 1 . .
    H H23 1.1857 0.9839 0.3395 0.043 Uiso calc 1 . .
    C C28 0.8251(2) 0.2829(3) 0.29945(9) 0.0432(7) Uani d 1 . .
    H H28 0.7878 0.2094 0.3066 0.052 Uiso calc 1 . .
    C C48 0.61863(19) 0.8284(3) 0.52465(8) 0.0360(6) Uani d 1 . .
    H H48 0.5714 0.8520 0.5406 0.043 Uiso calc 1 . .
    C C24 1.13108(19) 0.7946(3) 0.34007(8) 0.0351(5) Uani d 1 . .
    H H24 1.1942 0.7518 0.3459 0.042 Uiso calc 1 . .
    C C15 0.3448(2) 0.5380(3) 0.31089(8) 0.0361(5) Uani d 1 . .
    H H15 0.3619 0.6201 0.3001 0.043 Uiso calc 1 . .
    C C47 0.61029(19) 0.8801(3) 0.48816(8) 0.0348(6) Uani d 1 . .
    H H47 0.5577 0.9406 0.4792 0.042 Uiso calc 1 . .
    C C30 0.9440(2) 0.3715(3) 0.26309(7) 0.0371(6) Uani d 1 . .
    H H30 0.9899 0.3580 0.2458 0.045 Uiso calc 1 . .
    C C49 0.6962(2) 0.7419(3) 0.53789(8) 0.0367(6) Uani d 1 . .
    H H49 0.7029 0.7072 0.5631 0.044 Uiso calc 1 . .
    C C29 0.8905(2) 0.2646(3) 0.27398(8) 0.0413(6) Uani d 1 . .
    H H29 0.8988 0.1782 0.2638 0.050 Uiso calc 1 . .
    C C18 0.2920(2) 0.3019(3) 0.34248(8) 0.0437(7) Uani d 1 . .
    H H18 0.2741 0.2207 0.3536 0.052 Uiso calc 1 . .
    C C17 0.2190(2) 0.3817(3) 0.32255(8) 0.0416(7) Uani d 1 . .
    H H17 0.1508 0.3556 0.3198 0.050 Uiso calc 1 . .
    C C34 0.6704(2) 0.5834(3) 0.23413(8) 0.0424(6) Uani d 1 . .
    H H34 0.7296 0.5353 0.2320 0.051 Uiso calc 1 . .
    C C16 0.2450(2) 0.4988(3) 0.30674(8) 0.0412(6) Uani d 1 . .
    H H16 0.1947 0.5538 0.2928 0.049 Uiso calc 1 . .
    C C4 0.3467(2) 0.8895(3) 0.40719(8) 0.0411(6) Uani d 1 . .
    H H4 0.3004 0.9529 0.4140 0.049 Uiso calc 1 . .
    C C3 0.4257(2) 0.9316(3) 0.38990(9) 0.0420(6) Uani d 1 . .
    H H3 0.4326 1.0236 0.3842 0.050 Uiso calc 1 . .
    C C37 0.4957(2) 0.7200(4) 0.23997(10) 0.0534(9) Uani d 1 . .
    H H37 0.4361 0.7674 0.2420 0.064 Uiso calc 1 . .
    C C36 0.4922(3) 0.6057(4) 0.21824(10) 0.0627(11) Uani d 1 . .
    H H36 0.4300 0.5741 0.2051 0.075 Uiso calc 1 . .
    C C35 0.5782(3) 0.5373(4) 0.21551(10) 0.0596(9) Uani d 1 . .
    H H35 0.5750 0.4576 0.2008 0.072 Uiso calc 1 . .
loop_
    _atom_site_aniso_label
    _atom_site_aniso_U_11
    _atom_site_aniso_U_22
    _atom_site_aniso_U_33
    _atom_site_aniso_U_12
    _atom_site_aniso_U_13
    _atom_site_aniso_U_23
    Ag1 0.02052(8) 0.02433(8) 0.01770(8) -0.00022(6) 0.00252(6) -0.00111(6)
    P1 0.0190(2) 0.0257(3) 0.0212(3) -0.0010(2) 0.0029(2) -0.0022(2)
    P2 0.0229(3) 0.0230(2) 0.0163(2) -0.0005(2) 0.0038(2) 0.00008(19)
    P3 0.0196(2) 0.0239(3) 0.0179(2) 0.0023(2) 0.0008(2) -0.00154(19)
    N1 0.0258(10) 0.0267(10) 0.0377(11) 0.0026(8) 0.0092(8) 0.0034(8)
    C7 0.0170(9) 0.0257(10) 0.0257(11) -0.0009(8) 0.0026(8) -0.0004(8)
    O2 0.0477(13) 0.0483(13) 0.101(2) 0.0064(10) -0.0031(13) -0.0391(14)
    C45 0.0199(10) 0.0271(10) 0.0231(10) -0.0001(8) 0.0022(8) -0.0054(8)
    O3 0.132(3) 0.0289(11) 0.0673(17) 0.0155(13) 0.0303(17) 0.0030(11)
    C52 0.0233(10) 0.0249(10) 0.0215(10) 0.0057(8) 0.0016(8) 0.0030(8)
    C20 0.0261(10) 0.0261(10) 0.0163(9) -0.0024(8) 0.0035(8) -0.0016(8)
    C39 0.0201(9) 0.0243(10) 0.0202(10) 0.0026(8) 0.0009(8) -0.0034(8)
    C26 0.0289(11) 0.0243(10) 0.0198(10) 0.0026(8) 0.0032(9) -0.0011(8)
    C40 0.0278(11) 0.0309(11) 0.0216(10) -0.0017(9) 0.0035(9) -0.0036(8)
    C8 0.0253(11) 0.0294(11) 0.0319(12) 0.0038(9) 0.0047(9) -0.0036(9)
    C12 0.0265(11) 0.0263(10) 0.0251(11) 0.0013(8) 0.0064(9) -0.0007(8)
    C32 0.0292(11) 0.0270(10) 0.0208(10) -0.0039(9) -0.0016(9) 0.0039(8)
    C27 0.0378(13) 0.0281(11) 0.0336(13) 0.0018(10) 0.0112(11) 0.0028(10)
    C51 0.0261(11) 0.0251(10) 0.0244(11) 0.0042(8) 0.0054(9) 0.0018(8)
    C1 0.0211(10) 0.0298(11) 0.0203(10) 0.0020(8) -0.0015(8) -0.0028(8)
    C25 0.0319(12) 0.0285(11) 0.0241(11) 0.0013(9) -0.0002(9) 0.0018(9)
    C13 0.0256(11) 0.0364(12) 0.0220(11) -0.0042(9) 0.0045(9) -0.0052(9)
    C33 0.0321(12) 0.0321(11) 0.0204(10) -0.0074(10) -0.0016(9) 0.0062(9)
    C14 0.0249(11) 0.0336(11) 0.0206(10) -0.0029(9) 0.0021(9) -0.0083(9)
    C9 0.0280(12) 0.0276(11) 0.0445(15) 0.0063(9) 0.0056(11) 0.0021(10)
    C21 0.0295(11) 0.0271(11) 0.0253(11) -0.0005(9) 0.0045(9) -0.0029(9)
    C53 0.0269(11) 0.0261(11) 0.0323(12) 0.0032(9) 0.0064(9) -0.0004(9)
    C57 0.0259(11) 0.0304(11) 0.0303(12) 0.0016(9) 0.0039(9) -0.0003(9)
    C54 0.0269(11) 0.0325(12) 0.0319(12) 0.0044(9) 0.0091(10) 0.0022(9)
    C44 0.0262(11) 0.0320(11) 0.0206(10) 0.0010(9) -0.0013(9) -0.0001(9)
    C22 0.0386(13) 0.0282(11) 0.0308(12) -0.0072(10) 0.0013(10) -0.0041(9)
    C31 0.0328(12) 0.0347(12) 0.0242(11) 0.0016(10) 0.0085(10) -0.0015(9)
    C6 0.0248(11) 0.0384(13) 0.0280(12) 0.0010(9) 0.0014(9) -0.0044(10)
    C46 0.0246(11) 0.0304(11) 0.0307(12) 0.0010(9) 0.0018(9) -0.0068(9)
    C19 0.0297(12) 0.0360(13) 0.0340(13) -0.0053(10) -0.0013(10) -0.0021(10)
    C50 0.0306(12) 0.0373(13) 0.0271(12) 0.0053(10) 0.0061(10) -0.0019(10)
    C41 0.0325(12) 0.0332(12) 0.0321(12) -0.0068(10) 0.0097(10) -0.0040(10)
    C5 0.0225(11) 0.0558(16) 0.0297(13) 0.0063(11) 0.0019(10) -0.0082(11)
    C56 0.0387(14) 0.0307(12) 0.0345(13) 0.0004(10) 0.0049(11) -0.0082(10)
    C2 0.0287(12) 0.0317(12) 0.0308(12) 0.0023(9) -0.0015(10) 0.0010(9)
    C42 0.0230(11) 0.0339(12) 0.0390(14) -0.0036(9) 0.0021(10) -0.0116(10)
    O1 0.096(2) 0.124(3) 0.0568(17) 0.056(2) 0.0128(15) 0.0268(17)
    C55 0.0366(13) 0.0346(12) 0.0313(12) 0.0087(10) 0.0105(10) -0.0038(10)
    C38 0.0350(13) 0.0405(14) 0.0372(14) -0.0014(11) -0.0023(11) 0.0130(11)
    C11 0.0313(12) 0.0390(13) 0.0283(12) -0.0006(10) 0.0077(10) 0.0034(10)
    C43 0.0265(11) 0.0352(12) 0.0274(12) 0.0017(9) -0.0037(9) -0.0068(9)
    C10 0.0316(12) 0.0327(12) 0.0382(14) 0.0004(10) 0.0061(11) 0.0099(10)
    C23 0.0322(13) 0.0427(14) 0.0311(13) -0.0116(11) -0.0011(10) -0.0059(10)
    C28 0.0555(17) 0.0247(12) 0.0497(17) -0.0021(11) 0.0098(14) 0.0010(11)
    C48 0.0286(12) 0.0435(14) 0.0386(14) 0.0001(10) 0.0138(11) -0.0157(11)
    C24 0.0258(11) 0.0430(14) 0.0336(13) 0.0009(10) -0.0038(10) -0.0051(11)
    C15 0.0351(13) 0.0389(13) 0.0328(13) 0.0000(11) 0.0011(11) -0.0019(10)
    C47 0.0260(12) 0.0377(13) 0.0397(14) 0.0069(10) 0.0027(10) -0.0116(11)
    C30 0.0429(15) 0.0431(14) 0.0258(12) 0.0108(12) 0.0072(11) -0.0071(10)
    C49 0.0386(14) 0.0458(15) 0.0275(12) 0.0015(11) 0.0110(11) -0.0050(11)
    C29 0.0523(17) 0.0302(12) 0.0388(14) 0.0109(12) -0.0004(13) -0.0085(11)
    C18 0.0374(15) 0.0515(17) 0.0417(15) -0.0168(13) 0.0048(12) -0.0027(13)
    C17 0.0250(12) 0.0670(19) 0.0322(13) -0.0090(12) 0.0033(10) -0.0140(13)
    C34 0.0514(17) 0.0417(15) 0.0312(13) -0.0112(13) -0.0026(12) -0.0037(11)
    C16 0.0288(13) 0.0565(17) 0.0359(14) 0.0073(12) -0.0023(11) -0.0072(12)
    C4 0.0325(13) 0.0478(16) 0.0394(15) 0.0154(12) -0.0053(11) -0.0121(12)
    C3 0.0410(15) 0.0342(13) 0.0469(16) 0.0105(11) -0.0044(12) -0.0029(11)
    C37 0.0331(14) 0.065(2) 0.056(2) -0.0113(14) -0.0099(14) 0.0251(16)
    C36 0.051(2) 0.073(2) 0.053(2) -0.0326(18) -0.0236(16) 0.0225(17)
    C35 0.075(2) 0.0534(19) 0.0436(18) -0.0279(18) -0.0112(17) -0.0057(14)
_geom_special_details
;
 All esds (except the esd in the dihedral angle between two l.s. planes)
 are estimated using the full covariance matrix.  The cell esds are taken
 into account individually in the estimation of esds in distances, angles
 and torsion angles; correlations between esds in cell parameters are only
 used when they are defined by crystal symmetry.  An approximate (isotropic)
 treatment of cell esds is used for estimating esds involving l.s. planes.
;
loop_
    _geom_bond_atom_site_label_1
    _geom_bond_atom_site_label_2
    _geom_bond_site_symmetry_2
    _geom_bond_distance
    _geom_bond_publ_flag
    Ag1 P1 . 2.4990(6) ?
    Ag1 P2 . 2.4737(5) ?
    Ag1 P3 . 2.4964(6) ?
    Ag1 O2 . 2.667(3) ?
    Ag1 O1 . 3.118(4) ?
    P1 C1 . 1.827(2) ?
    P1 C7 . 1.833(2) ?
    P1 C13 . 1.858(2) ?
    P2 C26 . 1.824(2) ?
    P2 C20 . 1.827(2) ?
    P2 C32 . 1.857(2) ?
    P3 C39 . 1.826(2) ?
    P3 C45 . 1.836(2) ?
    P3 C51 . 1.850(2) ?
    N1 O2 . 1.221(3) ?
    N1 O3 . 1.224(3) ?
    N1 O1 . 1.233(3) ?
    C7 C8 . 1.394(3) ?
    C7 C12 . 1.403(3) ?
    C45 C50 . 1.390(3) ?
    C45 C46 . 1.396(3) ?
    C52 C57 . 1.389(3) ?
    C52 C53 . 1.397(3) ?
    C52 C51 . 1.518(3) ?
    C20 C25 . 1.393(3) ?
    C20 C21 . 1.407(3) ?
    C39 C40 . 1.390(3) ?
    C39 C44 . 1.403(3) ?
    C26 C27 . 1.383(3) ?
    C26 C31 . 1.404(3) ?
    C40 C41 . 1.391(3) ?
    C40 H40 . 0.9500 ?
    C8 C9 . 1.388(4) ?
    C8 H8 . 0.9500 ?
    C12 C11 . 1.391(3) ?
    C12 H12 . 0.9500 ?
    C32 C33 . 1.505(3) ?
    C32 H32A . 0.9900 ?
    C32 H32B . 0.9900 ?
    C27 C28 . 1.402(4) ?
    C27 H27 . 0.9500 ?
    C51 H51A . 0.9900 ?
    C51 H51B . 0.9900 ?
    C1 C2 . 1.393(3) ?
    C1 C6 . 1.400(3) ?
    C25 C24 . 1.389(3) ?
    C25 H25 . 0.9500 ?
    C13 C14 . 1.504(3) ?
    C13 H13A . 0.9900 ?
    C13 H13B . 0.9900 ?
    C33 C34 . 1.386(4) ?
    C33 C38 . 1.390(4) ?
    C14 C19 . 1.388(4) ?
    C14 C15 . 1.389(4) ?
    C9 C10 . 1.387(4) ?
    C9 H9 . 0.9500 ?
    C21 C22 . 1.390(3) ?
    C21 H21 . 0.9500 ?
    C53 C54 . 1.393(3) ?
    C53 H53 . 0.9500 ?
    C57 C56 . 1.385(3) ?
    C57 H57 . 0.9500 ?
    C54 C55 . 1.387(4) ?
    C54 H54 . 0.9500 ?
    C44 C43 . 1.385(3) ?
    C44 H44 . 0.9500 ?
    C22 C23 . 1.381(4) ?
    C22 H22 . 0.9500 ?
    C31 C30 . 1.384(4) ?
    C31 H31 . 0.9500 ?
    C6 C5 . 1.395(3) ?
    C6 H6 . 0.9500 ?
    C46 C47 . 1.386(3) ?
    C46 H46 . 0.9500 ?
    C19 C18 . 1.395(4) ?
    C19 H19 . 0.9500 ?
    C50 C49 . 1.399(3) ?
    C50 H50 . 0.9500 ?
    C41 C42 . 1.385(4) ?
    C41 H41 . 0.9500 ?
    C5 C4 . 1.385(4) ?
    C5 H5 . 0.9500 ?
    C56 C55 . 1.386(4) ?
    C56 H56 . 0.9500 ?
    C2 C3 . 1.393(4) ?
    C2 H2 . 0.9500 ?
    C42 C43 . 1.390(4) ?
    C42 H42 . 0.9500 ?
    C55 H55 . 0.9500 ?
    C38 C37 . 1.391(4) ?
    C38 H38 . 0.9500 ?
    C11 C10 . 1.385(4) ?
    C11 H11 . 0.9500 ?
    C43 H43 . 0.9500 ?
    C10 H10 . 0.9500 ?
    C23 C24 . 1.384(4) ?
    C23 H23 . 0.9500 ?
    C28 C29 . 1.375(4) ?
    C28 H28 . 0.9500 ?
    C48 C47 . 1.381(4) ?
    C48 C49 . 1.384(4) ?
    C48 H48 . 0.9500 ?
    C24 H24 . 0.9500 ?
    C15 C16 . 1.395(4) ?
    C15 H15 . 0.9500 ?
    C47 H47 . 0.9500 ?
    C30 C29 . 1.381(4) ?
    C30 H30 . 0.9500 ?
    C49 H49 . 0.9500 ?
    C29 H29 . 0.9500 ?
    C18 C17 . 1.376(4) ?
    C18 H18 . 0.9500 ?
    C17 C16 . 1.369(4) ?
    C17 H17 . 0.9500 ?
    C34 C35 . 1.395(4) ?
    C34 H34 . 0.9500 ?
    C16 H16 . 0.9500 ?
    C4 C3 . 1.383(4) ?
    C4 H4 . 0.9500 ?
    C3 H3 . 0.9500 ?
    C37 C36 . 1.375(6) ?
    C37 H37 . 0.9500 ?
    C36 C35 . 1.368(6) ?
    C36 H36 . 0.9500 ?
    C35 H35 . 0.9500 ?
loop_
    _geom_angle_atom_site_label_1
    _geom_angle_atom_site_label_2
    _geom_angle_atom_site_label_3
    _geom_angle_site_symmetry_1
    _geom_angle_site_symmetry_3
    _geom_angle
    _geom_angle_publ_flag
    P2 Ag1 P3 . . 123.634(19) ?
    P2 Ag1 P1 . . 123.727(19) ?
    P3 Ag1 P1 . . 106.310(19) ?
    C1 P1 C7 . . 104.31(10) ?
    C1 P1 C13 . . 105.23(10) ?
    C7 P1 C13 . . 105.80(11) ?
    C1 P1 Ag1 . . 115.30(8) ?
    C7 P1 Ag1 . . 110.64(7) ?
    C13 P1 Ag1 . . 114.63(7) ?
    C26 P2 C20 . . 105.56(10) ?
    C26 P2 C32 . . 101.02(10) ?
    C20 P2 C32 . . 99.02(10) ?
    C26 P2 Ag1 . . 116.82(7) ?
    C20 P2 Ag1 . . 112.65(7) ?
    C32 P2 Ag1 . . 119.40(8) ?
    C39 P3 C45 . . 104.83(10) ?
    C39 P3 C51 . . 102.82(10) ?
    C45 P3 C51 . . 102.03(10) ?
    C39 P3 Ag1 . . 121.52(7) ?
    C45 P3 Ag1 . . 112.88(7) ?
    C51 P3 Ag1 . . 110.63(8) ?
    O2 N1 O3 . . 122.1(3) ?
    O2 N1 O1 . . 120.1(3) ?
    O3 N1 O1 . . 117.8(3) ?
    C8 C7 C12 . . 118.4(2) ?
    C8 C7 P1 . . 120.24(17) ?
    C12 C7 P1 . . 120.70(17) ?
    C50 C45 C46 . . 118.8(2) ?
    C50 C45 P3 . . 123.34(17) ?
    C46 C45 P3 . . 117.77(17) ?
    C57 C52 C53 . . 118.6(2) ?
    C57 C52 C51 . . 119.4(2) ?
    C53 C52 C51 . . 121.9(2) ?
    C25 C20 C21 . . 118.3(2) ?
    C25 C20 P2 . . 122.93(17) ?
    C21 C20 P2 . . 118.70(17) ?
    C40 C39 C44 . . 119.1(2) ?
    C40 C39 P3 . . 119.10(16) ?
    C44 C39 P3 . . 121.72(17) ?
    C27 C26 C31 . . 118.8(2) ?
    C27 C26 P2 . . 118.20(17) ?
    C31 C26 P2 . . 122.59(18) ?
    C39 C40 C41 . . 120.3(2) ?
    C39 C40 H40 . . 119.8 ?
    C41 C40 H40 . . 119.8 ?
    C9 C8 C7 . . 120.9(2) ?
    C9 C8 H8 . . 119.6 ?
    C7 C8 H8 . . 119.6 ?
    C11 C12 C7 . . 120.3(2) ?
    C11 C12 H12 . . 119.8 ?
    C7 C12 H12 . . 119.8 ?
    C33 C32 P2 . . 116.14(16) ?
    C33 C32 H32A . . 108.3 ?
    P2 C32 H32A . . 108.3 ?
    C33 C32 H32B . . 108.3 ?
    P2 C32 H32B . . 108.3 ?
    H32A C32 H32B . . 107.4 ?
    C26 C27 C28 . . 120.5(2) ?
    C26 C27 H27 . . 119.7 ?
    C28 C27 H27 . . 119.7 ?
    C52 C51 P3 . . 113.11(15) ?
    C52 C51 H51A . . 109.0 ?
    P3 C51 H51A . . 109.0 ?
    C52 C51 H51B . . 109.0 ?
    P3 C51 H51B . . 109.0 ?
    H51A C51 H51B . . 107.8 ?
    C2 C1 C6 . . 119.4(2) ?
    C2 C1 P1 . . 117.77(18) ?
    C6 C1 P1 . . 122.84(18) ?
    C24 C25 C20 . . 120.7(2) ?
    C24 C25 H25 . . 119.6 ?
    C20 C25 H25 . . 119.6 ?
    C14 C13 P1 . . 117.38(16) ?
    C14 C13 H13A . . 108.0 ?
    P1 C13 H13A . . 108.0 ?
    C14 C13 H13B . . 108.0 ?
    P1 C13 H13B . . 108.0 ?
    H13A C13 H13B . . 107.2 ?
    C34 C33 C38 . . 118.7(2) ?
    C34 C33 C32 . . 121.7(2) ?
    C38 C33 C32 . . 119.5(2) ?
    C19 C14 C15 . . 118.4(2) ?
    C19 C14 C13 . . 121.8(2) ?
    C15 C14 C13 . . 119.8(2) ?
    C10 C9 C8 . . 120.3(2) ?
    C10 C9 H9 . . 119.8 ?
    C8 C9 H9 . . 119.8 ?
    C22 C21 C20 . . 120.4(2) ?
    C22 C21 H21 . . 119.8 ?
    C20 C21 H21 . . 119.8 ?
    C54 C53 C52 . . 120.5(2) ?
    C54 C53 H53 . . 119.8 ?
    C52 C53 H53 . . 119.8 ?
    C56 C57 C52 . . 121.0(2) ?
    C56 C57 H57 . . 119.5 ?
    C52 C57 H57 . . 119.5 ?
    C55 C54 C53 . . 120.0(2) ?
    C55 C54 H54 . . 120.0 ?
    C53 C54 H54 . . 120.0 ?
    C43 C44 C39 . . 120.3(2) ?
    C43 C44 H44 . . 119.9 ?
    C39 C44 H44 . . 119.9 ?
    C23 C22 C21 . . 120.4(2) ?
    C23 C22 H22 . . 119.8 ?
    C21 C22 H22 . . 119.8 ?
    C30 C31 C26 . . 120.3(2) ?
    C30 C31 H31 . . 119.8 ?
    C26 C31 H31 . . 119.8 ?
    C5 C6 C1 . . 119.8(2) ?
    C5 C6 H6 . . 120.1 ?
    C1 C6 H6 . . 120.1 ?
    C47 C46 C45 . . 120.3(2) ?
    C47 C46 H46 . . 119.8 ?
    C45 C46 H46 . . 119.8 ?
    C14 C19 C18 . . 120.5(3) ?
    C14 C19 H19 . . 119.8 ?
    C18 C19 H19 . . 119.8 ?
    C45 C50 C49 . . 120.5(2) ?
    C45 C50 H50 . . 119.7 ?
    C49 C50 H50 . . 119.7 ?
    C42 C41 C40 . . 120.2(2) ?
    C42 C41 H41 . . 119.9 ?
    C40 C41 H41 . . 119.9 ?
    C4 C5 C6 . . 120.2(3) ?
    C4 C5 H5 . . 119.9 ?
    C6 C5 H5 . . 119.9 ?
    C57 C56 C55 . . 120.0(2) ?
    C57 C56 H56 . . 120.0 ?
    C55 C56 H56 . . 120.0 ?
    C1 C2 C3 . . 120.3(3) ?
    C1 C2 H2 . . 119.9 ?
    C3 C2 H2 . . 119.9 ?
    C41 C42 C43 . . 119.9(2) ?
    C41 C42 H42 . . 120.1 ?
    C43 C42 H42 . . 120.1 ?
    C56 C55 C54 . . 119.9(2) ?
    C56 C55 H55 . . 120.1 ?
    C54 C55 H55 . . 120.1 ?
    C33 C38 C37 . . 121.0(3) ?
    C33 C38 H38 . . 119.5 ?
    C37 C38 H38 . . 119.5 ?
    C10 C11 C12 . . 120.6(2) ?
    C10 C11 H11 . . 119.7 ?
    C12 C11 H11 . . 119.7 ?
    C44 C43 C42 . . 120.2(2) ?
    C44 C43 H43 . . 119.9 ?
    C42 C43 H43 . . 119.9 ?
    C11 C10 C9 . . 119.4(2) ?
    C11 C10 H10 . . 120.3 ?
    C9 C10 H10 . . 120.3 ?
    C22 C23 C24 . . 119.7(2) ?
    C22 C23 H23 . . 120.2 ?
    C24 C23 H23 . . 120.2 ?
    C29 C28 C27 . . 119.8(3) ?
    C29 C28 H28 . . 120.1 ?
    C27 C28 H28 . . 120.1 ?
    C47 C48 C49 . . 119.7(2) ?
    C47 C48 H48 . . 120.2 ?
    C49 C48 H48 . . 120.2 ?
    C23 C24 C25 . . 120.4(2) ?
    C23 C24 H24 . . 119.8 ?
    C25 C24 H24 . . 119.8 ?
    C14 C15 C16 . . 120.6(3) ?
    C14 C15 H15 . . 119.7 ?
    C16 C15 H15 . . 119.7 ?
    C48 C47 C46 . . 120.7(2) ?
    C48 C47 H47 . . 119.6 ?
    C46 C47 H47 . . 119.6 ?
    C29 C30 C31 . . 120.2(2) ?
    C29 C30 H30 . . 119.9 ?
    C31 C30 H30 . . 119.9 ?
    C48 C49 C50 . . 119.9(2) ?
    C48 C49 H49 . . 120.0 ?
    C50 C49 H49 . . 120.0 ?
    C28 C29 C30 . . 120.3(2) ?
    C28 C29 H29 . . 119.9 ?
    C30 C29 H29 . . 119.9 ?
    C17 C18 C19 . . 120.4(3) ?
    C17 C18 H18 . . 119.8 ?
    C19 C18 H18 . . 119.8 ?
    C16 C17 C18 . . 119.6(3) ?
    C16 C17 H17 . . 120.2 ?
    C18 C17 H17 . . 120.2 ?
    C33 C34 C35 . . 119.9(3) ?
    C33 C34 H34 . . 120.0 ?
    C35 C34 H34 . . 120.0 ?
    C17 C16 C15 . . 120.5(3) ?
    C17 C16 H16 . . 119.8 ?
    C15 C16 H16 . . 119.8 ?
    C3 C4 C5 . . 120.2(2) ?
    C3 C4 H4 . . 119.9 ?
    C5 C4 H4 . . 119.9 ?
    C4 C3 C2 . . 120.1(3) ?
    C4 C3 H3 . . 120.0 ?
    C2 C3 H3 . . 120.0 ?
    C36 C37 C38 . . 119.6(3) ?
    C36 C37 H37 . . 120.2 ?
    C38 C37 H37 . . 120.2 ?
    C35 C36 C37 . . 120.1(3) ?
    C35 C36 H36 . . 119.9 ?
    C37 C36 H36 . . 119.9 ?
    C36 C35 C34 . . 120.7(3) ?
    C36 C35 H35 . . 119.6 ?
    C34 C35 H35 . . 119.6 ?
loop_
    _geom_torsion_atom_site_label_1
    _geom_torsion_atom_site_label_2
    _geom_torsion_atom_site_label_3
    _geom_torsion_atom_site_label_4
    _geom_torsion_site_symmetry_1
    _geom_torsion_site_symmetry_2
    _geom_torsion_site_symmetry_3
    _geom_torsion_site_symmetry_4
    _geom_torsion
    _geom_torsion_publ_flag
    C1 P1 C7 C8 . . . . 150.85(18) ?
    C13 P1 C7 C8 . . . . 40.1(2) ?
    Ag1 P1 C7 C8 . . . . -84.58(18) ?
    C1 P1 C7 C12 . . . . -38.5(2) ?
    C13 P1 C7 C12 . . . . -149.21(18) ?
    Ag1 P1 C7 C12 . . . . 86.08(18) ?
    C39 P3 C45 C50 . . . . -81.0(2) ?
    C51 P3 C45 C50 . . . . 25.9(2) ?
    Ag1 P3 C45 C50 . . . . 144.65(18) ?
    C39 P3 C45 C46 . . . . 102.23(19) ?
    C51 P3 C45 C46 . . . . -150.84(18) ?
    Ag1 P3 C45 C46 . . . . -32.1(2) ?
    C26 P2 C20 C25 . . . . -27.4(2) ?
    C32 P2 C20 C25 . . . . -131.61(19) ?
    Ag1 P2 C20 C25 . . . . 101.16(18) ?
    C26 P2 C20 C21 . . . . 155.82(18) ?
    C32 P2 C20 C21 . . . . 51.63(19) ?
    Ag1 P2 C20 C21 . . . . -75.59(18) ?
    C45 P3 C39 C40 . . . . -128.35(18) ?
    C51 P3 C39 C40 . . . . 125.31(18) ?
    Ag1 P3 C39 C40 . . . . 1.0(2) ?
    C45 P3 C39 C44 . . . . 54.8(2) ?
    C51 P3 C39 C44 . . . . -51.5(2) ?
    Ag1 P3 C39 C44 . . . . -175.81(15) ?
    C20 P2 C26 C27 . . . . 146.77(19) ?
    C32 P2 C26 C27 . . . . -110.5(2) ?
    Ag1 P2 C26 C27 . . . . 20.7(2) ?
    C20 P2 C26 C31 . . . . -40.9(2) ?
    C32 P2 C26 C31 . . . . 61.8(2) ?
    Ag1 P2 C26 C31 . . . . -167.02(17) ?
    C44 C39 C40 C41 . . . . 1.4(3) ?
    P3 C39 C40 C41 . . . . -175.52(18) ?
    C12 C7 C8 C9 . . . . 1.2(3) ?
    P1 C7 C8 C9 . . . . 172.02(18) ?
    C8 C7 C12 C11 . . . . -0.9(3) ?
    P1 C7 C12 C11 . . . . -171.74(18) ?
    C26 P2 C32 C33 . . . . 67.3(2) ?
    C20 P2 C32 C33 . . . . 175.23(19) ?
    Ag1 P2 C32 C33 . . . . -62.3(2) ?
    C31 C26 C27 C28 . . . . -1.2(4) ?
    P2 C26 C27 C28 . . . . 171.4(2) ?
    C57 C52 C51 P3 . . . . -118.1(2) ?
    C53 C52 C51 P3 . . . . 64.4(3) ?
    C39 P3 C51 C52 . . . . -78.03(18) ?
    C45 P3 C51 C52 . . . . 173.49(16) ?
    Ag1 P3 C51 C52 . . . . 53.16(17) ?
    C7 P1 C1 C2 . . . . 144.10(18) ?
    C13 P1 C1 C2 . . . . -104.76(19) ?
    Ag1 P1 C1 C2 . . . . 22.6(2) ?
    C7 P1 C1 C6 . . . . -33.9(2) ?
    C13 P1 C1 C6 . . . . 77.3(2) ?
    Ag1 P1 C1 C6 . . . . -155.40(17) ?
    C21 C20 C25 C24 . . . . -3.0(3) ?
    P2 C20 C25 C24 . . . . -179.79(19) ?
    C1 P1 C13 C14 . . . . -40.4(2) ?
    C7 P1 C13 C14 . . . . 69.7(2) ?
    Ag1 P1 C13 C14 . . . . -168.14(16) ?
    P2 C32 C33 C34 . . . . -81.8(3) ?
    P2 C32 C33 C38 . . . . 102.3(2) ?
    P1 C13 C14 C19 . . . . -84.4(3) ?
    P1 C13 C14 C15 . . . . 96.2(2) ?
    C7 C8 C9 C10 . . . . -0.7(4) ?
    C25 C20 C21 C22 . . . . 2.9(3) ?
    P2 C20 C21 C22 . . . . 179.77(18) ?
    C57 C52 C53 C54 . . . . -0.9(3) ?
    C51 C52 C53 C54 . . . . 176.6(2) ?
    C53 C52 C57 C56 . . . . 2.6(3) ?
    C51 C52 C57 C56 . . . . -175.0(2) ?
    C52 C53 C54 C55 . . . . -1.7(4) ?
    C40 C39 C44 C43 . . . . -1.4(3) ?
    P3 C39 C44 C43 . . . . 175.40(18) ?
    C20 C21 C22 C23 . . . . -0.8(4) ?
    C27 C26 C31 C30 . . . . -0.7(4) ?
    P2 C26 C31 C30 . . . . -172.94(19) ?
    C2 C1 C6 C5 . . . . -2.2(3) ?
    P1 C1 C6 C5 . . . . 175.73(18) ?
    C50 C45 C46 C47 . . . . -0.8(4) ?
    P3 C45 C46 C47 . . . . 176.11(19) ?
    C15 C14 C19 C18 . . . . 0.3(4) ?
    C13 C14 C19 C18 . . . . -179.2(2) ?
    C46 C45 C50 C49 . . . . 0.8(4) ?
    P3 C45 C50 C49 . . . . -175.9(2) ?
    C39 C40 C41 C42 . . . . -0.2(4) ?
    C1 C6 C5 C4 . . . . 1.3(4) ?
    C52 C57 C56 C55 . . . . -1.6(4) ?
    C6 C1 C2 C3 . . . . 1.1(4) ?
    P1 C1 C2 C3 . . . . -176.9(2) ?
    C40 C41 C42 C43 . . . . -1.0(4) ?
    C57 C56 C55 C54 . . . . -1.0(4) ?
    C53 C54 C55 C56 . . . . 2.7(4) ?
    C34 C33 C38 C37 . . . . -2.2(4) ?
    C32 C33 C38 C37 . . . . 173.8(2) ?
    C7 C12 C11 C10 . . . . 0.2(4) ?
    C39 C44 C43 C42 . . . . 0.2(4) ?
    C41 C42 C43 C44 . . . . 1.0(4) ?
    C12 C11 C10 C9 . . . . 0.2(4) ?
    C8 C9 C10 C11 . . . . 0.0(4) ?
    C21 C22 C23 C24 . . . . -1.2(4) ?
    C26 C27 C28 C29 . . . . 1.9(4) ?
    C22 C23 C24 C25 . . . . 1.0(4) ?
    C20 C25 C24 C23 . . . . 1.1(4) ?
    C19 C14 C15 C16 . . . . -0.8(4) ?
    C13 C14 C15 C16 . . . . 178.6(2) ?
    C49 C48 C47 C46 . . . . 1.0(4) ?
    C45 C46 C47 C48 . . . . -0.1(4) ?
    C26 C31 C30 C29 . . . . 1.9(4) ?
    C47 C48 C49 C50 . . . . -1.0(4) ?
    C45 C50 C49 C48 . . . . 0.1(4) ?
    C27 C28 C29 C30 . . . . -0.8(4) ?
    C31 C30 C29 C28 . . . . -1.1(4) ?
    C14 C19 C18 C17 . . . . 0.3(4) ?
    C19 C18 C17 C16 . . . . -0.2(4) ?
    C38 C33 C34 C35 . . . . 1.5(4) ?
    C32 C33 C34 C35 . . . . -174.5(3) ?
    C18 C17 C16 C15 . . . . -0.4(4) ?
    C14 C15 C16 C17 . . . . 0.9(4) ?
    C6 C5 C4 C3 . . . . 0.7(4) ?
    C5 C4 C3 C2 . . . . -1.8(4) ?
    C1 C2 C3 C4 . . . . 0.9(4) ?
    C33 C38 C37 C36 . . . . 1.4(4) ?
    C38 C37 C36 C35 . . . . 0.3(5) ?
    C37 C36 C35 C34 . . . . -1.0(5) ?
    C33 C34 C35 C36 . . . . 0.1(5) ?
loop_
    _geom_hbond_atom_site_label_D
    _geom_hbond_atom_site_label_H
    _geom_hbond_atom_site_label_A
    _geom_hbond_site_symmetry_A
    _geom_hbond_distance_DH
    _geom_hbond_distance_HA
    _geom_hbond_distance_DA
    _geom_hbond_angle_DHA
    _geom_hbond_publ_flag
    C2 H2 O2 . 0.95 2.51 3.4612(4) 175 yes
    C8 H8 O3 1_545 0.95 2.33 3.102(4) 139 yes
    C28 H28 O3 1_545 0.95 2.30 3.096(4) 141 yes
    C46 H46 O1 . 0.95 2.44 3.231(4) 141 yes
_shelx_space_group_comment
;
The symmetry employed for this shelxl refinement is uniquely defined
by the following loop, which should always be used as a source of
symmetry information in preference to the above space-group names.
They are only intended as comments.
;
_shelx_estimated_absorpt_T_min     ?
_shelx_estimated_absorpt_T_max     ?
_shelx_hkl_file
;
   0   0   5 8.88082 3.69628   1
   0   0  -5 5.42966 4.55732   1
   0   0   5 5.31030 4.86502   4
   0   0  -6 1121.87 46.0786   1
   0   0   6 1103.69 45.7122   1
   0   0   6 1049.57 39.5535   6
   0   0   6 1033.92 45.2196   4
   0   0   7 9.70510 5.98517   1
   0   0   7-0.49809 3.48399   6
   0   0   7-1.34431 6.60877   4
   0   0   8 2923.18 112.074   1
   0   0   8 2935.20 103.725   6
   0   0   8 2958.54 111.946   4
   0   0   9 7.14833 7.08801   1
   0   0   9 1.64330 4.72160   6
   0   0   9 10.3362 7.61054   4
   0   0  10 93.7650 8.37007   6
   0   0  10 72.6367 12.6798   4
   0   0  11 0.40861 4.81097   6
   0   0  11 8.39652 9.06178   4
   0   0  12 17.1285 5.60739   6
   0   0  12 4.57698 8.91638   4
   0   0  13 8.39007 5.84720   6
   0   0  13 23.5349 11.5832   4
   0   0  14 10071.5 341.621   6
   0   0  14 9488.44 354.686   4
   0   0  15 7.55396 7.48364   6
   0   0  15 25.6999 12.9897   4
   0   0  16 6732.54 261.544   4
   0   0  16 7185.14 247.662   6
   0   0  17 13.4493 8.02982   6
   0   0  17 16.1647 13.9640   4
   0   0  18 3376.06 146.085   4
   0   0  18 3643.67 132.333   6
   0   0  19 83.1433 13.0950   6
   0   0  19 72.1550 20.5008   4
   0   0  20 13164.6 496.593   4
   0   0  20 14221.0 480.583   6
   0   0  21 48.9166 12.0620   6
   0   0  21 95.7814 20.1905   4
   0   0  22 60.4676 12.2321   6
   0   0  22 64.8242 17.8372   4
   0   0  23 51.5414 13.1208   6
   0   0  23 87.4188 19.1788   4
   0   0  24 2399.84 120.066   4
   0   0  24 2595.37 119.911   5
   0   0  24 2725.90 106.094   6
   0   0  25 6.85480 11.2502   6
   0   0  25 9.50186 13.8196   4
   0   0  26 36.1099 19.6748   5
   0   0  26 37.0364 18.1141   4
   0   0  27 58.4922 22.6356   5
   0   0  27 115.457 24.9409   4
   0   0  27 112.299 42.2571   1
   0   0  28 5184.21 210.226   5
   0   0  28 5113.05 212.159   4
   0   0  28 4528.38 250.421   1
   0   0  29 21.9919 19.5343   4
   0   0  29 7.15300 43.7040   1
   0   0  30 309.843 23.0098   7
   0   0  30 351.537 40.0708   5
   0   0  30 313.250 37.7420   4
   0   0  31 45.2039 21.9198   5
   0   0  31 85.4004 25.4807   4
   0   0  31 44.6667 11.6612   7
   0   0  32 3284.53 151.597   5
   0   0  32 3242.39 154.916   4
   0   0  32 3219.98 125.044   7
   0   0  32 3338.19 147.700   8
   0   0  33 31.0120 23.5812   5
   0   0  33 6.26289 21.1199   4
   0   0  33 28.8474 11.2056   7
   0   0  33 19.8074 18.5297   8
   0   0  34 764.702 59.2811   5
   0   0  34 622.282 56.9285   4
   0   0  34 696.175 53.3884   8
   0   0  34 648.960 36.5298   7
   0   0  35 35.7024 21.8023   5
   0   0  35 39.7863 22.0820   4
   0   0  35 36.5038 21.6396   8
   0   0  35 26.4263 11.5221   7
   0   0  36 1817.79 76.1398   7
   0   0  36 1839.96 98.7023   8
   0   0  36 1676.63 100.807   5
   0   0  37 8.70859 10.7657   7
   0   0  37 21.8464 20.8464   8
   0   0  37 50.1774 24.4120   5
   0   0  38 272.013 22.7142   7
   0   0  38 324.245 39.0445   8
   0   0  38 337.558 44.0167   5
   0   0  39 19.6556 10.9972   7
   0   0  39 46.0955 25.1364   5
   0   0  39 14.2901 19.7633   8
   0   0  40 972.376 66.3688   3
   0   0  40 844.850 67.4940   5
   0   0  40 821.868 42.4680   7
   0   0  40 822.173 63.7580   8
   0   0  41-2.97630 22.9410   8
   0   0  41 27.4887 20.9797   5
   0   0  42-9.08939 24.0279   8
   0   0  42 7.00950 27.0114   5
   0   0  43 9.24126 22.0624   8
   0   0  43 35.7475 25.3072   5
   0   0  44 726.493 61.9418   8
   0   0  45 6.35469 22.7463   8
   0   0  46 22.5392 24.5828   8
   0   0  47 35.8008 25.1121   8
   0  -1  -2 28110.8 946.989   2
   0  -1  -3 3541.00 124.689   2
   0   1   3 3462.04 124.419   2
   0   1   3 3676.38 124.590   4
   0   1   4 270.787 14.5559   2
   0   1   4 298.489 15.4833   4
   0   1   5 623.080 28.6403   4
   0   1   6 9115.30 316.018   4
   0   1   7 3363.84 126.444   4
   0   1  -7 3532.17 136.445   1
   0   1   8 620.162 33.7521   4
   0   1   8 671.747 30.2130   6
   0   1  -8 719.574 36.7266   1
   0   1   9 370.915 25.0133   4
   0   1   9 404.968 21.3664   6
   0   1  -9 428.879 26.8553   1
   0   1  10 1266.03 51.2265   6
   0   1 -10 1361.32 58.8453   1
   0   1  11 913.135 45.6440   4
   0   1  11 880.650 38.5128   6
   0   1 -11 855.568 32.5709   6
   0   1 -11 855.216 44.7605   1
   0   1 -12 320.816 15.3040   6
   0   1 -12 343.629 26.0010   1
   0   1  13 5310.48 200.990   4
   0   1 -13 5319.50 183.775   6
   0   1  13 5464.23 191.162   6
   0   1 -13 5302.73 200.984   1
   0   1  13 5420.67 202.862   1
   0   1  14 14160.5 502.351   4
   0   1 -14 14264.0 483.367   6
   0   1  14 14398.0 490.955   6
   0   1  14 14191.5 504.287   1
   0   1 -14 14329.8 502.817   1
   0   1  15 1300.25 65.6627   4
   0   1  15 1290.01 55.3523   6
   0   1 -15 1405.36 67.1154   1
   0   1  15 1238.40 66.2478   1
   0   1  16 4731.39 182.168   4
   0   1  16 4638.10 169.424   6
   0   1 -16 4650.48 182.434   1
   0   1  16 4635.63 184.457   1
   0   1  17 1589.62 77.0423   4
   0   1  17 1591.83 65.1190   6
   0   1  17 1397.41 79.1131   1
   0   1 -17 1502.76 76.3909   1
   0   1  18 11420.9 416.906   4
   0   1  18 11779.8 402.341   6
   0   1  18 11504.9 420.042   1
   0   1 -18 11261.8 417.473   1
   0   1  19 2078.58 97.5306   4
   0   1  19 2098.39 84.1669   6
   0   1  19 1985.15 98.8865   1
   0   1  20 471.445 29.2561   6
   0   1  20 508.163 39.4641   4
   0   1  21 74.0396 18.5639   4
   0   1  21 36.2663 11.8751   6
   0   1  22 6135.34 229.801   6
   0   1  22 6885.59 246.415   5
   0   1  22 6191.53 247.074   4
   0   1  23 249.981 21.9390   6
   0   1  23 295.186 31.9729   5
   0   1  23 267.727 30.2390   4
   0   1  24 160.949 18.0624   6
   0   1  24 191.703 26.4475   5
   0   1  24 206.243 26.7344   4
   0   1  25 1317.34 79.4636   4
   0   1  25 1480.74 66.8266   6
   0   1  25 1475.45 79.6503   5
   0   1  26 4476.19 188.598   4
   0   1  26 4329.25 169.062   6
   0   1  26 4609.01 185.988   5
   0   1  27 237.202 31.0058   4
   0   1  27 224.906 30.5401   5
   0   1  27 213.875 21.9511   6
   0   1  28 106.824 25.2672   5
   0   1  28 70.7617 16.3203   6
   0   1  28 104.280 25.8104   4
   0   1  29 2782.51 114.962   6
   0  -1  29 2778.79 103.254   7
   0   1  29 2645.42 110.185   7
   0   1  29 2806.14 131.374   5
   0   1  29 2794.59 133.842   4
   0   1  30 3158.84 123.275   6
   0  -1  30 2840.20 109.008   7
   0   1  30 2950.05 117.303   7
   0   1  30 2922.35 135.208   8
   0   1  30 2773.96 136.499   5
   0   1  30 3030.02 142.301   4
   0   1  31 89.1174 18.5561   6
   0  -1  31 101.434 12.2344   7
   0   1  31 90.0106 23.7249   8
   0   1  31 76.4883 15.1812   7
   0   1  31 115.064 27.8235   5
   0   1  31 83.0113 25.3811   4
   0   1  32 703.053 44.6600   6
   0   1  32 611.622 38.7706   7
   0  -1  32 621.590 48.8098   8
   0   1  32 641.387 52.7562   8
   0  -1  32 680.036 32.8225   7
   0   1  32 788.216 58.1969   5
   0   1  32 633.799 55.8239   4
   0   1  33 386.988 34.5997   6
   0  -1  33 349.775 37.2029   8
   0   1  33 338.625 38.1677   8
   0   1  33 337.214 27.2968   7
   0  -1  33 364.543 22.1041   7
   0   1  33 409.867 43.8403   5
   0   1  33 331.669 42.2250   4
   0  -1  34 2783.25 131.733   8
   0   1  34 3197.08 140.958   8
   0   1  34 2972.50 117.459   7
   0  -1  34 2852.61 107.564   7
   0   1  34 2430.39 171.599   1
   0   1  34 2846.44 139.397   5
   0   1  34 2791.75 142.757   4
   0  -1  35 199.638 15.9050   7
   0  -1  35 235.704 31.2846   8
   0   1  35 183.739 32.1928   8
   0   1  35 175.458 20.8129   7
   0   1  35 213.450 30.6311   3
   0   1  35 147.089 62.3096   1
   0   1  35 190.975 33.6047   5
   0   1  35 210.637 37.0330   4
   0   1  36 269.801 33.8319   3
   0   1  36 263.013 37.5865   5
   0  -1  36 199.176 30.9210   8
   0   1  36 222.136 22.8097   7
   0   1  36 205.130 33.4622   8
   0  -1  36 239.705 17.0163   7
   0   1  37 626.210 48.9356   3
   0   1  37 523.827 35.0177   7
   0  -1  37 553.382 46.8521   8
   0   1  37 513.952 49.8653   8
   0   1  37 583.753 53.2857   5
   0  -1  37 479.402 26.1458   7
   0   1  38 1068.59 73.2991   8
   0   1  38 1069.57 54.4294   7
   0  -1  38 977.184 67.3022   8
   0   1  38 1063.96 75.7412   5
   0  -1  38 992.806 43.7550   7
   0   1  39 14.9833 18.4789   3
   0  -1  39 16.0346 19.5635   8
   0   1  39-3.05017 20.0255   8
   0   1  39 26.1285 24.6753   5
   0   1  39 6.36201 12.5145   7
   0   1  40 2.55277 20.2446   3
   0   1  40 3.11615 21.0015   8
   0  -1  40-8.18822 19.9778   8
   0   1  40 10.0380 21.3630   5
   0   1  40-1.25915 12.0779   7
   0   1  41 245.166 36.3448   3
   0  -1  41 250.787 36.5869   8
   0   1  41 152.442 33.5580   8
   0   1  41 242.939 40.5067   5
   0   1  41 177.711 21.7187   7
   0   1  42 1314.74 91.3604   5
   0   1  42 1220.30 85.6343   8
   0  -1  42 1328.92 83.7939   8
   0   1  43 107.203 30.0292   5
   0   1  43 65.6423 28.0586   8
   0  -1  43 104.076 28.2469   8
   0  -1  44 167.461 32.7322   8
   0   1  44 136.582 32.3569   8
   0   1  45 128.297 32.5386   8
   0  -1  45 158.153 31.4277   8
   0  -1  46 245.236 38.0104   8
   0  -1  47 45.9509 26.4929   8
   0   2   0 16570.3 528.333   2
   0   2   0 14807.1 526.541   8
   0   2   1 16.8097 5.13948   2
   0   2   1 27.0013 6.64266   7
   0   2   1 29.9631 6.08380   8
   0   2  -1 29.6896 4.71667   8
   0   2   2 1619.55 60.0798   2
   0   2   2 1572.44 60.6679   8
   0  -2   2 1553.11 60.1433   7
   0   2   3 1094.58 41.9551   4
   0   2   3 1090.59 44.2453   2
   0   2   3 1125.54 45.5132   8
   0  -2   3 1096.41 43.8836   7
   0   2   4 49.5971 6.77882   4
   0   2   4 51.2931 8.49966   8
   0  -2   4 31.5551 6.46345   7
   0   2   5 2456.34 88.4688   4
   0   2   5 2329.52 89.2245   2
   0  -2   5 2344.97 85.8052   7
   0   2  -6 871.593 37.1123   7
   0   2   6 800.121 38.5944   4
   0   2   6 877.919 39.6221   2
   0   2  -7 6983.56 240.125   7
   0  -2   7 7288.12 238.883   7
   0   2   7 6816.74 236.531   3
   0   2   7 6790.27 244.640   4
   0   2   7 6745.11 244.183   2
   0   2   8 19907.1 671.701   3
   0  -2   8 20266.4 672.742   7
   0   2   8 18766.0 680.076   4
   0   2   8 20106.7 679.622   2
   0   2   9 3790.65 135.243   3
   0  -2   9 3912.45 135.282   7
   0   2   9 3952.63 145.287   4
   0   2   9 3860.65 142.852   2
   0   2  10 2146.76 76.1662   3
   0  -2  10 1992.91 74.4560   7
   0   2  10 2059.46 85.1336   4
   0   2  10 2099.72 83.5276   2
   0  -2  11 4806.49 162.228   7
   0   2  11 4726.96 174.990   4
   0   2  11 4732.69 164.636   3
   0  -2  12 2140.69 75.9042   7
   0   2  12 2010.97 83.6061   6
   0  -2  12 2171.63 90.3913   4
   0   2  12 2022.19 88.5575   4
   0   2  12 2002.58 78.7589   3
   0  -2  13 16118.7 546.715   7
   0   2  13 16186.9 556.425   6
   0   2  13 15878.1 551.350   3
   0  -2  13 15905.0 563.424   4
   0   2  13 15403.8 562.181   4
   0   2  14 664.954 36.4490   6
   0  -2  14 786.550 30.2159   7
   0   2  14 670.710 33.5577   3
   0   2 -14 673.048 28.1965   6
   0  -2  14 840.951 46.3502   4
   0   2  14 635.391 41.2392   4
   0   2 -14 769.171 45.8573   1
   0  -2  15 8628.82 321.341   4
   0   2  15 8759.51 321.277   4
   0   2  15 8986.81 312.814   6
   0   2 -15 8945.05 324.209   1
   0  -2  16 4240.29 166.582   4
   0   2  16 4192.26 166.200   4
   0   2  16 4227.58 156.991   6
   0   2 -16 4048.31 169.689   1
   0   2  17 2019.14 92.4581   4
   0  -2  17 2039.08 93.2509   4
   0   2  17 1910.66 82.4213   6
   0   2 -17 2078.61 94.1191   1
   0  -2  18 281.315 28.5311   4
   0   2  18 249.414 26.1251   4
   0   2  18 200.813 19.4389   6
   0   2  18 188.111 24.8068   1
   0   2 -18 186.321 24.6915   1
   0  -2  19 891.275 53.7427   4
   0  -2  19 742.417 49.2873   5
   0   2  19 1004.81 52.8763   5
   0   2  19 909.195 54.1004   4
   0   2  19 803.670 42.9021   6
   0   2  19 767.564 53.6910   1
   0   2 -19 788.299 52.4457   1
   0   2  20 1062.86 61.1851   5
   0  -2  20 1126.26 65.5164   4
   0   2  20 1147.16 65.0917   4
   0  -2  20 1254.63 66.0304   5
   0   2  20 1109.47 54.0798   6
   0   2 -20 1134.35 65.5966   1
   0   2  20 1123.37 67.1073   1
   0  -2  21 1586.08 84.7768   4
   0   2  21 1693.48 82.5617   5
   0   2  21 1729.56 86.3006   4
   0  -2  21 1721.01 84.7659   5
   0   2  21 1562.60 72.3891   6
   0   2 -21 1786.46 87.7680   1
   0   2  21 1727.10 89.0393   1
   0   2  22 43.4773 11.3158   6
   0   2  22 74.5188 18.9084   5
   0  -2  22 54.3392 18.7109   5
   0   2  22 48.1712 18.1209   1
   0   2 -22 76.5922 18.4654   1
   0   2  22 69.6145 19.2758   4
   0  -2  22 52.7669 16.6902   4
   0   2  23 341.787 26.3472   6
   0   2  23 401.831 36.6470   4
   0   2  23 326.857 32.7166   5
   0   2 -23 311.974 34.6906   1
   0   2  23 335.934 36.0345   1
   0  -2  23 377.330 36.7829   4
   0   2  24 640.365 39.2699   6
   0  -2  24 684.165 49.7596   5
   0   2  24 749.110 50.6850   5
   0   2  24 708.086 56.7319   1
   0   2  24 735.621 52.3572   4
   0  -2  24 714.782 51.5652   4
   0   2  25 493.531 33.7339   6
   0   2  25 555.015 46.1672   4
   0  -2  25 511.957 44.5260   4
   0   2  25 593.419 44.2267   5
   0  -2  25 546.430 44.3642   5
   0   2  25 563.863 48.0312   1
   0   2  26 27.6967 12.0833   6
   0   2  26 65.0366 21.9771   4
   0  -2  26 47.1675 18.4221   4
   0   2  26 31.5581 13.3928   3
   0  -2  26 38.8095 19.7610   5
   0   2  26 64.4862 21.0546   5
   0   2  26 76.2890 23.3820   1
   0   2  27 263.470 25.1278   6
   0  -2  27 337.333 37.7411   4
   0   2  27 267.728 34.7173   4
   0   2  27 356.323 29.5601   3
   0  -2  27 301.209 35.2831   5
   0   2  27 298.646 39.5282   1
   0   2  28 2087.55 110.472   1
   0   2  28 2081.89 88.8471   7
   0  -2  28 1935.70 72.7967   7
   0   2  28 2236.00 94.2440   3
   0   2  28 1870.78 87.5726   6
   0   2  28 2153.34 103.862   5
   0  -2  28 2094.84 105.468   5
   0   2  28 2127.76 107.926   4
   0  -2  28 1963.50 104.873   4
   0   2  29 390.732 30.6512   7
   0  -2  29 397.763 18.9483   7
   0   2  29 454.866 43.2810   8
   0   2  29 534.402 36.8980   3
   0   2  29 318.806 28.6420   6
   0  -2  29 461.829 44.7906   5
   0   2  29 392.127 39.5780   5
   0  -2  29 429.217 43.8519   4
   0   2  29 374.742 40.5954   4
   0   2  30 799.752 58.9441   8
   0   2  30 773.253 46.5154   7
   0  -2  30 784.937 32.4478   7
   0   2  30 848.870 51.3918   3
   0   2  30 778.506 46.7014   6
   0  -2  30 987.930 65.7689   5
   0   2  30 959.081 62.9685   5
   0   2  30 855.010 62.8714   4
   0  -2  30 894.050 64.0910   4
   0   2  31 2539.20 116.240   8
   0  -2  31 1950.67 76.3862   7
   0   2  31 2392.76 96.6624   7
   0   2  31 2661.59 104.858   3
   0   2  31 2190.71 96.0210   6
   0  -2  31 2367.14 115.061   5
   0   2  31 2448.03 114.041   5
   0  -2  31 2220.36 115.444   4
   0   2  31 2355.92 117.861   4
   0   2  32 1329.07 64.1325   7
   0   2  32 1362.38 79.9041   8
   0   2  32 1216.66 63.7207   6
   0  -2  32 1148.53 44.7394   7
   0   2  32 1307.38 82.4382   4
   0  -2  32 1203.89 78.9962   4
   0  -2  32 1345.26 80.7319   5
   0   2  32 1384.25 80.6932   5
   0   2  32 1494.31 71.8517   3
   0   2  33 188.007 26.7503   3
   0  -2  33 168.491 26.7733   8
   0   2  33 153.012 21.2514   7
   0   2  33 149.277 29.1612   8
   0   2  33 136.600 21.6852   6
   0  -2  33 161.648 32.0990   5
   0   2  33 154.173 29.6672   5
   0  -2  33 178.590 33.5511   4
   0   2  33 153.200 30.4920   4
   0   2  34 1121.54 62.6921   3
   0   2  34 998.164 55.4098   7
   0   2  34 1042.55 70.7077   8
   0  -2  34 966.684 62.2322   8
   0   2  34 973.562 56.2678   6
   0   2  34 884.827 66.4660   5
   0  -2  34 1003.13 71.3813   5
   0   2  34 1088.79 75.9035   4
   0  -2  34 945.892 71.0914   4
   0   2  35 797.537 53.0550   3
   0   2  35 815.485 62.4189   8
   0  -2  35 715.962 53.0290   8
   0   2  35 761.715 46.9730   7
   0   2  35 683.338 46.9766   6
   0   2  35 763.028 61.0717   5
   0  -2  35 837.831 62.8073   5
   0  -2  35 796.805 64.6227   4
   0   2  35 758.061 63.6467   4
   0   2  36 616.278 44.5654   6
   0  -2  36 601.856 48.8612   8
   0   2  36 695.895 43.3608   7
   0   2  36 610.977 54.5216   8
   0  -2  36 674.337 58.1026   5
   0   2  36 574.872 53.5588   5
   0   2  36 710.932 50.2459   3
   0   2  37 206.575 27.5552   6
   0   2  37 230.156 36.4458   8
   0   2  37 221.981 25.4377   7
   0  -2  37 291.988 34.7631   8
   0   2  37 249.954 36.3563   5
   0  -2  37 294.904 40.0317   5
   0   2  37 259.880 31.8189   3
   0   2  38 161.578 26.9513   6
   0   2  38 221.561 31.1075   3
   0   2  38 234.984 36.8470   8
   0  -2  38 267.695 34.0255   8
   0   2  38 237.289 26.9654   7
   0   2  38 200.534 36.0623   5
   0  -2  38 243.669 38.9195   5
   0   2  39 397.654 40.2552   3
   0  -2  39 366.331 39.9073   8
   0   2  39 359.379 31.3870   7
   0   2  39 301.957 42.7560   8
   0   2  39 398.731 46.4447   5
   0  -2  39 337.109 44.6365   5
   0   2  40 622.678 50.6344   3
   0   2  40 619.612 57.1937   8
   0  -2  40 625.998 51.9454   8
   0   2  40 601.383 42.4005   7
   0   2  40 672.823 59.3609   5
   0  -2  40 600.875 57.7898   5
   0   2  41 412.787 41.7828   3
   0  -2  41 378.240 41.4362   8
   0   2  41 330.289 31.2314   7
   0   2  41 343.845 45.0242   8
   0  -2  41 336.278 45.0455   5
   0   2  41 409.048 48.0003   5
   0   2  42 574.491 49.2794   3
   0   2  42 498.662 54.2062   5
   0  -2  42 529.083 55.1568   5
   0   2  42 466.721 53.1243   8
   0  -2  42 451.746 47.0887   8
   0  -2  43 684.831 64.1680   5
   0   2  43 775.857 68.0652   5
   0  -2  43 673.979 57.1238   8
   0   2  43 773.739 66.3602   8
   0  -2  44 156.992 31.8524   8
   0   2  44 258.029 40.7171   8
   0  -2  45 27.9847 20.9449   8
   0  -2  46 85.1304 26.6745   8
   0  -2  47 644.166 57.5974   8
   0  -2  48 229.970 37.5708   8
   0   3   0 4.41653 5.65009   8
   0   3   0 16.6163 5.87634   2
   0  -3   1 3542.68 121.711   8
   0   3   1 3352.23 123.520   8
   0   3  -1 3602.58 123.312   8
   0   3   1 3401.83 124.419   2
   0  -3   1 3173.91 123.243   2
   0   3   2 578.221 28.1675   8
   0  -3   2 565.779 24.2479   8
   0   3   2 510.747 28.2126   2
   0  -3   2 587.642 27.5438   2
   0   3   3 18133.4 607.808   8
   0  -3   3 17691.2 600.495   8
   0   3   3 17796.6 610.244   7
   0   3   3 16903.6 606.465   2
   0   3   3 17193.6 599.908   5
   0  -3   3 17543.1 599.924   5
   0   3   3 18635.8 601.307   4
   0  -3   3 18335.1 601.032   4
   0  -3  -4 2070.19 71.6950   3
   0   3  -4 1839.58 77.2092   7
   0   3   4 1913.47 79.2182   8
   0  -3   4 1822.48 70.4964   8
   0   3   4 1955.31 80.4703   7
   0   3   4 2094.23 78.2306   2
   0  -3   4 2227.74 73.0877   5
   0   3   4 2320.84 73.4626   5
   0  -3   4 1803.29 72.9703   4
   0   3   4 1890.38 73.3060   4
   0  -3  -5 12118.5 435.117   3
   0   3  -5 13329.7 443.544   7
   0  -3   5 12956.2 442.004   7
   0  -3   5 13255.4 441.571   8
   0   3   5 13231.1 446.735   8
   0   3   5 12466.8 443.809   2
   0  -3   5 12673.9 438.809   5
   0   3   5 13522.8 440.826   4
   0   3   5 13385.3 439.329   5
   0  -3   5 13227.4 440.874   4
   0   3   6 402.382 25.8106   8
   0  -3   6 323.746 20.4458   7
   0  -3   6 356.728 20.6480   5
   0  -3   6 316.923 20.9193   4
   0   3   6 337.693 21.3435   4
   0   3  -6 318.919 21.1249   7
   0   3   7 4257.49 153.185   8
   0  -3   7 3915.26 145.269   7
   0   3   7 4049.40 148.230   4
   0  -3   7 3907.29 148.106   4
   0  -3   7 3704.93 145.728   5
   0   3   7 4544.82 147.444   5
   0   3   7 4279.00 151.007   2
   0   3  -7 4052.02 146.858   7
   0  -3   8 351.880 19.8070   7
   0   3   8 328.724 24.5166   8
   0   3   8 343.867 22.6059   4
   0  -3   8 405.599 23.7765   5
   0  -3   8 334.838 23.3062   4
   0   3   8 385.242 24.7021   2
   0   3  -8 337.960 20.6864   7
   0   3   9 3086.00 119.490   8
   0  -3   9 3137.15 110.060   7
   0  -3   9 2983.57 114.403   5
   0  -3   9 2919.87 117.018   4
   0   3   9 2880.67 115.845   4
   0   3   9 2887.92 104.765   3
   0   3   9 3338.00 118.183   2
   0   3  -9 3193.73 112.055   7
   0   3  10 19.8245 4.13252   3
   0   3  10 17.6938 7.19978   2
   0   3  10 18.3194 9.74614   8
   0  -3  10 13.3540 5.67299   7
   0  -3  10 18.6241 9.01589   5
   0   3  10 11.5111 7.04440   4
   0  -3  10 17.8204 8.89336   4
   0   3  11 164.522 18.0871   8
   0  -3  11 127.212 11.0993   7
   0   3  11 149.626 16.3306   4
   0  -3  11 162.184 17.7748   4
   0  -3  11 160.004 17.3927   5
   0   3  11 181.428 17.9143   2
   0   3  11 158.964 10.5259   3
   0  -3  12 1462.38 57.4310   7
   0  -3  12 1364.87 65.3898   5
   0   3  12 1400.66 67.2478   4
   0  -3  12 1422.82 68.0455   4
   0   3  12 1654.84 68.2719   2
   0   3  12 1572.45 56.9934   3
   0  -3  13 3985.98 140.098   7
   0   3  13 3891.20 140.131   3
   0  -3  13 3770.75 151.078   5
   0   3  13 3986.90 153.706   4
   0  -3  13 4032.53 154.913   4
   0   3  13 4157.37 151.817   2
   0   3  14 16.8612 9.71023   2
   0  -3  14 9.25745 5.09164   7
   0   3  14 5.52301 9.08443   6
   0   3  14 15.4097 6.22148   3
   0   3  14 26.8080 11.5040   5
   0  -3  14 10.8587 10.8988   5
   0   3  14 4.02363 9.49698   4
   0  -3  14-4.13962 9.30544   4
   0   3 -15 178.664 32.5940   1
   0   3  15 218.282 20.9270   6
   0  -3  15 175.250 11.6651   7
   0   3  15 175.430 13.8136   3
   0  -3  15 155.707 20.2425   5
   0  -3  15 150.564 20.5651   4
   0   3  15 148.090 19.6542   4
   0   3  15 212.287 20.3627   2
   0   3  16 191.001 20.2354   6
   0  -3  16 241.518 13.8706   7
   0   3  16 187.026 14.9449   3
   0   3  16 209.431 22.2524   5
   0   3  16 196.379 23.0779   4
   0   3  16 191.530 20.5642   2
   0   3 -17 5446.68 210.842   1
   0  -3  17 5271.24 181.216   7
   0   3  17 5230.26 195.695   6
   0   3  17 5175.50 186.612   3
   0  -3  17 5038.64 199.920   5
   0   3  17 5325.85 199.039   5
   0  -3  17 5124.52 202.970   4
   0   3  17 5178.93 202.464   4
   0   3  17 5223.24 197.827   2
   0   3 -18 2329.65 107.899   1
   0  -3  18 2389.37 82.6108   7
   0   3  18 2275.49 96.2995   6
   0   3  18 2285.57 88.7650   3
   0   3 -18 2215.78 81.3555   6
   0  -3  18 2506.07 104.596   5
   0   3  18 2162.22 102.569   4
   0   3  18 2067.60 98.6162   5
   0  -3  18 2364.63 105.306   4
   0   3  18 2417.06 99.7995   2
   0  -3  19 975.284 37.4017   7
   0   3  19 893.771 49.8230   6
   0   3 -19 998.952 60.2324   1
   0   3  19 956.926 44.3676   3
   0  -3  19 1021.10 57.3969   5
   0  -3  19 969.565 58.0803   4
   0   3  19 944.703 57.0575   4
   0   3  19 957.421 53.7863   5
   0   3  19 946.121 52.2356   2
   0   3  20 440.242 33.8463   2
   0   3  20 501.007 39.6396   8
   0  -3  20 516.086 21.3807   7
   0   3  20 493.128 33.1374   6
   0   3 -20 539.123 41.8760   1
   0   3  20 480.861 28.0196   3
   0   3  20 457.131 35.9978   5
   0   3  20 469.233 38.5993   4
   0  -3  20 481.469 38.4496   5
   0  -3  20 508.007 40.3903   4
   0   3  21 2339.36 96.1768   2
   0  -3  21 2046.03 73.1742   7
   0   3  21 2043.93 99.6647   8
   0   3  21 1885.59 88.1182   6
   0   3 -21 1981.17 100.111   1
   0   3  21 2093.47 83.6185   3
   0  -3  21 2082.61 97.8539   5
   0   3  21 2174.66 96.4408   5
   0  -3  21 1963.81 98.9601   4
   0   3  21 2042.06 99.4968   4
   0   3  22 428.511 32.6300   2
   0   3  22 376.979 35.4548   8
   0   3  22 340.199 27.6629   6
   0   3  22 368.659 38.0500   1
   0   3 -22 333.823 36.5665   1
   0   3  22 383.083 25.1580   3
   0   3  22 357.025 32.3673   5
   0  -3  22 343.178 33.4715   5
   0   3  22 368.941 34.9113   4
   0  -3  22 349.011 35.1361   4
   0   3  23 431.315 33.8562   2
   0   3  23 419.838 37.8261   8
   0   3  23 375.743 29.3103   6
   0   3  23 293.125 36.8666   1
   0   3 -23 322.087 36.0180   1
   0   3  23 382.926 26.4169   3
   0  -3  23 386.014 36.4539   5
   0   3  23 464.412 37.2472   5
   0  -3  23 408.952 37.9308   4
   0   3  23 435.374 38.2596   4
   0   3  24 1503.36 75.7313   2
   0   3  24 1468.96 81.2934   8
   0   3  24 1423.09 69.4528   6
   0   3 -24 1447.28 82.0372   1
   0   3  24 1505.75 85.1726   1
   0   3  24 1520.05 66.0063   3
   0  -3  24 1451.98 79.4870   5
   0   3  24 1430.97 76.6838   5
   0   3  24 1428.82 81.1189   4
   0  -3  24 1377.23 79.8245   4
   0   3  25 39.6258 15.6036   2
   0   3  25 46.6486 18.5418   8
   0   3  25 26.0357 12.3510   6
   0   3  25 13.2152 15.6758   1
   0   3 -25 56.3711 19.6580   1
   0   3  25 41.9544 11.0600   3
   0  -3  25 63.2553 18.7281   5
   0   3  25 41.8535 17.9126   5
   0  -3  25 29.0862 18.5411   4
   0   3  25 45.9199 18.6709   4
   0   3  26 679.059 46.3585   2
   0   3  26 574.378 38.8453   7
   0   3  26 511.818 36.8468   6
   0   3  26 584.321 51.0422   1
   0   3 -26 589.707 51.5171   1
   0   3  26 628.296 36.7320   3
   0   3  26 599.712 45.5527   5
   0  -3  26 551.279 46.5642   5
   0  -3  26 626.329 49.9672   4
   0   3  26 658.222 50.6648   4
   0   3  27 2624.66 113.829   2
   0   3  27 2290.07 103.669   7
   0   3  27 2095.60 101.333   6
   0   3  27 2498.89 123.829   1
   0   3 -27 2383.12 120.619   1
   0   3  27 2519.09 101.609   3
   0   3  27 2348.84 113.286   5
   0  -3  27 2553.58 118.908   5
   0  -3  27 2564.18 121.590   4
   0   3  27 2594.79 122.052   4
   0   3  28 122.528 23.5003   2
   0   3  28 102.088 19.2742   7
   0   3  28 81.2914 17.5036   6
   0   3  28 32.4701 28.1651   1
   0   3  28 105.802 17.9470   3
   0  -3  28 172.130 29.1034   5
   0   3  28 117.945 24.4987   5
   0   3  28 117.158 27.6417   4
   0  -3  28 105.457 27.2804   4
   0   3  29 1616.92 81.1354   2
   0   3  29 1504.64 73.1507   7
   0   3  29 1243.96 68.6286   6
   0   3  29 1397.01 89.8192   1
   0   3  29 1587.16 71.2442   3
   0   3  29 1614.46 84.4630   5
   0  -3  29 1337.77 81.9740   5
   0  -3  29 1339.29 84.5182   4
   0   3  29 1501.13 88.0470   4
   0   3  30 245.080 31.5438   2
   0   3  30 212.241 25.2341   7
   0   3  30 184.297 22.8224   6
   0   3  30 232.157 37.5902   1
   0   3  30 278.429 26.1578   3
   0   3  30 275.701 34.7813   5
   0  -3  30 219.640 33.6389   5
   0  -3  30 213.642 34.5572   4
   0   3  30 225.674 36.0408   4
   0   3  31 55.7911 22.0975   2
   0   3  31 19.7880 23.6317   1
   0   3  31 6.16712 13.4546   6
   0   3  31 24.4936 16.0880   7
   0   3  31 44.3830 16.0790   3
   0   3  31 32.0030 21.6082   5
   0  -3  31 23.9748 22.4771   5
   0  -3  31 65.5714 23.4398   4
   0   3  31 42.4003 20.9539   4
   0   3  32 552.114 54.6444   1
   0   3  32 405.761 34.8215   6
   0   3  32 494.440 38.1801   7
   0  -3  32 472.725 39.6235   8
   0   3  32 517.710 37.8123   3
   0  -3  32 604.181 52.8323   5
   0   3  32 541.779 48.3462   5
   0  -3  32 594.793 54.0949   4
   0   3  32 572.804 53.1130   4
   0   3  33 3423.04 163.490   1
   0   3  33 3201.04 134.855   7
   0  -3  33 3147.01 138.123   8
   0   3  33 2749.18 130.149   6
   0  -3  33 3158.81 154.261   4
   0   3  33 3328.24 157.423   4
   0  -3  33 3293.00 151.851   5
   0   3  33 3389.37 149.958   5
   0   3  33 3493.15 135.843   3
   0   3  34 89.7029 30.8667   1
   0  -3  34 103.533 21.0016   8
   0   3  34 72.9392 20.1496   7
   0   3  34 75.4118 18.7155   6
   0   3  34 86.9576 19.9980   3
   0  -3  34 121.785 30.6490   5
   0   3  34 103.146 27.0165   5
   0   3  34 99.9179 29.5752   4
   0  -3  34 87.6397 28.1855   4
   0   3  35 219.511 26.9325   7
   0  -3  35 266.958 30.4529   8
   0   3  35 267.234 38.5819   8
   0   3  35 180.872 24.0253   6
   0   3  35 286.072 29.1171   3
   0   3  35 226.909 35.3448   5
   0  -3  35 231.770 36.8343   5
   0   3  35 239.705 38.6664   4
   0  -3  35 223.376 38.0300   4
   0   3  36 39.7728 17.0255   3
   0   3  36 46.1886 25.7015   5
   0  -3  36 15.2098 22.9925   5
   0  -3  36 19.2944 18.2331   8
   0   3  36 14.4291 16.7614   7
   0   3  36 25.8120 23.6283   8
   0   3  36 11.9519 14.7604   6
   0   3  37 299.186 32.0975   3
   0  -3  37 252.099 39.1009   5
   0   3  37 303.045 40.3225   5
   0   3  37 299.539 30.4681   7
   0  -3  37 258.258 31.9564   8
   0   3  37 220.942 36.9510   8
   0   3  37 193.829 26.2960   6
   0   3  38 42.9916 20.0463   3
   0   3  38 85.5740 27.2270   5
   0  -3  38 66.7417 29.3317   5
   0   3  38 16.8466 23.8769   8
   0  -3  38 56.6127 20.6304   8
   0   3  38 29.4935 16.8093   7
   0   3  38 17.8362 14.4590   6
   0   3  39 1297.86 69.9290   3
   0   3  39 1028.12 62.3401   6
   0  -3  39 1146.25 80.1983   5
   0   3  39 1074.76 76.8221   5
   0   3  39 1139.22 64.9407   7
   0  -3  39 1172.76 70.2521   8
   0   3  39 1165.83 81.4082   8
   0   3  40 121.429 23.9649   7
   0   3  40 119.246 25.4059   3
   0  -3  40 138.635 33.0456   5
   0   3  40 183.985 36.0505   5
   0   3  40 87.6768 30.4990   8
   0  -3  40 83.2098 23.0964   8
   0   3  40 86.4997 21.5964   6
   0   3  41-1.87043 16.6476   7
   0  -3  41 26.8503 24.8333   5
   0   3  41 19.9089 24.5511   5
   0   3  41 17.8547 25.5642   8
   0  -3  41 12.1388 18.8952   8
   0   3  41-1.93926 17.1327   6
   0   3  42 138.124 25.8440   7
   0   3  42 100.697 23.6910   6
   0   3  42 170.077 34.9584   5
   0  -3  42 170.461 36.1763   5
   0  -3  42 180.849 30.7382   8
   0   3  42 138.005 34.9415   8
   0   3  43 529.460 56.9411   5
   0  -3  43 477.040 55.3028   5
   0   3  43 457.325 54.8970   8
   0  -3  43 550.637 48.3702   8
   0  -3  44-5.14768 20.0309   8
   0  -3  45 281.565 37.3535   8
   0  -3  46 108.590 26.6025   8
   0  -3  47 21.4711 22.2597   8
   0  -3  48 2.72284 22.1853   8
   0  -3  49 261.818 37.8223   8
   0  -4   0 12641.4 441.408   2
   0   4   0 12906.6 439.819   8
   0   4   1 4938.35 180.165   2
   0  -4  -1 4872.18 179.356   2
   0  -4   1 4884.21 178.866   2
   0   4  -1 5311.19 180.819   8
   0   4   1 4904.17 178.151   8
   0  -4  -2 376.738 24.4437   2
   0  -4   2 357.131 24.0733   2
   0   4   2 418.036 25.1825   2
   0   4   2 341.000 22.7353   8
   0   4  -2 318.344 24.2230   7
   0  -4   2 334.194 19.0037   8
   0  -4   3 6543.93 236.417   2
   0   4   3 6592.21 238.272   2
   0  -4   3 6767.89 231.692   8
   0   4  -3 6550.24 240.650   7
   0   4   3 6748.48 238.612   8
   0  -4  -3 6913.26 239.470   2
   0  -4  -4 262.212 20.5597   2
   0   4  -4 212.859 19.7405   7
   0  -4   4 258.058 14.0222   8
   0   4   4 216.596 18.7566   8
   0   4   4 220.503 20.4564   7
   0  -4   4 397.782 25.2096   2
   0   4   4 216.144 18.0993   2
   0   4   4 225.888 13.0763   5
   0  -4   4 354.170 15.2397   5
   0   4   4 249.343 14.2020   4
   0  -4   4 262.033 14.4020   4
   0  -4  -5 4034.91 137.351   2
   0  -4  -5 3455.50 126.208   3
   0   4  -5 3499.89 135.957   7
   0  -4   5 3451.63 125.261   8
   0   4   5 3927.75 137.801   8
   0   4   5 3684.49 139.268   7
   0   4   5 3738.10 135.710   2
   0   4   5 3279.35 127.104   5
   0  -4   5 3606.42 126.936   5
   0  -4   5 3652.54 128.442   4
   0   4   5 3875.68 129.323   4
   0  -4  -6 317.544 22.5298   2
   0  -4  -6 260.993 14.0526   3
   0   4   6 278.180 22.9655   7
   0   4   6 278.676 21.9651   8
   0  -4   6 285.210 14.1102   8
   0   4  -6 322.418 22.7230   7
   0   4   6 278.384 20.6866   2
   0   4   6 296.753 17.0057   5
   0   4   6 279.978 17.8635   4
   0  -4   6 285.123 18.6713   4
   0  -4  -7 167.777 16.8846   2
   0   4   7 162.036 18.0369   7
   0  -4   7 175.462 10.6314   8
   0   4   7 155.531 16.7827   8
   0   4  -7 148.756 15.6090   7
   0   4   7 159.342 15.7496   2
   0  -4  -7 148.682 8.69010   3
   0   4   7 143.017 12.2140   5
   0  -4   7 153.894 12.6912   5
   0   4   7 131.816 13.2732   4
   0  -4   7 152.787 13.8991   4
   0  -4  -8 1961.17 82.1293   2
   0   4  -8 2026.07 79.9288   7
   0   4   8 1928.53 83.5829   8
   0   4   8 1887.68 83.5950   7
   0   4   8 1913.61 80.9986   2
   0  -4   8 1999.30 76.1796   5
   0   4   8 1868.34 75.4183   5
   0  -4   8 1988.70 79.0999   4
   0   4   8 1859.72 78.1427   4
   0   4  -9 104.084 13.4398   7
   0   4   9 112.933 16.2695   7
   0   4   9 99.0111 15.2273   8
   0   4   9 138.809 15.6679   2
   0  -4   9 118.588 13.7807   5
   0  -4   9 79.0145 13.9774   4
   0   4   9 97.4774 13.0585   4
   0   4  10 834.010 43.5515   2
   0   4  10 754.654 44.5416   8
   0   4  10 738.988 39.1002   5
   0   4  10 713.459 40.9811   4
   0  -4  10 794.171 43.2958   4
   0   4 -10 894.686 41.5023   7
   0   4  11 214.569 20.0100   2
   0   4  11 226.849 21.9083   8
   0   4  11 179.088 17.2042   5
   0  -4  11 248.768 20.3036   5
   0  -4  11 222.010 20.7681   4
   0   4  11 197.427 18.5782   4
   0   4 -11 221.891 17.9527   7
   0   4  12 728.955 41.2207   2
   0   4  12 692.946 26.5852   3
   0  -4  12 571.076 35.4516   5
   0   4  12 692.653 37.0394   5
   0   4  12 571.728 36.4356   4
   0  -4  12 640.794 38.4473   4
   0   4  12 615.730 40.4239   8
   0   4  13 1.26520 8.41854   2
   0   4  13 6.73650 3.83948   3
   0   4  13 12.2005 8.06462   5
   0  -4  13 5.43368 10.2926   5
   0   4  13 1.24380 8.38434   4
   0  -4  13 1.29456 9.88023   4
   0   4  13 1.49659 8.99408   8
   0   4  14 324.977 16.6756   3
   0   4  14 342.178 27.6019   2
   0   4  14 337.653 29.7612   8
   0   4  14 309.165 24.5869   5
   0   4  14 324.267 26.9919   4
   0   4  15 7476.19 255.356   2
   0   4  15 7160.63 255.488   6
   0   4  15 6897.13 259.414   8
   0   4  15 6803.29 237.209   3
   0  -4  15 6527.43 251.840   5
   0   4  15 6886.86 251.104   5
   0   4  15 6761.31 255.072   4
   0  -4  15 6872.37 256.564   4
   0   4  16 16.3130 10.8876   2
   0   4  16 15.5243 13.1692   8
   0   4  16 9.73871 10.0799   6
   0   4  16 12.4313 5.54608   3
   0  -4  16 14.9279 12.8578   5
   0   4  16 11.1972 10.4080   5
   0  -4  16 27.0686 14.9858   4
   0   4  16 1.53215 10.2007   4
   0   4  17 2226.93 93.6007   2
   0   4  17 1999.73 97.2525   8
   0   4  17 2155.54 93.0680   6
   0   4  17 2117.88 77.9156   3
   0   4  17 2052.64 90.5242   5
   0  -4  17 1968.62 92.1683   5
   0  -4  17 2123.52 96.2961   4
   0   4  17 2132.37 95.5415   4
   0   4  18 275.452 26.0341   2
   0   4  18 250.368 28.9231   8
   0   4  18 259.527 25.3428   6
   0   4 -18 331.933 41.6293   1
   0   4  18 258.305 16.7793   3
   0   4  18 265.652 25.7325   5
   0  -4  18 370.803 31.2100   5
   0   4  18 238.416 27.1193   4
   0  -4  18 355.779 32.2242   4
   0   4  19 4628.85 178.168   2
   0   4  19 4484.36 184.598   8
   0   4  19 4557.84 177.062   6
   0   4 -19 5119.31 197.695   1
   0   4  19 4480.90 162.206   3
   0   4  19 4781.23 177.983   5
   0  -4  19 4269.50 178.408   5
   0  -4  19 4392.74 182.532   4
   0   4  19 4438.70 182.076   4
   0   4  20 37.3603 13.8916   2
   0   4  20 40.8583 16.3830   8
   0   4  20 49.9425 14.1275   7
   0   4  20 17.8236 11.1532   6
   0   4 -20 56.4645 25.4110   1
   0   4  20 31.7256 7.75264   3
   0  -4  20 23.9880 14.3603   5
   0   4  20 33.9698 14.5636   5
   0   4  20 15.3742 13.4804   4
   0  -4  20 25.7842 16.6121   4
   0   4  21 565.369 39.3045   2
   0   4  21 512.212 42.5118   8
   0   4  21 495.775 36.6429   7
   0   4  21 576.093 38.2703   6
   0   4 -21 567.492 46.7860   1
   0   4  21 569.567 28.8444   3
   0   4  21 463.051 36.8331   5
   0  -4  21 484.731 39.4515   5
   0   4  21 593.933 43.2976   4
   0  -4  21 587.855 44.3701   4
   0   4  22 106.555 19.7386   2
   0   4  22 110.091 18.2675   7
   0   4  22 141.253 23.7786   8
   0   4  22 105.262 18.1530   6
   0   4 -22 136.505 24.0043   1
   0   4  22 120.996 12.8889   3
   0   4  22 101.444 18.7450   5
   0  -4  22 128.221 22.9009   5
   0   4  22 91.4283 19.8549   4
   0  -4  22 139.433 23.1247   4
   0   4  23 68.5195 16.5399   2
   0   4  23 68.7055 16.1164   7
   0   4  23 103.137 22.2809   8
   0   4  23 77.2602 15.7776   6
   0   4 -23 80.4941 20.6103   1
   0   4  23 83.7719 11.5079   3
   0   4  23 52.8241 16.4500   5
   0  -4  23 82.6072 19.5181   5
   0   4  23 89.2356 21.0174   4
   0  -4  23 109.106 22.6378   4
   0   4  24 3.54941 12.1137   2
   0   4  24-2.37523 13.3201   8
   0   4  24 7.96919 12.6404   7
   0   4  24 12.4739 10.9060   6
   0   4 -24-14.6186 23.5183   1
   0   4  24 2.48777 7.21612   3
   0  -4  24-2.05539 15.2075   5
   0   4  24 11.0299 13.4560   5
   0  -4  24 16.5797 15.3371   4
   0   4  24-4.65924 13.9985   4
   0   4  25 1243.59 67.6384   2
   0   4  25 1219.80 74.3006   8
   0   4  25 1152.79 63.5560   7
   0   4  25 1162.77 62.8385   6
   0   4 -25 1218.90 75.3989   1
   0   4  25 1164.44 75.6659   1
   0   4  25 1199.32 54.4792   3
   0  -4  25 1456.06 75.4865   5
   0   4  25 1089.95 65.9517   5
   0  -4  25 1318.95 76.3074   4
   0   4  25 1231.47 73.5725   4
   0   4  26 213.483 26.5797   2
   0   4  26 153.134 21.7143   7
   0   4  26 152.952 27.4958   8
   0   4  26 164.766 22.6330   6
   0   4  26 157.539 29.5741   1
   0   4 -26 132.378 27.9774   1
   0   4  26 151.700 16.5077   3
   0   4  26 180.878 25.9546   5
   0  -4  26 175.825 26.7575   5
   0  -4  26 168.788 28.3972   4
   0   4  26 144.539 27.6290   4
   0   4  27 267.925 29.7046   2
   0   4  27 270.275 27.9401   7
   0   4  27 247.503 33.4197   8
   0   4  27 241.953 25.7716   6
   0   4 -27 195.728 35.9113   1
   0   4  27 231.975 38.8540   1
   0   4  27 236.973 20.4908   3
   0  -4  27 279.266 33.5870   5
   0   4  27 224.658 28.7949   5
   0  -4  27 236.090 32.5403   4
   0   4  27 253.409 33.4992   4
   0   4  28 232.491 27.8793   2
   0   4  28 198.682 31.4536   8
   0   4  28 177.173 23.9278   7
   0   4  28 194.525 24.1067   6
   0   4 -28 216.273 33.5177   1
   0   4  28 207.212 34.8194   1
   0   4  28 233.591 20.7619   3
   0   4  28 179.546 27.7000   5
   0  -4  28 217.866 31.0408   5
   0   4  28 252.609 33.3378   4
   0  -4  28 191.962 31.9557   4
   0   4  29 1360.07 73.3691   2
   0   4  29 1200.98 67.2665   7
   0   4  29 1251.95 79.5656   8
   0   4  29 1067.26 63.8394   6
   0   4  29 1321.70 83.9960   1
   0   4 -29 1269.57 81.8652   1
   0   4  29 1305.42 60.0157   3
   0   4  29 1264.11 73.5172   5
   0  -4  29 1407.45 80.4802   5
   0   4  29 1224.03 79.6057   4
   0  -4  29 1304.84 80.6346   4
   0   4  30 392.522 38.4412   2
   0   4  30 385.147 35.4865   7
   0   4  30 474.850 46.5302   8
   0  -4  30 491.619 36.3611   8
   0   4  30 319.157 31.5073   6
   0   4  30 354.270 43.8093   1
   0   4 -30 313.242 43.3760   1
   0   4  30 410.791 29.4532   3
   0  -4  30 573.247 49.7884   5
   0   4  30 363.384 38.4277   5
   0  -4  30 486.110 48.2730   4
   0   4  30 413.026 45.0318   4
   0   4  31 2869.14 125.826   2
   0   4  31 2711.31 118.669   7
   0   4  31 2757.07 134.382   8
   0  -4  31 2655.30 115.445   8
   0   4  31 2192.60 111.786   6
   0   4  31 2623.12 135.554   1
   0   4  31 2829.55 110.001   3
   0  -4  31 2574.08 128.068   5
   0   4  31 2630.12 125.071   5
   0   4  31 2672.34 134.225   4
   0  -4  31 2691.33 134.261   4
   0   4  32 16.1756 19.1635   2
   0   4  32-3.37250 24.9580   1
   0   4  32 18.9325 16.9812   7
   0  -4  32 12.1856 15.7280   8
   0   4  32 14.1014 13.1367   3
   0   4  32 8.58437 14.2430   6
   0   4  32 46.7914 22.7147   5
   0  -4  32 24.4507 22.9057   5
   0   4  32 22.0698 24.0660   4
   0  -4  32 31.0757 23.9566   4
   0   4  33 92.8482 21.3349   7
   0  -4  33 88.1009 19.7576   8
   0   4  33 91.2697 18.0346   3
   0   4  33 46.9109 16.6446   6
   0   4  33 83.9658 24.2264   5
   0  -4  33 61.4295 26.3903   5
   0   4  33 71.6595 26.4255   4
   0  -4  33 67.0479 26.1352   4
   0   4  34 402.961 37.0607   7
   0  -4  34 436.306 36.4549   8
   0   4  34 393.669 31.7521   3
   0   4  34 339.758 32.4683   6
   0   4  34 375.774 42.0135   5
   0  -4  34 387.118 44.7599   5
   0  -4  34 393.917 47.9399   4
   0   4  34 322.671 46.2424   4
   0   4  35 721.418 49.7980   6
   0   4  35 932.982 64.2691   5
   0  -4  35 781.500 62.2905   5
   0   4  35 829.577 55.0044   7
   0  -4  35 822.477 53.4912   8
   0   4  35 892.562 49.8670   3
   0   4  36 349.915 34.6905   6
   0  -4  36 604.204 53.0915   5
   0   4  36 553.752 49.0903   5
   0   4  36 407.363 38.7333   7
   0  -4  36 513.313 40.7762   8
   0   4  36 546.887 37.9646   3
   0   4  37 299.650 31.4737   6
   0   4  37 452.013 35.2987   3
   0   4  37 325.492 43.3044   5
   0  -4  37 340.959 43.7582   5
   0   4  37 378.064 36.5597   7
   0  -4  37 362.434 35.1681   8
   0  -4  38 34.5088 26.6696   5
   0   4  38 2.96873 23.3371   5
   0   4  38 33.6652 18.1821   7
   0  -4  38 25.1065 17.6517   8
   0   4  38 18.3871 15.8934   6
   0   4  39 76.5706 22.8553   7
   0   4  39 73.3562 25.6680   5
   0  -4  39 121.428 29.3644   5
   0  -4  39 83.6085 22.8007   8
   0   4  39 48.2484 17.4013   6
   0   4  40 17.1611 18.3909   7
   0   4  40 50.2669 25.1563   5
   0  -4  40 45.4775 28.2739   5
   0  -4  40 28.5423 19.9800   8
   0   4  40 22.1685 23.6020   8
   0   4  40 9.39987 14.3667   6
   0   4  41 629.344 58.4034   5
   0  -4  41 604.415 59.1809   5
   0   4  41 617.730 48.6750   7
   0   4  41 745.060 65.7822   8
   0  -4  41 669.268 50.5799   8
   0   4  41 475.509 41.5888   6
   0   4  42 103.937 24.9617   7
   0  -4  42 87.0143 30.7447   5
   0   4  42 69.5300 30.6275   5
   0  -4  42 91.7666 24.0018   8
   0   4  42 57.3186 30.4031   8
   0   4  42 46.2930 18.8944   6
   0   4  43 158.402 27.7978   7
   0   4  43 268.580 42.6008   5
   0  -4  43 199.969 38.3333   5
   0  -4  43 163.224 29.2367   8
   0  -4  44 71.2394 23.7475   8
   0  -4  45 60.3608 23.8247   8
   0  -4  46 63.8515 23.9488   8
   0  -4  47 444.075 45.0186   8
   0   5   0 41.3822 26.1631   8
   0  -5   0 27.9035 11.7971   2
   0   5   1 13956.5 478.740   8
   0   5  -1 13882.2 485.192   7
   0   5  -1 13964.3 486.085   8
   0  -5   1 13435.2 478.853   2
   0  -5  -1 13399.2 478.977   2
   0   5   1 14384.3 482.107   2
   0   5   2 279.730 21.8264   8
   0   5  -2 251.097 23.4855   7
   0  -5  -2 266.652 20.9580   2
   0   5   2 300.420 23.9524   2
   0  -5   2 214.215 20.4457   2
   0  -5   3 4610.93 175.299   2
   0   5   3 5132.11 178.227   2
   0  -5  -3 4935.15 178.041   2
   0   5   3 4671.49 176.449   8
   0   5  -3 4561.68 180.494   7
   0   5   4 349.911 25.3587   8
   0   5  -4 343.096 27.5354   7
   0   5   4 414.457 27.2338   2
   0  -5   4 324.928 24.0636   2
   0   5   4 385.301 15.7841   5
   0   5   4 330.189 16.5530   4
   0  -5  -4 436.309 28.1817   2
   0  -5  -5 1200.99 49.7739   3
   0  -5  -5 1413.48 60.5840   2
   0   5  -5 1156.08 59.3515   7
   0   5   5 1346.79 59.3601   8
   0  -5   5 1205.71 48.7737   8
   0  -5   5 1215.42 56.1518   2
   0   5   5 1395.86 59.8813   2
   0   5   5 1257.36 47.3466   5
   0  -5   5 1186.91 46.5799   5
   0  -5   5 1238.17 48.2696   4
   0   5   5 1337.07 49.1360   4
   0  -5  -6 18.6343 9.84407   2
   0  -5  -6 10.9502 5.19394   3
   0   5  -6 14.6553 10.0499   7
   0   5   6 8.25982 9.76005   7
   0  -5   6 14.6284 4.82324   8
   0   5   6 20.1630 9.53706   8
   0  -5   6 20.9107 10.3242   2
   0   5   6 23.7874 9.22290   2
   0   5   6 13.1805 5.49412   5
   0   5   6 11.5151 5.67949   4
   0  -5   6 13.4108 5.72869   4
   0  -5  -7 35.0769 10.1438   2
   0  -5  -7 35.7355 5.63903   3
   0  -5   7 38.1290 5.44240   8
   0   5   7 39.1644 12.8670   7
   0   5   7 32.2256 10.5357   8
   0   5  -7 38.7947 11.2880   7
   0   5   7 29.9851 9.60859   2
   0   5   7 33.6192 7.14561   5
   0  -5   7 44.1123 8.88832   5
   0   5   7 34.9712 7.45985   4
   0  -5   7 39.6250 7.98917   4
   0  -5  -8 1146.76 54.9091   2
   0   5   8 1117.24 57.6053   7
   0  -5   8 1039.88 40.4116   8
   0   5   8 1065.59 54.7793   8
   0   5  -8 1115.76 53.6293   7
   0   5   8 1042.91 52.6267   2
   0  -5  -8 1050.38 40.3714   3
   0   5   8 1052.50 46.1398   5
   0  -5   8 1046.34 45.8561   5
   0  -5   8 1158.72 48.3073   4
   0   5   8 1110.68 48.2068   4
   0  -5  -9 253.792 23.3091   2
   0   5  -9 234.764 20.7980   7
   0  -5   9 205.252 11.5601   8
   0   5   9 230.516 23.5373   7
   0   5   9 280.209 24.1204   8
   0   5   9 273.291 22.5650   2
   0   5   9 226.917 18.5928   5
   0  -5   9 237.786 18.2947   5
   0   5   9 249.778 19.1554   4
   0  -5   9 205.626 18.5892   4
   0   5 -10 195.012 18.9911   7
   0  -5  10 167.245 10.8678   8
   0   5  10 154.922 19.7951   7
   0   5  10 179.446 20.5405   8
   0   5  10 156.839 17.9719   2
   0  -5  10 201.231 16.5690   5
   0   5  10 157.124 14.9892   5
   0   5  10 168.640 16.5045   4
   0  -5  10 192.131 17.5071   4
   0   5 -11 682.605 37.7741   7
   0   5  11 671.599 42.6963   8
   0  -5  11 590.627 33.2523   8
   0   5  11 654.066 42.0351   7
   0   5  11 697.816 40.0852   2
   0  -5  11 706.533 36.2945   5
   0   5  11 684.327 35.2320   5
   0   5  11 704.273 37.6975   4
   0  -5  11 668.007 37.9194   4
   0   5 -12 40.5037 10.8292   7
   0   5  12 25.6485 10.4386   2
   0   5  12 37.5883 14.3897   7
   0   5  12 49.8484 14.1257   8
   0   5  12 53.9779 11.5034   5
   0  -5  12 36.9915 11.3351   5
   0   5  12 46.5720 11.5733   4
   0  -5  12 28.1155 10.5824   4
   0   5  13 1036.63 53.4562   2
   0   5  13 1108.91 49.9474   5
   0  -5  13 936.467 48.3837   5
   0  -5  13 1024.72 52.4567   4
   0   5  13 912.536 50.2084   4
   0   5  13 954.841 55.6857   8
   0   5  13 927.582 53.9410   7
   0   5  14 805.988 45.9977   2
   0   5  14 702.411 46.1907   7
   0   5  14 739.083 48.1478   8
   0  -5  14 781.909 42.8871   5
   0   5  14 736.890 41.1863   5
   0  -5  14 892.342 47.5268   4
   0   5  14 845.052 45.7132   4
   0   5  15 2050.95 87.6964   2
   0   5  15 1992.59 89.0271   6
   0   5  15 1890.31 90.5626   8
   0   5  15 1732.42 85.9871   7
   0  -5  15 1801.38 81.9432   5
   0   5  15 1866.21 81.1254   5
   0   5  15 1946.98 85.7395   4
   0  -5  15 1811.16 85.8660   4
   0   5  16-1.62322 10.2209   6
   0   5  16 6.37270 12.0408   7
   0   5  16 3.71702 11.8713   8
   0   5  16 9.17762 10.9557   2
   0  -5  16 63.8094 17.0429   5
   0   5  16 2.40938 9.99271   5
   0   5  16 10.6700 11.2833   4
   0  -5  16 46.2776 16.7008   4
   0   5  17 3092.93 118.449   2
   0   5  17 2648.66 93.3819   3
   0   5  17 2589.68 118.414   8
   0   5  17 2467.27 113.358   7
   0  -5  17 2343.52 109.590   5
   0   5  17 2820.64 110.768   5
   0  -5  17 2581.32 115.120   4
   0   5  17 2515.34 113.220   4
   0   5  17 2804.44 116.464   6
   0   5  18 41.1627 6.04732   3
   0   5  18 53.3392 15.3798   2
   0   5  18 35.3283 13.6623   6
   0   5  18 55.8094 15.6110   7
   0   5  18 56.2461 16.4303   8
   0  -5  18 47.3807 15.8839   5
   0   5  18 47.1373 13.6330   5
   0   5  18 27.4851 13.1876   4
   0  -5  18 41.3848 17.2102   4
   0   5  19 178.812 11.2699   3
   0   5  19 193.799 23.7796   2
   0   5  19 172.486 22.6777   6
   0   5  19 179.560 25.9166   8
   0   5  19 128.338 20.2604   7
   0   5  19 175.920 20.9719   5
   0  -5  19 156.990 21.8370   5
   0   5  19 182.015 23.2649   4
   0  -5  19 153.952 23.7963   4
   0   5  20 5.36897 12.2193   2
   0   5  20 10.2968 5.07783   3
   0   5  20 31.1399 14.4652   6
   0   5  20 16.9425 12.8029   7
   0   5  20-4.33902 14.8112   8
   0   5 -20 7.11250 22.0493   1
   0   5  20 4.46612 10.4168   5
   0  -5  20 19.9123 15.7172   5
   0   5  20-1.91980 13.1073   4
   0  -5  20 14.0296 15.4499   4
   0   5  21 1125.92 59.8025   2
   0   5  21 927.221 38.6967   3
   0   5  21 916.173 60.4427   8
   0   5  21 821.210 53.0328   7
   0   5  21 827.554 53.6100   6
   0   5 -21 1040.05 70.9202   1
   0  -5  21 835.627 53.9696   5
   0   5  21 998.323 54.3285   5
   0   5  21 908.669 57.5163   4
   0  -5  21 971.634 59.9546   4
   0   5  22 98.9801 20.6044   2
   0   5  22 100.351 22.1777   8
   0   5  22 43.7705 16.1144   7
   0   5  22 92.2385 18.8210   6
   0   5 -22 94.4018 8.39695   6
   0   5 -22 151.671 34.2415   1
   0   5  22 86.4853 9.61018   3
   0   5  22 107.729 18.8200   5
   0  -5  22 102.863 21.4864   5
   0   5  22 135.643 23.0852   4
   0  -5  22 112.183 22.6120   4
   0   5  23 88.9561 19.7757   2
   0   5  23 110.434 20.2604   7
   0   5  23 94.2881 21.9347   8
   0   5 -23 103.972 7.39680   6
   0   5  23 118.519 20.2366   6
   0   5 -23 88.0054 24.2660   1
   0   5  23 86.6552 10.2986   3
   0  -5  23 109.675 21.4442   5
   0   5  23 92.0703 18.3425   5
   0   5  23 120.096 22.1258   4
   0  -5  23 124.034 24.3958   4
   0   5  24 542.342 41.6602   2
   0   5  24 509.586 39.6064   7
   0   5  24 436.680 42.9030   8
   0   5  24 478.012 38.3305   6
   0   5 -24 590.933 52.0865   1
   0   5  24 505.622 26.1277   3
   0   5  24 426.499 36.8219   5
   0  -5  24 521.214 42.9740   5
   0   5  24 518.443 44.2720   4
   0  -5  24 596.977 47.5440   4
   0   5  25 221.457 27.4697   2
   0   5  25 147.803 23.6865   7
   0   5  25 186.915 29.7339   8
   0   5  25 190.149 25.1423   6
   0   5 -25 209.520 42.3528   1
   0   5  25 216.738 16.2459   3
   0   5  25 268.363 29.2930   5
   0  -5  25 132.259 24.6753   5
   0  -5  25 246.814 32.1864   4
   0   5  25 186.830 28.6189   4
   0   5  26 28.0919 16.2140   2
   0   5  26 18.8133 14.5096   7
   0   5  26 26.8384 20.4878   8
   0   5  26 9.20767 13.0434   6
   0   5 -26 24.0975 20.8439   1
   0   5  26 12.0727 7.56763   3
   0   5  26 34.6337 17.3815   5
   0  -5  26 8.73859 17.4933   5
   0  -5  26 10.3765 18.5782   4
   0   5  26 17.7206 18.3349   4
   0   5  27 490.499 40.4253   2
   0   5  27 476.228 45.6337   8
   0   5  27 422.509 36.7438   7
   0   5  27 355.031 34.1938   6
   0   5 -27 390.380 43.4594   1
   0   5  27 402.817 43.6398   1
   0   5  27 431.096 25.3966   3
   0  -5  27 495.191 42.8488   5
   0   5  27 387.560 36.7546   5
   0  -5  27 469.451 44.3567   4
   0   5  27 474.072 44.1868   4
   0   5  28 21.3385 17.0926   2
   0  -5  28 40.8479 14.4489   8
   0   5  28 20.0313 20.4970   8
   0   5  28 19.5830 15.4016   7
   0   5  28 7.47731 13.9942   6
   0   5  28-2.96243 18.6549   1
   0   5 -28-2.82566 28.1232   1
   0   5  28 22.1405 9.39153   3
   0   5  28 29.0148 17.9066   5
   0  -5  28 56.5044 22.4507   5
   0  -5  28 25.0187 22.2596   4
   0   5  28 27.4065 19.4075   4
   0   5  29 1552.25 80.9354   2
   0   5  29 1251.43 73.4314   7
   0   5  29 1593.82 90.4767   8
   0  -5  29 1401.09 68.0069   8
   0   5  29 1231.42 71.8009   6
   0   5 -29 1296.50 85.4363   1
   0   5  29 1317.93 85.6940   1
   0   5  29 1476.32 61.5373   3
   0   5  29 1416.38 78.1259   5
   0  -5  29 1342.93 80.7429   5
   0  -5  29 1428.84 86.3410   4
   0   5  29 1421.92 85.9675   4
   0   5  30 36.2602 19.6250   2
   0   5  30 45.4817 22.2456   8
   0  -5  30 24.4552 14.3097   8
   0   5  30 48.8334 17.9041   7
   0   5  30 49.2532 18.1195   6
   0   5  30 37.7993 24.7948   1
   0   5 -30 32.9076 27.8145   1
   0   5  30 44.3326 11.1140   3
   0   5  30 64.5023 19.1130   5
   0  -5  30 80.5714 22.6225   5
   0  -5  30 38.4712 23.0802   4
   0   5  30 67.8547 26.2988   4
   0   5  31 438.758 41.4878   2
   0   5 -31 384.133 47.2918   1
   0   5  31 379.377 45.9838   1
   0   5  31 365.106 34.4724   6
   0   5  31 363.588 36.5520   7
   0   5  31 449.864 47.7767   8
   0  -5  31 386.372 31.9909   8
   0   5  31 419.237 27.5222   3
   0  -5  31 418.134 43.0463   5
   0   5  31 393.779 39.0657   5
   0   5  31 382.133 44.6930   4
   0  -5  31 441.766 46.9182   4
   0   5 -32 132.909 32.1811   1
   0   5  32 157.262 33.1757   8
   0   5  32 114.569 24.0136   7
   0  -5  32 176.101 23.6896   8
   0   5  32 146.448 17.9087   3
   0   5  32 118.971 21.9045   6
   0  -5  32 157.643 32.3056   5
   0   5  32 138.060 27.5688   5
   0  -5  32 141.472 33.2112   4
   0   5  32 82.0554 27.8381   4
   0  -5  33 569.203 39.4079   8
   0   5  33 550.811 53.4563   8
   0   5  33 491.553 42.5560   7
   0   5  33 518.860 33.0542   3
   0   5  33 424.391 38.7429   6
   0  -5  33 481.199 48.2039   5
   0   5  33 540.424 47.3812   5
   0  -5  33 603.216 55.9829   4
   0   5  33 519.225 53.2157   4
   0   5  34 478.672 41.6160   7
   0   5  34 477.173 50.7912   8
   0  -5  34 461.742 36.0879   8
   0   5  34 437.033 30.8429   3
   0   5  34 384.338 36.4892   6
   0   5  34 403.633 41.9216   5
   0  -5  34 536.177 49.5383   5
   0   5  34 447.228 51.2712   4
   0  -5  34 390.945 49.0394   4
   0   5  35 152.426 24.5785   6
   0  -5  35 185.016 34.0503   5
   0   5  35 110.032 27.6725   5
   0   5  35 170.156 34.1753   8
   0   5  35 166.193 29.0004   7
   0  -5  35 171.863 24.6166   8
   0   5  35 186.823 20.8505   3
   0   5  36-1.96542 14.8477   6
   0  -5  36 7.15907 16.1603   8
   0   5  36-2.28383 17.9434   7
   0   5  36-3.55235 22.6805   8
   0  -5  36-14.7989 24.5351   5
   0   5  36-2.70180 21.6241   5
   0   5  37 126.524 23.5233   6
   0   5  37 150.440 33.1807   5
   0  -5  37 102.650 30.8291   5
   0   5  37 111.368 25.6071   7
   0  -5  37 106.802 21.2280   8
   0   5  37 149.110 35.5525   8
   0   5  38 70.6276 24.0650   7
   0   5  38 63.0887 25.4228   5
   0  -5  38 73.8517 27.2671   5
   0  -5  38 85.2243 21.0532   8
   0   5  38 41.7369 17.8171   6
   0   5  39 257.232 31.0019   6
   0   5  39 330.168 43.6044   5
   0  -5  39 325.929 43.1432   5
   0  -5  39 305.352 33.4282   8
   0   5  39 305.337 36.5934   7
   0   5  40-2.41404 19.4958   7
   0   5  40-6.06967 28.1742   5
   0  -5  40-6.37136 28.9689   5
   0  -5  40 3.96844 16.3081   8
   0   5  40 4.00647 16.4644   6
   0   5  41 68.2311 23.7627   7
   0   5  41 84.2335 30.1881   5
   0  -5  41 29.1284 28.2393   5
   0  -5  41 75.1447 20.9004   8
   0   5  41 56.3122 19.7676   6
   0   5  42 4.91289 19.2996   7
   0   5  42-16.0346 30.9552   5
   0  -5  42 29.5295 27.4278   5
   0   5  42-8.06874 18.2137   6
   0  -5  42 16.5830 17.8964   8
   0  -5  43 444.378 41.1202   8
   0   5  43 373.053 42.3729   7
   0  -5  44 23.7509 19.6506   8
   0   6   0 1019.51 54.2753   8
   0   6   0 916.754 53.9463   7
   0  -6   0 973.796 49.0074   2
   0   6   1 2267.07 90.7152   8
   0   6  -1 2044.28 93.7377   7
   0   6   1 2075.72 95.2575   7
   0  -6   1 2044.13 86.8541   2
   0  -6  -1 2268.19 89.0231   2
   0   6   2 89.5867 13.6539   8
   0   6  -2 44.1915 14.6649   7
   0  -6  -2 68.6791 13.0250   2
   0   6   2 89.8519 14.5514   2
   0  -6   2 55.0629 11.8203   2
   0   6  -3 804.848 47.2268   7
   0   6   3 718.270 41.5762   8
   0  -6  -3 832.233 44.4464   2
   0  -6   3 735.902 41.1864   2
   0   6   3 793.185 43.4503   2
   0   6  -4 2149.65 94.5229   7
   0   6   4 2077.26 89.2845   8
   0  -6  -4 2347.62 93.7865   2
   0  -6   4 2053.53 87.9655   2
   0   6   4 2020.62 88.8716   2
   0   6  -5 197.821 22.7984   7
   0  -6   5 167.529 18.9365   2
   0   6   5 317.625 24.7935   2
   0   6   5 326.291 25.5027   8
   0  -6  -5 288.304 18.7948   3
   0  -6  -5 344.216 26.6053   2
   0  -6  -6 71.1516 9.16120   3
   0  -6  -6 72.1860 13.9874   2
   0   6   6 62.6969 12.7518   8
   0   6  -6 61.2582 13.8741   7
   0   6   6 68.3670 12.4956   2
   0  -6   6 79.5957 13.8892   2
   0  -6   6 80.6984 7.23101   5
   0   6   6 67.6886 6.90980   5
   0  -6   6 62.4300 7.57223   4
   0   6   6 55.0695 7.19124   4
   0  -6  -7 1690.41 64.4793   3
   0  -6  -7 1796.38 78.9349   2
   0   6  -7 1698.09 78.2411   7
   0   6   7 1760.36 78.1085   8
   0   6   7 1834.61 78.0319   2
   0  -6   7 1694.33 74.1852   2
   0   6   7 1722.13 64.0680   5
   0  -6   7 1618.65 63.1535   5
   0  -6   7 1638.98 65.5387   4
   0   6   7 1703.45 65.9845   4
   0  -6  -8 51.5317 12.7074   2
   0  -6  -8 45.6927 6.50374   3
   0   6   8 49.9478 12.8221   8
   0   6   8 67.6084 15.2500   7
   0   6  -8 39.2047 12.7524   7
   0  -6   8 71.1521 13.4923   2
   0   6   8 40.8815 11.5821   2
   0  -6   8 51.5303 7.67457   5
   0   6   8 58.2064 8.06826   5
   0   6   8 50.9508 8.44488   4
   0  -6   8 54.4323 9.07199   4
   0  -6  -9 452.707 33.0715   2
   0   6   9 418.789 34.8261   7
   0   6   9 416.265 32.4895   8
   0   6  -9 433.741 31.8827   7
   0   6   9 479.344 32.4561   2
   0  -6  -9 440.354 19.3218   3
   0   6   9 464.947 24.6369   5
   0  -6   9 436.486 23.7038   5
   0   6   9 423.055 25.3607   4
   0  -6   9 414.572 24.9518   4
   0  -6 -10 50.2455 13.2354   2
   0   6 -10 44.7991 14.1553   7
   0   6  10 44.4581 14.2138   8
   0   6  10 41.4900 15.4565   7
   0   6  10 37.9260 12.0573   2
   0  -6  10 49.9906 10.2152   5
   0   6  10 34.9289 8.99583   5
   0  -6  10 55.0422 10.5242   4
   0   6  10 43.2952 9.74473   4
   0   6 -11 703.758 43.9469   7
   0   6  11 763.456 47.3935   8
   0   6  11 729.997 48.2823   7
   0   6  11 797.182 45.8247   2
   0   6  11 766.218 38.6641   5
   0  -6  11 847.225 39.3768   5
   0  -6  11 791.885 40.9922   4
   0   6  11 838.606 41.5694   4
   0   6 -12 296.861 26.4194   7
   0   6  12 356.693 32.3441   7
   0   6  12 336.243 30.6837   8
   0   6  12 377.594 29.6375   2
   0   6  12 397.425 25.3185   5
   0  -6  12 386.821 25.3878   5
   0   6  12 318.250 24.8205   4
   0  -6  12 337.723 25.5435   4
   0   6 -13 2558.34 107.048   7
   0   6  13 2662.63 114.620   8
   0   6  13 2539.06 114.170   7
   0  -6  13 2340.03 100.984   5
   0   6  13 2699.49 102.976   5
   0  -6  13 2603.53 106.171   4
   0   6  13 2572.26 105.551   4
   0   6  13 2619.06 110.293   2
   0   6  14 10.8187 14.0385   7
   0   6  14-1.82813 12.4848   8
   0   6  14 6.03055 10.2988   2
   0   6  14 16.6779 10.8564   5
   0  -6  14 36.0708 13.9350   5
   0   6  14 11.6204 10.9797   4
   0  -6  14 17.1481 12.8976   4
   0   6  15 6153.04 232.349   6
   0  -6  15 5797.80 208.795   8
   0   6  15 5975.07 232.729   8
   0   6  15 5793.67 230.987   7
   0   6  15 6378.67 229.025   2
   0   6  15 6193.08 220.785   5
   0  -6  15 5831.33 220.473   5
   0  -6  15 6145.38 225.822   4
   0   6  15 6073.92 224.837   4
   0   6  16 469.989 38.2790   6
   0   6  16 405.362 36.3937   7
   0   6  16 429.884 38.4676   8
   0   6  16 502.935 37.6010   2
   0  -6  16 519.305 34.1330   5
   0   6  16 477.508 32.8006   5
   0  -6  16 516.307 36.7485   4
   0   6  16 389.671 33.1511   4
   0   6  17 2661.54 118.479   6
   0   6  17 2558.64 117.457   7
   0   6  17 2574.35 119.954   8
   0   6  17 2817.37 116.660   2
   0  -6  17 2621.47 110.503   5
   0   6  17 2615.97 109.113   5
   0  -6  17 2694.85 115.734   4
   0   6  17 2586.88 113.543   4
   0   6  18 120.865 20.9193   6
   0   6  18 115.307 22.0191   8
   0   6  18 103.708 21.6539   7
   0   6  18 149.000 22.0223   2
   0  -6  18 144.968 22.0917   5
   0   6  18 115.542 19.6794   5
   0  -6  18 128.533 22.5515   4
   0   6  18 124.857 19.7199   4
   0   6  19 757.957 47.2970   2
   0   6  19 696.596 48.0161   6
   0   6  19 639.494 46.8048   7
   0   6  19 659.684 49.8756   8
   0  -6  19 632.643 42.7493   5
   0   6  19 733.428 43.4641   5
   0   6  19 721.180 46.7825   4
   0  -6  19 599.977 45.3935   4
   0   6  20 37.6050 15.5824   6
   0   6  20 27.0479 14.9237   7
   0   6  20 2.29445 14.6836   8
   0   6  20 48.4666 15.7701   2
   0   6  20 24.9075 13.6388   5
   0  -6  20 51.1725 16.8509   5
   0   6  20 22.6239 13.9849   4
   0  -6  20 47.3455 18.3415   4
   0   6  21 1138.96 63.5706   2
   0   6  21 1092.59 63.8794   6
   0   6  21 1043.75 62.9567   7
   0   6  21 1138.05 69.1221   8
   0   6 -21 968.566 98.1109   1
   0   6  21 1096.23 58.9626   5
   0  -6  21 1096.47 61.2553   5
   0  -6  21 1193.08 67.7007   4
   0   6  21 986.673 61.8128   4
   0   6  22 375.695 34.8204   2
   0   6  22 294.397 31.7983   6
   0   6 -22 343.430 20.5834   6
   0   6  22 363.284 33.8751   7
   0   6  22 295.018 35.9774   8
   0  -6  22 383.141 23.1959   8
   0   6  22 382.684 31.8258   5
   0  -6  22 372.853 34.2240   5
   0   6  22 377.576 34.8760   4
   0  -6  22 416.801 38.2281   4
   0   6  23 117.109 22.0067   6
   0   6 -23 125.248 11.2766   6
   0   6  23 98.6406 20.2235   7
   0   6  23 116.904 25.4776   8
   0  -6  23 111.709 13.5819   8
   0   6 -23 189.612 35.2681   1
   0   6  23 167.312 23.7331   2
   0   6  23 118.551 20.8057   5
   0  -6  23 123.011 22.6017   5
   0  -6  23 139.300 24.8704   4
   0   6  23 126.883 23.5018   4
   0   6  24 444.968 39.2924   2
   0   6  24 413.036 18.8966   3
   0   6 -24 449.036 21.6484   6
   0   6  24 430.128 38.4239   6
   0  -6  24 497.393 28.0181   8
   0   6  24 417.001 37.8283   7
   0   6  24 478.282 44.1418   8
   0   6 -24 531.478 50.1094   1
   0   6  24 380.409 34.4836   5
   0  -6  24 491.460 39.7385   5
   0   6  24 511.275 42.6274   4
   0  -6  24 487.198 43.0506   4
   0   6  25 809.957 53.9516   2
   0   6  25 788.187 31.7246   3
   0   6 -25 727.987 30.5378   6
   0   6  25 754.295 52.4467   6
   0   6  25 781.791 58.7686   8
   0   6  25 775.933 52.4881   7
   0  -6  25 796.586 39.6957   8
   0   6 -25 853.170 65.9264   1
   0   6  25 808.361 50.9001   5
   0  -6  25 727.276 51.2065   5
   0   6  25 893.633 58.4130   4
   0  -6  25 716.413 55.6168   4
   0   6  26 19.0120 6.91010   3
   0   6  26 21.1362 15.9796   6
   0   6  26 21.0715 16.4104   7
   0   6  26 19.6138 20.0682   8
   0  -6  26 28.3144 10.6082   8
   0   6  26 19.5934 17.2765   2
   0   6 -26 36.4607 23.6485   1
   0   6  26 3.74967 14.3210   5
   0  -6  26 12.7425 17.1630   5
   0  -6  26 5.16971 19.1348   4
   0   6  26 17.4759 16.4008   4
   0   6  27 451.432 22.6066   3
   0   6  27 477.002 41.7500   2
   0   6  27 389.514 37.8202   6
   0   6  27 407.663 38.2187   7
   0   6  27 474.103 46.6172   8
   0  -6  27 442.929 29.3199   8
   0   6 -27 435.167 47.0551   1
   0   6  27 408.314 37.3147   5
   0  -6  27 390.708 39.2305   5
   0   6  27 447.807 43.4789   4
   0  -6  27 506.849 46.2952   4
   0   6  28 4.83481 7.24110   3
   0   6  28 10.7283 15.3600   6
   0   6  28-5.95926 19.2937   8
   0   6  28 6.54591 15.6198   7
   0  -6  28 2.19940 10.3463   8
   0   6 -28-11.6058 28.0066   1
   0   6  28 18.6595 18.8368   2
   0   6  28-14.9090 22.9807   1
   0   6  28-8.05959 16.4169   5
   0  -6  28-4.58318 18.0043   5
   0   6  28 2.70482 20.2237   4
   0  -6  28-13.8933 22.4404   4
   0   6  29 266.522 17.5537   3
   0   6  29 213.381 29.7559   6
   0   6  29 224.558 30.2503   7
   0  -6  29 252.832 22.9843   8
   0   6  29 205.502 35.3036   8
   0   6  29 253.801 33.2356   2
   0   6  29 220.508 34.7855   1
   0   6 -29 169.077 34.4999   1
   0   6  29 231.504 29.9819   5
   0  -6  29 235.006 34.8065   5
   0  -6  29 218.227 35.8127   4
   0   6  29 230.215 33.0327   4
   0   6  30 19.3991 8.92997   3
   0   6  30 4.32292 16.0032   6
   0  -6  30 25.6005 13.2356   8
   0   6  30 33.9384 18.4447   7
   0   6  30 9.47404 21.5633   8
   0   6 -30 3.03944 21.7664   1
   0   6  30 28.0478 17.4345   5
   0  -6  30 31.8652 21.9818   5
   0   6  30 2.91549 21.8072   4
   0  -6  30 8.90489 22.4318   4
   0   6  31 1682.55 63.6460   3
   0   6  31 1441.96 81.6815   6
   0   6  31 1393.24 91.6374   8
   0  -6  31 1489.96 70.6371   8
   0   6  31 1369.78 81.3567   7
   0   6 -31 1579.11 95.6679   1
   0  -6  31 1503.46 86.7829   5
   0   6  31 1447.28 81.9599   5
   0   6  31 1479.32 91.5104   4
   0  -6  31 1517.10 92.9286   4
   0   6  32 71.6686 12.5620   3
   0   6  32 76.7035 28.2427   8
   0   6  32 49.3162 21.6787   7
   0  -6  32 93.2995 18.3997   8
   0   6 -32 83.0820 28.3601   1
   0   6  32 82.9596 22.0202   6
   0  -6  32 124.992 29.8666   5
   0   6  32 80.5612 22.9308   5
   0   6  32 100.225 28.4123   4
   0  -6  32 113.286 30.6869   4
   0   6  33 215.715 38.1962   8
   0   6  33 155.241 29.0293   7
   0  -6  33 211.033 23.6104   8
   0   6 -33 107.995 35.1610   1
   0   6  33 180.604 29.2302   5
   0  -6  33 206.157 34.0231   5
   0  -6  33 220.223 39.5700   4
   0   6  33 213.353 38.2468   4
   0   6  33 171.334 27.9398   6
   0   6  34 4.86522 19.4718   7
   0   6  34 3.51376 22.4360   8
   0  -6  34 15.8810 14.4520   8
   0  -6  34 16.4864 22.5853   5
   0   6  34 22.0379 20.9770   5
   0  -6  34 9.97103 23.5228   4
   0   6  34-13.3627 26.4948   4
   0   6  34 4.40028 18.5470   6
   0   6  35 572.639 47.9826   6
   0  -6  35 667.022 43.4058   8
   0   6  35 759.560 55.9943   7
   0   6  35 758.432 66.0544   8
   0   6  35 762.805 56.3799   5
   0  -6  35 676.295 57.6905   5
   0   6  36 30.2003 20.9569   7
   0   6  36 48.7234 19.6649   6
   0   6  36 92.1920 29.3127   8
   0  -6  36 70.8397 17.6227   8
   0   6  36 72.8495 25.0358   5
   0  -6  36 57.6789 27.9088   5
   0   6  37 333.904 37.1005   6
   0  -6  37 470.794 36.6291   8
   0   6  37 546.707 56.8609   8
   0   6  37 411.887 42.5636   7
   0  -6  37 489.288 50.6052   5
   0   6  37 388.770 43.9090   5
   0   6  38 2.60070 20.4331   7
   0   6  38 6.64591 17.5687   6
   0  -6  38-1.63340 14.1025   8
   0   6  38-7.71184 23.5401   8
   0   6  38-5.52470 22.8987   5
   0  -6  38-21.0391 27.7137   5
   0   6  39 26.3971 20.3504   7
   0   6  39 15.4636 17.3633   6
   0  -6  39 9.18832 26.0311   5
   0   6  39 5.68484 24.1589   5
   0  -6  39 15.0983 14.7167   8
   0   6  40 93.6173 26.8045   7
   0  -6  40 90.3711 30.0618   5
   0   6  40 76.0845 29.1203   5
   0  -6  40 135.956 22.6678   8
   0   6  40 72.9295 21.4380   6
   0   6  41 187.776 29.1231   6
   0   6  41 276.428 37.5448   7
   0  -6  41 262.800 41.7066   5
   0   6  41 216.877 38.3942   5
   0   6  42-13.2356 17.1700   6
   0  -6  42-16.0660 26.6376   5
   0   6  42 5.48418 24.2247   7
   0   6  43 304.617 40.6136   7
   0   7   0-3.60792 15.3294   7
   0  -7   0 1.22313 11.1226   2
   0   7   0-4.75734 30.5900   8
   0  -7  -1 3428.58 138.426   2
   0  -7   1 3752.54 139.504   2
   0   7   1 3276.05 145.831   7
   0   7   1 3418.92 148.541   8
   0   7  -1 3537.69 147.595   7
   0   7  -2 1360.65 74.2192   7
   0  -7  -2 1562.25 70.4535   2
   0  -7   2 1429.01 67.5168   2
   0   7   2 1480.34 77.3279   7
   0   7   2 1470.63 73.4073   8
   0   7  -3 380.925 34.3455   7
   0  -7  -3 554.037 35.9721   2
   0  -7   3 356.580 29.2423   2
   0   7   3 457.663 38.8376   7
   0   7   3 523.806 37.0170   8
   0   7  -4 351.442 32.1576   7
   0  -7  -4 383.570 30.4409   2
   0   7   4 349.004 29.6218   2
   0  -7   4 363.359 27.5733   2
   0   7   4 363.493 31.0434   8
   0   7  -5 1942.56 95.6429   7
   0  -7  -5 2068.32 82.6512   3
   0  -7  -5 2304.03 95.4220   2
   0  -7   5 1937.30 89.2414   2
   0   7   5 2265.97 94.4564   2
   0   7   5 2153.70 93.3484   8
   0   7  -6 54.9512 16.3601   7
   0   7   6 44.8755 14.0545   8
   0  -7  -6 44.4099 14.1855   2
   0  -7  -6 57.8927 9.51564   3
   0  -7   6 57.6005 14.9741   2
   0   7   6 34.8918 13.9071   2
   0   7   7 2407.22 98.9062   2
   0  -7   7 2163.04 93.4929   2
   0   7  -7 2199.96 99.8994   7
   0   7   7 2190.08 97.5626   8
   0   7   7 2164.31 78.0134   5
   0  -7  -7 2312.74 98.4356   2
   0  -7  -7 2357.51 83.9379   3
   0   7   7 2132.76 79.3886   4
   0   7   8 411.803 32.5435   2
   0  -7   8 519.966 33.7235   2
   0   7   8 393.136 32.2247   8
   0   7  -8 421.662 34.2811   7
   0   7   8 397.673 20.1246   5
   0  -7   8 449.594 20.0713   5
   0  -7   8 460.162 22.4941   4
   0   7   8 446.910 22.6648   4
   0  -7  -8 407.409 20.9144   3
   0  -7  -8 399.783 32.5792   2
   0  -7  -9 2053.53 90.7633   2
   0   7   9 1872.63 87.8174   2
   0  -7   9 2002.96 85.6578   2
   0   7   9 1876.14 89.2666   8
   0   7  -9 1958.31 90.9704   7
   0  -7  -9 1849.80 70.3092   3
   0  -7   9 1905.73 72.3050   5
   0   7   9 1982.51 73.4622   5
   0  -7   9 2012.53 75.5884   4
   0   7   9 1939.61 75.7327   4
   0  -7 -10 661.680 43.1414   2
   0   7  10 532.650 40.2215   8
   0   7  10 515.700 43.3651   7
   0   7  10 585.645 40.1178   2
   0  -7  10 687.968 40.3668   2
   0   7 -10 568.102 40.5421   7
   0   7  10 627.155 30.0209   5
   0  -7  10 612.847 29.2163   5
   0  -7  10 588.144 31.4656   4
   0   7  10 566.750 31.1598   4
   0   7  11 1054.14 59.3729   8
   0   7  11 948.875 60.7762   7
   0   7  11 1163.37 58.9356   2
   0   7 -11 910.506 54.8830   7
   0  -7  11 992.440 44.7881   5
   0   7  11 1059.64 45.7253   5
   0   7  11 1059.69 48.4923   4
   0  -7  11 938.825 46.7366   4
   0   7  12 254.153 27.8834   8
   0   7  12 294.222 32.2765   7
   0   7  12 326.206 29.4288   2
   0   7 -12 311.673 28.5037   7
   0  -7  12 263.289 19.8812   5
   0   7  12 273.837 20.4619   5
   0   7  12 255.299 21.5298   4
   0  -7  12 312.172 22.6709   4
   0   7  13 2725.53 115.609   8
   0   7  13 2660.17 117.248   7
   0   7  13 2928.42 113.793   2
   0   7 -13 2871.30 112.151   7
   0   7  13 2820.82 100.414   5
   0  -7  13 2672.47 102.507   4
   0   7  13 2721.44 103.215   4
   0   7  14 3801.74 166.353   7
   0   7  14 3819.66 165.158   8
   0   7  14 4191.03 163.623   2
   0   7  14 3957.03 166.648   6
   0   7 -14 4076.79 160.814   7
   0  -7  14 4114.77 151.027   5
   0   7  14 3931.22 150.838   5
   0   7  14 3901.51 154.257   4
   0  -7  14 4094.19 154.854   4
   0   7  15 2343.16 111.535   8
   0   7  15 2292.93 112.170   7
   0   7  15 2702.53 111.224   2
   0   7  15 2352.13 111.781   6
   0   7  15 2684.97 100.551   5
   0  -7  15 2323.74 97.8350   5
   0   7  15 2380.48 101.683   4
   0  -7  15 2190.63 100.547   4
   0   7  16 1172.38 68.1146   8
   0   7  16 1050.64 66.7003   7
   0   7  16 1287.24 66.0646   2
   0   7  16 1157.07 68.0748   6
   0   7  16 1144.27 56.0634   5
   0  -7  16 1100.87 55.9541   5
   0   7  16 1113.11 58.6454   4
   0  -7  16 1102.97 59.1528   4
   0   7  17 1745.63 91.4588   7
   0   7  17 1824.12 92.8254   8
   0   7  17 1916.93 89.2405   2
   0   7  17 1869.49 93.0256   6
   0  -7  17 1682.91 79.4166   5
   0   7  17 1880.22 81.3260   5
   0   7  17 1820.30 84.3231   4
   0  -7  17 1740.61 84.0000   4
   0   7  18 1287.79 74.8749   8
   0   7  18 1113.59 71.0104   7
   0   7  18 1410.98 71.7809   2
   0   7  18 1388.64 75.9051   6
   0   7  18 1295.32 64.1085   5
   0  -7  18 1254.28 64.0841   5
   0  -7  18 1375.63 69.7952   4
   0   7  18 1326.74 68.1773   4
   0   7  19 273.497 32.2433   8
   0   7  19 192.400 28.6668   7
   0   7  19 287.257 29.8687   2
   0   7  19 315.438 32.5531   6
   0  -7  19 230.791 24.6292   5
   0   7  19 289.123 26.5794   5
   0   7  19 255.777 27.5514   4
   0  -7  19 262.875 28.5594   4
   0   7  20 78.5714 20.0190   7
   0   7  20 79.1978 21.9540   8
   0   7  20 121.088 21.7028   2
   0   7  20 117.886 22.6651   6
   0  -7  20 133.145 20.4067   5
   0   7  20 127.460 18.8783   5
   0   7  20 74.5600 19.0502   4
   0  -7  20 112.617 22.4673   4
   0   7  21 756.153 54.3722   7
   0   7  21 796.604 57.5148   8
   0   7  21 913.195 55.0473   2
   0   7 -21 814.729 40.7849   6
   0   7  21 810.908 56.2769   6
   0  -7  21 806.374 50.0542   5
   0   7  21 927.401 51.0508   5
   0  -7  21 764.329 53.0761   4
   0   7  21 780.301 52.1484   4
   0  -7  22 99.0822 8.26969   8
   0   7  22 78.1116 21.0460   7
   0   7  22 89.6553 22.7607   8
   0   7  22 130.514 23.1824   2
   0   7 -22 149.997 60.3667   1
   0   7 -22 118.837 14.0410   6
   0   7  22 142.044 25.3637   6
   0  -7  22 137.121 22.4093   5
   0   7  22 119.047 19.9147   5
   0   7  22 124.966 22.3833   4
   0  -7  22 151.260 25.4149   4
   0   7  23 206.322 30.6143   8
   0  -7  23 225.206 13.2892   8
   0   7  23 171.579 27.0490   7
   0   7  23 204.047 27.5187   2
   0   7  23 162.655 27.1004   6
   0   7 -23 201.039 16.7964   6
   0  -7  23 204.149 26.4255   5
   0   7  23 200.774 25.2705   5
   0   7  23 188.451 27.1712   4
   0  -7  23 240.514 31.3791   4
   0   7  24 68.2069 21.6997   8
   0   7  24 20.5708 16.2595   7
   0  -7  24 54.0308 8.39924   8
   0   7 -24 100.381 32.7412   1
   0   7  24 30.9460 16.1403   2
   0   7 -24 57.8903 10.3063   6
   0   7  24 65.8987 21.0100   6
   0   7  24 37.3583 15.6379   5
   0  -7  24 55.4203 20.1042   5
   0   7  24 39.9257 18.3053   4
   0  -7  24 37.0137 19.7276   4
   0  -7  25 17.2909 7.19823   8
   0   7  25 8.44238 17.9801   8
   0   7  25 11.5851 15.8294   7
   0   7 -25 37.2313 35.9133   1
   0   7  25 69.6857 17.0676   2
   0   7 -25 19.5471 7.88818   6
   0   7  25 21.3975 16.0380   6
   0  -7  25 17.4032 18.2054   5
   0   7  25 22.9233 15.7073   5
   0   7  25 2.32194 18.7644   4
   0  -7  25 33.8503 21.0485   4
   0   7  26 32.8869 18.0341   7
   0  -7  26 58.0091 9.90569   8
   0   7  26 63.8006 24.9194   8
   0   7 -26 98.9231 28.6394   1
   0   7  26 64.9324 19.2210   2
   0   7 -26 70.1286 9.20113   6
   0   7  26 31.1976 18.2361   6
   0   7  26 42.0415 16.7385   5
   0  -7  26 54.4979 20.9863   5
   0   7  26 67.8600 23.3307   4
   0  -7  26 65.5526 22.8502   4
   0   7  27 391.405 44.5631   8
   0  -7  27 511.330 26.9176   8
   0   7  27 457.203 42.3782   7
   0   7 -27 534.055 51.0677   1
   0   7  27 443.857 42.6472   6
   0  -7  27 557.201 44.5535   5
   0   7  27 452.686 38.4432   5
   0   7  27 508.011 45.5873   4
   0  -7  27 548.221 49.0095   4
   0   7  28 65.2320 22.0301   7
   0  -7  28 41.3907 10.4358   8
   0   7  28 52.3182 24.0053   8
   0   7 -28 74.8654 27.4709   1
   0   7  28 43.9759 19.6212   6
   0  -7  28 61.1867 21.1561   5
   0   7  28 35.2540 17.8843   5
   0   7  28 44.7592 23.3149   4
   0  -7  28 62.6579 24.2986   4
   0   7  29 664.399 52.4664   7
   0  -7  29 716.071 36.0326   8
   0   7  29 718.893 60.8397   8
   0   7 -29 745.105 61.1243   1
   0   7  29 616.575 51.3313   6
   0  -7  29 648.670 51.1330   5
   0   7  29 767.687 51.8035   5
   0   7  29 673.049 55.9302   4
   0  -7  29 725.005 58.5676   4
   0  -7  30 118.111 14.9968   8
   0   7  30 104.580 24.7596   7
   0   7  30 97.7472 29.2311   8
   0   7 -30 55.7103 32.2503   1
   0   7  30 115.916 25.2408   6
   0   7  30 123.419 23.6432   5
   0  -7  30 136.251 28.1316   5
   0   7  30 99.4142 28.0035   4
   0  -7  30 102.007 27.8468   4
   0   7  31 118.828 26.3077   7
   0   7  31 87.0018 29.3650   8
   0  -7  31 121.563 16.0889   8
   0   7 -31 44.2042 30.3365   1
   0   7  31 74.5647 22.9232   6
   0   7  31 162.040 27.9499   5
   0  -7  31 169.873 30.8918   5
   0  -7  31 117.389 31.0532   4
   0   7  31 138.395 31.0463   4
   0   7  32 20.6313 25.1720   8
   0   7  32 15.4252 20.2028   7
   0  -7  32 13.6832 11.4170   8
   0   7 -32-6.45470 26.9821   1
   0   7  32-2.49164 17.8416   6
   0  -7  32 22.5392 20.9392   5
   0   7  32 17.8152 19.9675   5
   0   7  32 18.2897 22.7956   4
   0  -7  32 21.6969 24.5845   4
   0   7  33 839.542 68.7037   8
   0   7  33 789.280 59.8138   7
   0  -7  33 805.684 42.4513   8
   0   7 -33 739.120 66.3015   1
   0   7  33 774.980 57.4392   6
   0   7  33 771.739 56.8970   5
   0  -7  33 812.846 61.2041   5
   0   7  33 772.290 65.0808   4
   0  -7  33 813.547 67.5175   4
   0   7  34 886.021 64.9349   6
   0  -7  34 1034.21 70.0541   5
   0   7  34 977.902 65.6676   5
   0   7 -34 1125.13 81.3792   1
   0   7  34 1103.50 81.5011   8
   0  -7  34 1158.55 53.1695   8
   0   7  34 986.667 69.0822   7
   0   7  35 60.2460 22.4455   6
   0   7  35 40.5840 22.7220   7
   0  -7  35 106.192 30.1896   5
   0   7  35 53.6750 22.7545   5
   0   7 -35 55.1843 31.8769   1
   0   7  35 48.2677 27.2638   8
   0  -7  35 82.6025 16.2549   8
   0  -7  36 3.53478 12.3289   8
   0   7  36 30.4356 26.9235   8
   0   7  36-2.75267 20.3662   7
   0   7  36 5.04031 20.1705   6
   0   7  36-2.51494 20.8479   5
   0  -7  36-5.58225 23.1372   5
   0   7  37 155.662 29.7485   6
   0   7  37 209.893 34.6031   7
   0   7  37 248.620 35.1481   5
   0  -7  37 239.939 38.6322   5
   0   7  38 165.603 30.3183   6
   0   7  38 275.874 38.0555   7
   0  -7  38 224.411 38.0632   5
   0   7  38 240.165 35.6806   5
   0   7  39 72.3175 26.4518   7
   0   7  39 90.2128 25.0882   6
   0   7  39 93.4393 27.3250   5
   0  -7  39 74.2771 29.8650   5
   0   7  40 42.3534 21.3829   6
   0   7  40 58.8400 25.6328   7
   0  -7  40 45.3446 28.0962   5
   0   7  40 16.9495 23.8484   5
   0   7  41 57.1145 23.1675   6
   0   7  41 86.6368 28.2005   7
   0   7  41 81.3924 29.6841   5
   0  -7  41 55.3418 28.4422   5
   0   7  42 140.660 28.9697   6
   0   7  42 151.605 36.0252   7
   0  -8   0 3466.07 142.013   2
   0   8   0 3664.49 154.330   7
   0   8   1 92.1080 35.9716   8
   0  -8  -1 236.999 26.8212   2
   0  -8   1 132.242 20.3946   2
   0   8   1 170.337 27.1832   7
   0   8  -1 202.323 28.8440   7
   0   8   2 50.6712 26.4473   8
   0  -8   2 18.9199 14.6198   2
   0  -8  -2 33.8205 14.7808   2
   0   8   2 34.4190 17.8611   7
   0   8  -2 28.8234 17.0967   7
   0   8   3 1538.24 84.2600   8
   0   8   3 1638.66 87.2345   7
   0  -8  -3 1802.60 82.0998   2
   0  -8   3 1619.70 77.6166   2
   0   8  -3 1612.16 85.5659   7
   0   8   4 3919.17 174.136   7
   0   8   4 4395.55 170.152   8
   0  -8  -4 4342.59 166.734   2
   0  -8  -4 4133.82 154.402   3
   0  -8   4 3957.57 161.018   2
   0   8  -4 4114.62 172.004   7
   0   8   5 66.3268 19.9169   8
   0  -8  -5 66.4679 13.2839   3
   0  -8  -5 54.8987 16.6698   2
   0  -8   5 21.3916 13.1724   2
   0   8   5 112.671 22.5508   2
   0   8   5 77.5776 25.4828   7
   0   8  -5 11.8582 15.7625   7
   0   8   6 249.021 27.0434   8
   0  -8  -6 258.707 19.3210   3
   0  -8  -6 308.970 29.1451   2
   0   8   6 279.060 28.3226   2
   0  -8   6 238.553 24.8168   2
   0   8  -6 306.183 31.9978   7
   0   8   7 2077.67 93.3426   8
   0  -8  -7 2006.57 92.9181   2
   0  -8  -7 2001.47 77.4957   3
   0  -8   7 1838.87 87.5185   2
   0   8   7 2268.39 95.4320   2
   0   8  -7 1812.07 94.4489   7
   0   8   8 1110.96 62.9779   8
   0   8  -8 1154.50 66.8849   7
   0  -8  -8 1177.49 64.0317   2
   0  -8  -8 1110.09 47.1773   3
   0   8   8 1148.92 63.4719   2
   0  -8   9 271.432 26.5826   2
   0   8   9 315.941 29.5985   2
   0   8   9 274.922 28.6623   8
   0   8  -9 259.494 29.6940   7
   0  -8  -9 304.066 15.5989   3
   0   8   9 244.220 12.7187   5
   0  -8  -9 265.038 28.2407   2
   0   8   9 255.733 13.8755   4
   0   8  10 19.8550 14.9842   8
   0   8 -10 29.7305 17.7288   7
   0  -8  10 50.4646 18.4608   2
   0   8  10 16.9201 15.7286   2
   0   8  10 26.3977 7.08423   5
   0  -8  10 25.7505 6.81447   5
   0   8  10 16.5250 7.53897   4
   0  -8  10 29.4912 8.30053   4
   0  -8 -10 9.08521 13.6097   2
   0   8  11 71.4199 18.9060   8
   0   8  11 104.237 24.0086   7
   0   8 -11 53.1913 18.0310   7
   0   8  11 57.7534 18.2307   2
   0  -8  11 90.4859 10.5758   5
   0   8  11 81.9906 10.3515   5
   0  -8  11 86.1212 12.8462   4
   0   8  11 74.3393 11.5456   4
   0   8  12 1585.33 82.1209   8
   0   8  12 1567.12 86.1532   7
   0   8 -12 1634.22 81.1541   7
   0   8  12 1574.81 84.1655   6
   0   8  12 1581.91 80.2386   2
   0  -8  12 1816.80 78.2139   2
   0  -8  12 1592.18 63.0404   5
   0   8  12 1502.09 63.4889   5
   0  -8  12 1583.46 66.5880   4
   0   8  12 1524.17 66.5274   4
   0   8 -13 1249.11 73.6564   7
   0   8  13 1467.96 81.1266   6
   0   8  13 1535.19 80.5343   8
   0   8  13 1450.64 83.2489   7
   0  -8  13 1574.77 74.9182   2
   0   8  13 1870.39 82.6961   2
   0   8  13 1642.91 64.7798   5
   0  -8  13 1499.44 62.1709   5
   0  -8  13 1350.72 64.5875   4
   0   8  13 1530.76 66.7896   4
   0   8  14 954.881 62.1787   6
   0   8 -14 1037.65 59.6553   7
   0   8  14 962.469 60.9262   8
   0   8  14 1013.40 65.3592   7
   0   8  14 1048.07 60.1048   2
   0  -8  14 929.416 54.4799   2
   0   8  14 1010.05 46.9566   5
   0  -8  14 952.539 45.3479   5
   0  -8  14 1002.25 49.4899   4
   0   8  14 903.221 48.7341   4
   0   8 -15 1260.97 70.2369   7
   0   8  15 1340.68 76.2194   6
   0   8  15 1268.15 76.4684   7
   0   8  15 1255.64 73.2589   8
   0   8  15 1451.46 73.3462   2
   0   8  15 1377.17 60.0309   5
   0  -8  15 1309.45 58.6172   5
   0   8  15 1267.14 61.8556   4
   0  -8  15 1246.57 61.7636   4
   0   8  16 2705.36 126.293   6
   0   8  16 2526.01 125.698   7
   0   8  16 2544.00 123.292   8
   0   8  16 2893.29 122.804   2
   0  -8  16 2699.81 107.350   5
   0   8  16 2711.45 108.284   5
   0  -8  16 2738.87 112.136   4
   0   8  16 2709.40 112.131   4
   0   8  17 100.498 22.9754   6
   0   8  17 67.1524 21.6434   7
   0   8  17 68.7273 21.8373   8
   0   8  17 137.078 23.4279   2
   0  -8  17 67.9307 15.2428   5
   0   8  17 88.9870 17.0274   5
   0  -8  17 44.5460 15.5218   4
   0   8  17 65.2336 16.1712   4
   0   8  18 288.306 34.8199   6
   0   8  18 330.777 37.0322   7
   0   8  18 290.192 33.5521   8
   0   8  18 298.266 31.5393   2
   0   8  18 274.872 25.1915   5
   0  -8  18 266.631 24.9436   5
   0  -8  18 311.622 28.4653   4
   0   8  18 296.003 27.3089   4
   0   8  19 1151.95 70.8996   6
   0   8 -19 1147.23 56.4511   6
   0   8  19 1049.19 68.9097   7
   0   8  19 1183.93 71.5609   8
   0   8  19 1238.61 68.0288   2
   0  -8  19 1103.69 57.9759   5
   0   8  19 1208.86 59.2299   5
   0   8  19 1079.69 61.2981   4
   0  -8  19 1172.93 62.8065   4
   0   8  20 1053.87 67.9681   6
   0   8 -20 1079.76 53.3945   6
   0   8  20 1061.79 68.4098   7
   0   8  20 1051.29 68.4135   8
   0   8  20 1127.63 64.6580   2
   0   8  20 1078.54 56.9782   5
   0  -8  20 1084.90 56.6135   5
   0  -8  20 994.700 59.4179   4
   0   8  20 1031.10 59.5249   4
   0   8 -21 63.8379 13.7067   6
   0   8  21 97.9415 22.8634   6
   0   8  21 83.8384 23.2311   7
   0   8  21 82.7175 24.0137   8
   0   8  21 138.455 24.9063   2
   0   8  21 135.368 20.9979   5
   0  -8  21 83.4376 17.1870   5
   0  -8  21 79.3390 21.1820   4
   0   8  21 74.2848 18.5746   4
   0   8 -22 106.429 15.5413   6
   0   8  22 132.683 25.9962   6
   0   8  22 138.674 26.9895   8
   0   8  22 94.4305 24.1719   7
   0   8  22 142.780 24.7332   2
   0  -8  22 123.555 21.7731   5
   0   8  22 143.583 22.3080   5
   0   8  22 107.172 21.7376   4
   0  -8  22 140.882 25.4812   4
   0   8  23 1264.06 77.5003   6
   0   8 -23 1289.76 58.1687   6
   0   8  23 1290.69 79.5515   8
   0   8  23 1229.21 75.9618   7
   0   8  23 1352.81 73.9288   2
   0   8 -23 1176.03 107.150   1
   0   8  23 1298.24 66.7273   5
   0  -8  23 1227.23 66.4592   5
   0   8  23 1363.52 73.2648   4
   0  -8  23 1266.90 72.3999   4
   0   8  24 667.842 54.0590   6
   0   8 -24 723.227 37.1782   6
   0   8  24 643.213 52.3787   7
   0   8  24 726.200 57.6748   8
   0   8 -24 783.694 71.3978   1
   0   8  24 712.716 51.4815   2
   0  -8  24 709.675 47.0135   5
   0   8  24 652.662 44.4487   5
   0  -8  24 717.416 52.2650   4
   0   8  24 724.789 51.5380   4
   0   8 -25 275.061 20.2835   6
   0   8  25 282.583 35.4081   6
   0   8  25 267.552 36.7293   8
   0   8  25 265.809 35.1397   7
   0   8 -25 325.951 47.1633   1
   0   8  25 253.816 28.5454   5
   0  -8  25 230.185 29.8412   5
   0   8  25 278.908 32.8183   4
   0  -8  25 226.333 31.4878   4
   0   8  26 43.1619 21.2049   6
   0   8 -26 21.3399 9.27321   6
   0   8  26 38.9108 22.8506   8
   0   8  26 2.58484 17.4336   7
   0   8 -26 45.4505 30.1463   1
   0  -8  26 22.4595 17.6214   5
   0   8  26 19.5927 16.0963   5
   0   8  26 2.31682 18.0424   4
   0  -8  26 9.56875 20.1744   4
   0   8  27 423.566 42.5040   6
   0   8 -27 422.858 22.6515   6
   0   8  27 440.414 46.9238   8
   0   8  27 298.111 37.1862   7
   0   8 -27 500.528 57.6264   1
   0   8  27 437.141 36.8376   5
   0  -8  27 348.237 36.4120   5
   0   8  27 359.944 40.5992   4
   0  -8  27 389.689 42.2651   4
   0   8  28 764.504 57.7421   6
   0   8 -28 637.913 29.7606   6
   0   8  28 738.108 61.7461   8
   0   8  28 762.038 57.0766   7
   0   8 -28 849.921 68.1672   1
   0  -8  28 854.484 54.6559   5
   0   8  28 776.938 51.3587   5
   0  -8  28 832.566 59.5592   4
   0   8  28 853.475 59.6446   4
   0   8  29 431.271 44.8771   6
   0   8  29 345.913 40.9020   7
   0   8  29 417.073 47.8791   8
   0   8 -29 482.287 50.1094   1
   0  -8  29 347.939 37.5232   5
   0   8  29 392.426 37.4435   5
   0  -8  29 335.226 42.6252   4
   0   8  29 372.469 42.3349   4
   0   8  30 479.239 47.1123   6
   0   8  30 482.086 51.8007   8
   0   8  30 415.997 43.4343   7
   0   8 -30 431.692 49.9432   1
   0   8  30 423.610 39.9118   5
   0  -8  30 413.788 40.8886   5
   0  -8  30 468.099 49.0222   4
   0   8  30 424.858 46.2883   4
   0   8  31 806.703 63.0388   6
   0   8  31 805.937 61.9174   7
   0   8  31 908.460 70.8905   8
   0   8 -31 863.479 69.4684   1
   0  -8  31 768.592 57.4653   5
   0   8  31 819.109 55.7835   5
   0   8  31 864.634 65.0566   4
   0  -8  31 806.040 64.8872   4
   0   8  32 1006.80 73.0401   6
   0   8  32 1308.50 85.9306   8
   0   8  32 1092.70 73.7526   7
   0   8 -32 1253.68 84.4093   1
   0   8  32 1045.40 67.4429   5
   0  -8  32 1153.18 71.3035   5
   0   8  32 1133.28 77.7069   4
   0  -8  32 1207.72 80.0782   4
   0   8  33 25.6846 23.6580   6
   0   8  33-2.84504 19.8994   7
   0   8  33-7.24792 28.2033   8
   0   8 -33-6.63196 32.6033   1
   0   8  33 8.92018 20.4224   5
   0  -8  33 41.3261 25.4365   5
   0  -8  33 3.08849 29.0580   4
   0   8  33 3.03149 29.8063   4
   0   8  34 349.990 43.1049   7
   0   8  34 282.648 44.8475   8
   0  -8  34 250.522 36.8633   5
   0   8  34 314.763 38.2796   5
   0   8 -34 270.577 45.7471   1
   0   8  34 277.410 39.7539   6
   0   8  35 323.346 42.1280   7
   0  -8  35 345.185 42.9233   5
   0   8  35 366.232 40.4523   5
   0   8 -35 420.290 52.5418   1
   0   8  35 302.275 41.0904   6
   0   8  36 969.840 64.1677   5
   0  -8  36 868.590 64.8951   5
   0   8  36 831.393 66.2083   7
   0   8  36 828.983 65.1160   6
   0  -8  37 81.4197 28.0216   5
   0   8  37 97.5223 26.6638   5
   0   8  37 76.0877 28.1442   7
   0   8  37 25.9500 20.9826   6
   0   8  38 10.2840 23.0608   5
   0  -8  38 5.55223 25.7842   5
   0   8  38 28.6989 22.3478   6
   0   8  38 65.0681 27.9878   7
   0   8  39-13.2233 23.8797   5
   0  -8  39 5.68403 25.8443   5
   0  -8  40 124.652 31.2708   5
   0   8  40 133.571 31.9782   5
   0  -9   0-1.62978 15.0283   2
   0   9   0-7.26125 19.1955   7
   0  -9   1 279.702 30.6853   2
   0  -9  -1 195.852 26.3387   2
   0   9   1 205.602 33.1808   7
   0   9  -1 203.388 32.6792   7
   0  -9  -2 6920.38 251.348   2
   0  -9   2 6564.54 247.076   2
   0   9  -2 6411.35 259.833   7
   0   9   2 6302.43 260.802   7
   0   9   3 10.1717 27.6488   8
   0  -9  -3 47.8842 18.7649   2
   0  -9   3 40.6906 17.2496   2
   0   9   3 19.9242 20.3238   7
   0   9  -3 35.0034 22.5535   7
   0   9   4-17.0373 25.8217   8
   0  -9  -4 15.1621 11.1255   3
   0  -9  -4 1.70055 14.3343   2
   0  -9   4 2.97884 14.3775   2
   0   9   4 5.02140 18.1767   7
   0   9  -4-2.30445 18.6112   7
   0   9   5 61.2979 22.9628   8
   0  -9  -5 31.2198 17.0132   2
   0  -9  -5 44.9394 13.2124   3
   0  -9   5 54.7116 17.8305   2
   0   9  -5 38.6794 21.1735   7
   0   9   5 32.9001 23.3815   7
   0   9   6 3122.82 134.997   8
   0   9   6 2807.24 136.943   7
   0  -9  -6 2845.46 111.740   3
   0  -9  -6 2903.90 127.467   2
   0  -9   6 2912.68 122.793   2
   0   9  -6 3162.70 136.472   7
   0   9   7 29.0358 18.8690   8
   0  -9  -7 30.7140 9.76565   3
   0  -9  -7 18.0873 14.2229   2
   0  -9   7 2.96645 12.5158   2
   0   9   7 13.8499 17.8746   2
   0   9   7 7.68667 19.5615   7
   0   9  -7 6.66279 17.7851   7
   0   9   8 75.9826 22.1135   8
   0   9  -8 61.4841 21.3071   7
   0  -9  -8 55.8837 17.7740   2
   0  -9  -8 75.1609 9.90127   3
   0  -9   8 34.1608 15.1080   2
   0   9   8 81.7557 20.6336   2
   0   9   9 1.99026 16.3579   8
   0  -9  -9 7.35347 5.88575   3
   0  -9  -9-5.77209 17.7410   2
   0   9   9 1.89103 14.9969   2
   0  -9   9-10.4036 19.3806   2
   0   9  -9-10.8399 17.9715   7
   0   9  10 988.691 61.2950   8
   0  -9 -10 1033.78 62.2655   2
   0   9 -10 1023.13 64.2459   7
   0   9  10 994.782 60.3118   2
   0  -9  10 1059.15 58.1139   2
   0   9 -11 1171.31 69.5525   7
   0   9  11 1363.28 70.7919   2
   0   9  11 1286.83 70.3221   8
   0   9  12 180.599 27.7021   8
   0   9 -12 171.390 27.3915   7
   0  -9  12 158.342 10.3829   4
   0  -9  12 156.873 8.81791   5
   0   9  12 160.433 11.1515   5
   0   9  12 140.061 12.1585   4
   0   9  12 209.986 27.7828   2
   0  -9  12 148.366 23.4167   2
   0   9 -13 597.389 46.8212   7
   0   9  13 543.152 47.0623   6
   0   9  13 567.554 44.3648   2
   0  -9  13 713.188 45.3261   2
   0   9  13 535.604 27.3839   5
   0  -9  13 616.953 26.8220   5
   0   9  13 575.315 45.7972   8
   0   9  13 482.303 47.7101   7
   0   9  13 565.095 30.2358   4
   0  -9  13 621.503 29.7764   4
   0   9 -14 3156.34 140.811   7
   0   9  14 3061.65 143.764   6
   0   9  14 3309.05 141.378   2
   0  -9  14 3579.04 135.689   2
   0  -9  14 3142.52 116.822   5
   0   9  14 3206.22 118.441   5
   0   9  14 3134.22 147.639   7
   0   9  14 3288.23 143.657   8
   0   9  14 3177.53 122.045   4
   0  -9  14 3156.95 120.985   4
   0   9 -15 93.3282 23.3034   7
   0   9  15 122.182 28.6754   7
   0   9  15 108.186 24.5244   6
   0   9  15 130.018 25.5341   2
   0  -9  15 176.824 26.0513   2
   0  -9  15 127.215 14.4295   5
   0   9  15 129.894 15.2016   5
   0   9  15 128.701 26.6865   8
   0   9  15 105.846 16.2965   4
   0  -9  15 123.049 17.5249   4
   0   9  16 618.428 52.2036   7
   0   9  16 589.848 48.8966   8
   0   9  16 687.066 52.9495   6
   0   9 -16 649.460 42.2444   6
   0  -9  16 620.684 42.9944   2
   0   9  16 641.071 48.0229   2
   0  -9  16 579.921 32.3888   5
   0   9  16 611.961 33.6944   5
   0  -9  16 590.069 35.8221   4
   0   9  16 589.037 36.3378   4
   0   9  17 112.537 25.5845   6
   0   9 -17 114.701 21.2216   6
   0   9  17 147.185 29.1194   7
   0   9  17 162.314 28.5502   8
   0   9  17 167.351 27.5523   2
   0  -9  17 213.653 26.9861   2
   0  -9  17 159.229 17.8439   5
   0   9  17 125.394 16.4594   5
   0   9  17 107.698 18.3900   4
   0  -9  17 152.803 20.4140   4
   0   9 -18 2272.47 97.8108   6
   0   9  18 2141.61 111.966   6
   0   9  18 2136.63 112.696   7
   0   9  18 2316.79 113.316   8
   0  -9  18 2216.91 102.318   2
   0   9  18 2341.27 108.518   2
   0  -9  18 2077.01 90.0110   5
   0   9  18 2404.99 93.3790   5
   0   9  18 2157.90 95.5493   4
   0  -9  18 2153.12 95.5107   4
   0   9  19 116.897 26.6787   6
   0   9 -19 75.9780 17.5860   6
   0   9  19 27.0049 20.3093   7
   0   9  19 79.3502 22.7167   8
   0   9  19 64.6824 22.0599   2
   0  -9  19 64.8640 15.0999   5
   0   9  19 64.4066 15.9352   5
   0   9  19 49.9557 16.2404   4
   0  -9  19 71.9132 17.5597   4
   0   9  20 119.380 27.3851   7
   0   9  20 149.027 29.0184   6
   0   9 -20 145.023 20.4214   6
   0   9  20 153.211 28.5942   8
   0   9  20 167.179 27.6602   2
   0   9  20 137.003 19.3511   5
   0  -9  20 119.702 18.9641   5
   0  -9  20 140.865 21.9471   4
   0   9  20 127.150 20.9809   4
   0   9  21 455.551 44.4620   6
   0   9 -21 411.551 30.6048   6
   0   9  21 395.538 43.6802   7
   0   9  21 400.827 41.5864   8
   0   9  21 438.166 40.4025   2
   0   9  21 386.812 31.7607   5
   0  -9  21 355.384 29.6668   5
   0   9  21 388.138 34.8154   4
   0  -9  21 372.041 34.0263   4
   0   9  22 1323.63 81.9838   6
   0   9 -22 1353.95 63.4648   6
   0   9  22 1289.48 80.9716   8
   0   9  22 1259.67 80.0723   7
   0   9  22 1375.88 66.7237   5
   0  -9  22 1204.21 64.0362   5
   0  -9  22 1406.76 71.6109   4
   0   9  22 1264.65 69.2477   4
   0   9  23 349.326 40.0298   6
   0   9 -23 338.678 26.4358   6
   0   9  23 283.546 38.7053   8
   0   9  23 301.200 38.4927   7
   0  -9  23 296.710 29.0690   5
   0   9  23 317.535 29.8717   5
   0  -9  23 289.638 32.0322   4
   0   9  23 263.111 31.0975   4
   0   9  24 130.844 29.2399   7
   0   9 -24 150.619 18.8009   6
   0   9  24 128.182 28.5536   6
   0   9  24 167.433 30.6437   8
   0   9 -24 191.930 59.1876   1
   0   9  24 135.175 22.9176   5
   0  -9  24 145.500 23.1395   5
   0  -9  24 181.187 26.9510   4
   0   9  24 139.139 23.9731   4
   0   9  25 67.3555 23.6075   7
   0   9  25 109.539 26.8603   6
   0   9 -25 94.5512 15.5279   6
   0   9  25 84.5368 25.3752   8
   0   9 -25 123.649 38.5358   1
   0   9  25 67.2937 20.2118   5
   0  -9  25 67.8089 19.8108   5
   0  -9  25 52.3757 19.2318   4
   0   9  25 76.1707 21.3563   4
   0   9 -26 993.189 47.1712   6
   0   9  26 925.147 69.5267   6
   0   9  26 948.778 68.5331   7
   0   9  26 961.076 71.0581   8
   0   9 -26 1188.21 81.7965   1
   0  -9  26 939.952 57.0102   5
   0   9  26 988.587 57.7822   5
   0   9  26 930.782 61.9701   4
   0  -9  26 979.908 63.4639   4
   0   9  27 34.3270 21.6581   7
   0   9  27 42.6789 22.8389   6
   0   9 -27 46.9770 11.8075   6
   0   9  27 54.2544 23.9057   8
   0   9 -27 55.6115 29.7821   1
   0   9  27 40.8780 19.3303   5
   0  -9  27 33.8230 18.9760   5
   0  -9  27 36.9877 22.9108   4
   0   9 -28-0.64306 8.66851   6
   0   9  28-2.89034 20.6910   7
   0   9  28-3.08619 23.3144   6
   0   9  28 9.83614 20.6324   8
   0   9 -28 22.2055 29.0490   1
   0   9  28-7.38466 18.0420   5
   0  -9  28-14.8751 19.3516   5
   0  -9  28-9.65365 22.1005   4
   0   9  29 90.6228 27.9807   7
   0   9  29 106.179 27.7058   6
   0   9  29 87.5248 28.2575   8
   0   9 -29 69.6868 33.5920   1
   0  -9  29 75.7727 22.8247   5
   0   9  29 51.6248 22.3718   5
   0  -9  29 67.9630 26.0405   4
   0   9  30 823.514 65.4609   6
   0   9  30 777.422 66.4287   8
   0   9  30 698.106 60.1784   7
   0   9 -30 784.469 67.1706   1
   0   9  30 808.677 54.1394   5
   0  -9  30 800.106 55.4160   5
   0  -9  30 772.367 60.2031   4
   0   9  31 41.9460 24.9076   7
   0   9  31 44.7635 25.4264   6
   0   9  31 95.7794 30.6844   8
   0   9 -31 38.6951 32.8838   1
   0   9  31 73.5432 23.3035   5
   0  -9  31 54.7482 23.7997   5
   0  -9  31 48.9476 24.6252   4
   0   9  32 483.716 51.9811   6
   0   9  32 379.986 46.3360   7
   0   9  32 482.432 54.5368   8
   0   9 -32 487.327 55.1990   1
   0   9  32 442.689 42.5422   5
   0  -9  32 460.794 43.8163   5
   0  -9  32 467.788 49.8796   4
   0  -9  33 65.5502 25.9691   5
   0   9  33 43.4481 21.4054   5
   0   9 -33 3.31935 36.7340   1
   0   9  33 32.4436 26.0046   6
   0   9  33 52.4634 24.5146   7
   0  -9  34 1125.88 70.4987   5
   0   9 -34 1042.74 82.0138   1
   0  -9  35-9.63382 24.6603   5
   0  -9  36 74.3671 27.2648   5
   0  -9  37 53.6331 25.9181   5
   0  -9  38 277.673 40.1641   5
   0  -9  39-2.68113 26.3609   5
   0 -10   0 3865.68 154.052   2
   0  10   0 3349.48 162.646   7
   0 -10  -1 203.754 28.6088   2
   0 -10   1 225.502 28.1413   2
   0  10   1 179.941 31.4253   7
   0  10  -1 148.984 30.9168   7
   0 -10  -2 48.8502 14.2524   3
   0 -10  -2 65.7706 19.3732   2
   0 -10   2 41.5236 17.0733   2
   0  10   2 34.7507 18.0631   6
   0  10  -2 18.7421 20.4839   7
   0  10   2 47.5120 23.2136   7
   0 -10  -3 7.36352 16.2726   2
   0 -10  -3 16.4964 12.9819   3
   0 -10   3 25.2380 17.6148   2
   0  10   3 21.9737 18.8319   6
   0  10  -3 21.1916 20.6233   7
   0  10   3 19.7356 21.3070   7
   0 -10  -4 1428.33 75.6242   2
   0 -10  -4 1390.08 65.2154   3
   0 -10   4 1562.59 75.4028   2
   0  10  -4 1499.65 86.3238   7
   0  10   4 1351.18 78.9361   6
   0  10   4 1586.57 90.2325   7
   0  10   5-28.4389 40.8957   8
   0 -10  -5 13.4879 10.9552   3
   0 -10  -5 18.9001 16.9436   2
   0 -10   5 3.25899 13.7355   2
   0  10   5-5.72833 21.4156   7
   0  10  -5-7.75604 20.6925   7
   0  10   5-2.25459 16.1404   6
   0  10   6 141.867 40.4865   8
   0 -10  -6 170.059 25.4874   2
   0 -10  -6 139.351 15.8661   3
   0 -10   6 194.878 24.4666   2
   0  10  -6 186.547 31.6410   7
   0  10   6 146.287 25.3419   6
   0  10   6 143.994 30.2704   7
   0  10   7 89.9347 28.5540   8
   0 -10  -7 88.3306 12.5136   3
   0 -10  -7 108.960 24.5577   2
   0 -10   7 70.4764 17.9610   2
   0  10   7 95.5645 28.1109   7
   0  10  -7 78.3580 25.3251   7
   0  10   7 106.653 23.3942   6
   0  10   8 860.594 64.3575   8
   0  10   8 741.087 60.6825   7
   0  10   8 760.345 55.4106   6
   0  10  -8 809.160 59.3928   7
   0 -10  -8 772.428 34.5713   3
   0 -10  -8 808.630 54.3901   2
   0 -10   8 844.635 50.5927   2
   0  10   9-10.5066 19.0157   8
   0 -10  -9 4.31111 4.74695   3
   0 -10  -9 1.49623 4.85535   3
   0 -10  -9-10.5452 17.1840   2
   0  10   9 7.18010 15.4976   6
   0  10  -9-4.92797 19.1753   7
   0  10   9 5.83345 21.3490   7
   0 -10   9-1.60235 13.8342   2
   0  10 -10-1.91770 16.6858   6
   0  10 -10 14.6196 19.3236   7
   0  10  10 15.0451 18.1534   8
   0  10  10-8.89409 19.9330   2
   0 -10  10 3.21319 13.4306   2
   0  10 -11 120.425 28.2966   7
   0  10 -11 153.340 24.6273   6
   0  10  11 144.006 28.9026   8
   0  10  11 189.670 28.9602   2
   0 -10  11 213.083 26.4807   2
   0  10 -12 1552.67 87.1232   7
   0  10 -12 1427.19 78.6490   6
   0  10  12 1657.65 88.8703   8
   0  10  12 1635.19 85.3569   2
   0 -10  12 1542.83 76.7954   2
   0  10 -13 73.3803 23.4322   7
   0  10 -13 73.4669 18.8968   6
   0  10  13 70.1966 23.3777   8
   0 -10  13 105.663 21.2998   2
   0  10  13 82.6556 23.2793   2
   0  10 -14 151.687 23.8459   6
   0  10  14 138.752 28.2138   6
   0  10 -14 120.204 27.4378   7
   0  10  14 156.865 27.2716   2
   0 -10  14 141.226 22.4114   2
   0  10  14 122.209 25.7263   8
   0  10  15 138.754 26.8905   6
   0  10  15 130.138 32.2036   7
   0  10 -15 135.378 27.3399   7
   0  10 -15 129.222 22.9240   6
   0  10  15 96.6232 11.4237   4
   0  10  15 128.946 10.6202   5
   0  10  15 151.695 27.8299   8
   0  10  15 178.536 29.4445   2
   0  10  16 3443.67 154.210   6
   0  10 -16 3638.34 141.459   6
   0 -10  16 3574.74 139.591   2
   0  10  16 3833.47 151.673   2
   0  10  16 3374.45 119.875   5
   0 -10  16 3080.96 117.344   5
   0  10  16 3571.03 153.060   8
   0  10  16 3380.70 157.018   7
   0 -10  16 3152.55 120.333   4
   0  10  17 230.242 33.8464   6
   0  10  17 219.665 35.5414   7
   0  10 -17 203.062 27.4932   6
   0  10  17 237.003 34.1722   2
   0 -10  17 243.465 29.8734   2
   0 -10  17 211.402 16.4945   5
   0  10  17 213.467 17.8569   5
   0  10  17 222.781 34.6567   8
   0 -10  17 205.021 19.3622   4
   0  10 -18 492.367 38.7141   6
   0  10  18 560.988 49.8942   6
   0 -10  18 489.505 39.6218   2
   0  10  18 515.084 29.9909   5
   0 -10  18 488.597 27.9814   5
   0  10  18 584.047 49.6874   8
   0  10  18 502.792 49.1523   7
   0 -10  18 518.582 32.0041   4
   0  10 -19 391.075 34.0552   6
   0  10  19 384.676 43.8399   6
   0 -10  19 484.891 37.5587   2
   0 -10  19 422.884 27.0294   5
   0  10  19 481.286 29.0253   5
   0  10  19 363.935 44.6073   7
   0  10  19 394.311 42.6765   8
   0 -10  19 435.902 31.1141   4
   0  10  20 906.178 64.9671   6
   0  10 -20 810.869 49.0456   6
   0 -10  20 830.581 51.4413   2
   0  10  20 821.748 43.4325   5
   0 -10  20 734.924 40.8360   5
   0  10  20 703.343 60.1682   7
   0  10  20 852.280 62.9308   8
   0 -10  20 821.793 45.9706   4
   0  10 -21 477.550 35.3261   6
   0  10  21 505.451 49.3966   6
   0 -10  21 499.797 39.2511   2
   0 -10  21 410.919 29.1642   5
   0  10  21 387.607 45.9156   7
   0  10  21 393.704 44.8277   8
   0 -10  21 418.197 33.4675   4
   0  10 -22-2.84464 13.9842   6
   0  10  22-3.07237 19.6159   6
   0  10  22-12.0670 21.0991   7
   0  10  22 11.6528 21.0901   8
   0 -10  22-9.30762 18.8457   2
   0 -10  22 8.91740 12.3266   5
   0 -10  22-3.03249 14.7270   4
   0  10  23 68.9494 26.0133   6
   0  10  23 18.1988 23.1836   7
   0  10 -23 51.3867 15.8407   6
   0  10  23 17.8421 20.8397   8
   0  10 -23 22.2978 62.1463   1
   0 -10  23 83.7860 24.2869   2
   0 -10  23 29.0857 14.9705   5
   0 -10  23 31.0395 17.8547   4
   0  10  24 715.844 62.0363   6
   0  10 -24 805.603 44.9844   6
   0  10  24 741.579 61.6179   8
   0  10  24 726.093 60.7690   7
   0  10 -24 712.507 88.7606   1
   0 -10  24 739.105 44.2096   5
   0 -10  24 716.495 49.1145   4
   0  10  25 6.13861 21.4683   7
   0  10  25 13.0233 23.0421   6
   0  10 -25 9.61169 12.6405   6
   0  10  25 6.26934 22.1848   8
   0  10 -25 46.4588 46.4835   1
   0 -10  25 8.33996 15.2263   5
   0 -10  25-1.86194 16.5720   4
   0  10 -26 42.4542 35.2006   1
   0  10  26-6.63584 22.9277   6
   0  10  26-3.09126 24.2871   7
   0  10 -26-1.10937 11.9724   6
   0 -10  26 7.39211 15.8752   5
   0  10  26-3.20756 20.4791   8
   0  10 -27 6.64854 35.8764   1
   0  10  27-27.0110 25.5078   6
   0  10  27-12.4677 21.5403   7
   0 -10  27-3.12695 16.8750   5
   0  10  27 3.28222 22.4042   8
   0  10 -28 1071.10 76.5409   1
   0 -10  28 846.006 54.0846   5
   0  10  28 1014.68 74.7000   8
   0  10  28 926.414 74.2758   6
   0 -10  29 15.5862 17.9301   5
   0  10  29 3.44266 23.2050   8
   0 -10  30 182.652 27.1025   5
   0 -10  31 30.2474 20.0153   5
   0  11   0-6.13574 24.7793   7
   0  11   0 32.7880 19.0863   6
   0 -11   0 7.66991 18.0446   2
   0  11  -1 726.062 60.3859   7
   0  11   1 619.089 49.7817   6
   0  11   1 665.615 59.2505   7
   0  11  -1 629.187 50.6659   6
   0 -11   1 724.711 50.0875   2
   0 -11  -1 653.729 48.7052   2
   0 -11  -1 694.475 43.3451   3
   0  11  -2 1151.08 77.3398   7
   0  11   2 987.239 67.6467   6
   0  11   2 1300.02 82.9076   7
   0  11  -2 1016.06 66.9686   6
   0 -11  -2 1096.65 57.6635   3
   0 -11   2 1292.40 69.1436   2
   0 -11  -2 1182.63 67.0444   2
   0  11  -3 715.150 52.9364   6
   0  11  -3 689.769 59.3925   7
   0  11   3 708.444 53.6245   6
   0  11   3 629.904 58.9174   7
   0 -11  -3 759.090 52.4140   2
   0 -11   3 778.333 52.0683   2
   0 -11  -3 724.472 42.1644   3
   0 -11   4 161.209 24.5742   2
   0  11  -4 131.516 25.9765   6
   0  11  -4 173.438 33.6917   7
   0  11   4 177.855 34.8507   7
   0  11   4 136.536 26.4502   6
   0 -11  -4 161.369 20.1391   3
   0 -11  -4 178.813 28.1844   2
   0 -11   5 109.620 22.5911   2
   0  11   5 70.3293 27.6356   7
   0  11  -5 128.199 25.0318   6
   0  11   5 115.891 24.6719   6
   0  11  -5 110.592 29.5316   7
   0 -11  -5 118.917 24.2219   2
   0 -11  -5 113.268 16.1817   3
   0 -11   6 152.604 23.6036   2
   0 -11  -6 142.248 23.9507   2
   0 -11  -6 164.615 15.9744   3
   0  11   6 149.641 29.3862   6
   0  11  -6 113.761 22.5827   6
   0  11   6 118.909 31.5840   7
   0  11  -6 120.818 30.7963   7
   0  11  -7 289.533 39.8925   7
   0  11   7 283.185 35.8487   6
   0  11  -7 278.822 33.5242   6
   0  11   7 313.287 43.5272   7
   0 -11   7 384.594 33.8652   2
   0 -11  -7 333.455 20.6886   3
   0 -11  -7 316.985 19.7707   3
   0 -11  -7 264.641 33.9007   2
   0 -11  -8-2.45860 6.86543   3
   0 -11  -8-2.36823 6.59938   3
   0  11   8-4.56798 42.1199   8
   0  11   8 9.73329 24.2584   7
   0  11  -8-4.38424 17.3846   6
   0  11   8-5.12678 19.1663   6
   0  11  -8 19.6382 21.6218   7
   0 -11   8-6.86212 14.5781   2
   0  11   9 192.115 44.3508   8
   0  11  -9 244.282 37.0173   7
   0  11   9 192.020 37.3137   7
   0  11  -9 258.695 31.4670   6
   0  11   9 259.925 34.3122   6
   0 -11   9 219.968 27.2150   2
   0  11  10 66.7071 32.1271   8
   0  11 -10 63.0572 25.7875   7
   0  11  10 100.303 24.6760   6
   0  11 -10 94.6639 23.2838   6
   0  11  10 94.6341 30.0232   7
   0 -11  10 89.9708 20.3601   2
   0  11  11 83.4731 32.8221   8
   0  11 -11 84.9957 21.7845   6
   0  11 -11 84.1262 27.5922   7
   0  11  11 58.9972 22.5629   6
   0  11  11 75.2246 28.1324   7
   0 -11  11 76.3279 19.5404   2
   0  11  12 71.2116 28.2141   8
   0  11 -12 34.9180 24.3113   7
   0  11 -12 58.7935 20.3386   6
   0 -11  12 44.2315 17.4991   2
   0  11  13 469.285 50.1093   8
   0  11 -13 411.514 45.2442   7
   0  11 -13 444.935 40.1135   6
   0 -11  13 535.057 39.6414   2
   0  11  13 443.414 44.8244   2
   0  11  14 1070.08 76.1981   8
   0  11 -14 1140.49 73.8072   7
   0  11 -14 1125.09 65.9883   6
   0 -11  14 1078.71 61.1047   2
   0  11  15 384.332 45.3486   8
   0  11 -15 375.569 37.1601   6
   0 -11  15 383.561 34.7078   2
   0  11  16 82.1212 27.8532   8
   0  11  16 64.6670 25.6607   6
   0  11 -16 41.0980 18.7702   6
   0 -11  16 75.6870 20.2740   2
   0  11  17 670.903 61.5786   7
   0  11  17 773.139 61.6215   6
   0  11 -17 780.230 52.8092   6
   0 -11  17 757.639 51.2691   2
   0  11  18 418.898 47.1520   8
   0  11  18 388.573 47.7873   7
   0  11 -18 398.892 36.0479   6
   0  11  18 397.790 45.1580   6
   0 -11  18 375.962 36.1056   2
   0  11  19 398.870 45.5382   8
   0  11  19 349.429 44.5211   7
   0  11 -19 288.439 33.1514   6
   0  11  19 281.609 41.1732   6
   0 -11  19 356.035 34.8975   2
   0  11  20 8.95809 20.1246   8
   0  11  20-9.58236 21.2493   6
   0  11  20 16.5091 23.3662   7
   0  11 -20 5.26437 16.7253   6
   0 -11  20-17.7989 19.5889   2
   0  11  21 281.758 38.4730   8
   0  11 -21 237.076 27.5025   6
   0  11  21 241.539 38.7005   6
   0  11  21 152.229 34.3629   7
   0 -11  21 233.537 30.0382   2
   0  11  22 74.2305 27.2593   8
   0  11 -22 87.7206 19.4046   6
   0 -11  22 82.3811 21.9575   2
   0  11  23 122.504 29.8110   8
   0  11 -23 118.410 21.2971   6
   0 -11  23 111.584 23.3530   2
   0  11  24 51.4335 24.0593   8
   0 -11  24 20.2154 18.8460   2
   0  11  25 91.5297 28.4235   8
   0 -11  25 109.440 27.9762   2
   0  11  26 732.513 63.1098   8
   0 -11  26 653.311 49.6032   2
   0  11  27 23.7720 24.3212   8
   0 -11  27 19.7589 21.6533   2
   0 -11  28 38.8937 23.1011   2
   0  12   0 211.085 41.3321   7
   0  12   0 177.266 32.6853   6
   0 -12   0 238.051 33.5127   2
   0 -12   0 293.972 31.3932   3
   0  12   1 1480.53 96.0960   7
   0  12  -1 1446.74 84.4648   6
   0  12  -1 1582.14 97.1043   7
   0  12   1 1438.86 85.0780   6
   0 -12  -1 1572.00 81.1651   2
   0 -12  -1 1419.36 71.4727   3
   0 -12   1 1463.85 78.5773   2
   0 -12   1 1419.37 73.8051   3
   0  12  -2 73.5176 25.0435   6
   0  12   2 121.239 35.4567   7
   0  12   2 122.588 27.5354   6
   0  12  -2 90.1461 32.4351   7
   0 -12   2 98.6600 23.6129   2
   0 -12  -2 131.858 21.5842   3
   0 -12  -2 122.422 27.1197   2
   0  12  -3 314.194 45.5693   7
   0  12   3 263.048 36.0281   6
   0  12  -3 213.942 33.3884   6
   0  12   3 272.059 43.9451   7
   0 -12   3 321.158 34.1301   2
   0 -12  -3 305.799 34.6832   2
   0 -12  -3 289.782 27.6685   3
   0  12   4 31.8572 21.8255   6
   0  12  -4 25.0155 20.3886   6
   0  12  -4-3.27327 25.7222   7
   0  12   4 3.51344 25.9997   7
   0 -12  -4 9.34455 12.4882   3
   0 -12   4 22.1621 20.2871   2
   0 -12  -4 23.7378 19.7680   2
   0 -12  -5 196.643 18.8882   3
   0  12  -5 176.446 30.3259   6
   0  12   5 163.462 30.4543   6
   0  12  -5 332.687 44.5115   7
   0  12   5 250.783 41.4768   7
   0 -12  -5 200.176 19.3336   3
   0 -12   5 290.526 32.6720   2
   0 -12  -5 202.964 29.9931   2
   0 -12   6 1.96563 17.8744   2
   0 -12  -6-4.53675 20.9159   2
   0 -12  -6 2.68006 9.17483   3
   0  12  -6-12.7765 26.9226   7
   0  12  -6-4.93409 19.1990   6
   0  12   6 13.5326 20.4460   6
   0  12   6-10.6547 27.3721   7
   0 -12  -7 86.6452 10.1804   3
   0  12  -7 157.876 34.0585   7
   0  12   7 139.655 28.3751   6
   0  12  -7 88.2026 25.1526   6
   0  12   7 110.594 33.9383   7
   0 -12   7 94.6519 21.2800   2
   0  12  -8 37.4869 25.4791   7
   0  12   8 41.5936 18.9616   6
   0  12  -8 31.5908 23.1903   6
   0  12   8 17.8945 24.4549   7
   0 -12   8 37.1315 17.5053   2
   0  12   9 87.0753 26.0998   6
   0  12   9 172.323 37.0213   7
   0  12  -9 127.655 27.6192   6
   0  12  -9 138.819 34.2384   7
   0 -12   9 154.768 24.8613   2
   0  12 -10 59.6453 23.9471   6
   0  12 -10 76.5113 30.1456   7
   0  12  10 39.5939 29.8933   7
   0  12  10 65.5418 24.6703   6
   0  12  10-6.21675 52.4316   8
   0 -12  10 55.7441 19.1015   2
   0  12  11 433.821 46.8456   6
   0  12  11 576.985 59.1270   7
   0  12 -11 633.134 56.7832   7
   0  12 -11 497.687 44.8183   6
   0  12  11 385.882 70.5980   8
   0 -12  11 500.997 40.6351   2
   0  12 -12 78.2747 28.6354   7
   0  12 -12 97.9843 25.3194   6
   0  12  12 72.1774 30.7836   7
   0  12  12 70.5715 25.7243   6
   0  12  12 41.3026 40.6510   8
   0 -12  12 88.4044 20.6369   2
   0  12  13 57.7710 30.9952   7
   0  12  13 35.8539 23.5620   6
   0  12 -13 69.2028 29.1138   7
   0  12 -13 89.6419 25.7391   6
   0  12  13 47.2203 38.1890   8
   0 -12  13 61.5200 20.7055   2
   0  12 -14 113.196 27.1813   6
   0  12  14 34.7565 33.9661   8
   0 -12  14 114.431 23.5715   2
   0  12 -15 667.519 52.8838   6
   0  12  15 703.929 71.3313   8
   0 -12  15 779.865 49.9622   2
   0  12 -16 513.123 44.7720   6
   0  12  16 437.573 58.2771   8
   0 -12  16 521.114 40.5472   2
   0  12 -17 134.552 27.6441   6
   0  12  17 98.7630 34.9131   8
   0 -12  17 198.788 27.1257   2
   0  12 -18 43.7308 21.4872   6
   0  12  18 36.9543 29.3422   8
   0 -12  18 46.0401 21.4999   2
   0  12 -19 305.474 34.6376   6
   0  12  19 300.989 46.6468   8
   0 -12  19 319.264 33.3494   2
   0  12 -20-1.96537 17.6188   6
   0  12  20 10.7069 26.9616   8
   0 -12  20 5.32680 18.1792   2
   0  12  21 448.494 53.6948   8
   0 -12  21 489.857 40.7014   2
   0  12  22 63.8680 31.6492   8
   0  12  23 187.799 38.1848   8
   0  12  24 89.4073 32.8861   8
   0  13   0 7.48853 27.7038   7
   0  13   0-22.3898 25.0908   6
   0 -13   0-4.22352 18.5169   2
   0  13   1 351.053 49.7869   7
   0  13   1 236.576 36.5795   6
   0  13  -1 230.058 44.1434   7
   0  13  -1 208.785 35.4231   6
   0 -13   1 246.133 31.8585   2
   0 -13  -1 289.554 34.3733   2
   0  13  -2 49.8284 25.7985   6
   0  13  -2 36.7576 29.2380   7
   0  13   2 22.8220 30.2494   7
   0  13   2 48.1655 25.4991   6
   0 -13   2 112.449 25.9245   2
   0 -13   2 94.9522 23.5045   3
   0 -13  -2 81.2342 24.2687   2
   0  13  -3 520.357 50.3644   6
   0  13   3 525.968 51.8150   6
   0  13   3 635.712 65.4651   7
   0  13  -3 505.452 58.7874   7
   0 -13   3 650.631 48.0622   2
   0 -13  -3 646.285 50.6673   2
   0 -13   3 621.333 45.5625   3
   0  13  -4 109.655 28.8654   6
   0  13  -4 75.4826 32.3841   7
   0 -13   4 98.6979 23.0271   2
   0  13  -5 59.9536 25.9963   6
   0  13  -5 88.9468 32.9550   7
   0 -13   5 125.468 24.5171   2
   0  13  -6-8.12078 22.2482   6
   0  13  -6 3.51901 27.6479   7
   0 -13   6-2.00484 18.9859   2
   0  13  -7 188.217 33.7509   6
   0  13  -7 204.879 40.9098   7
   0 -13   7 203.865 28.9841   2
   0  13  -8-6.88691 28.5454   7
   0  13  -8 5.34183 21.7633   6
   0 -13   8 16.3729 19.2565   2
   0  13  -9-13.2398 24.0796   6
   0  13  -9-3.40150 28.4350   7
   0 -13   9 2.02545 17.0727   2
   0  13 -10-30.4291 33.8397   7
   0  13 -10-15.7280 25.3059   6
   0 -13  10 1.93920 17.3885   2
   0  13 -11 154.631 35.5423   7
   0  13 -11 90.9610 28.1381   6
   0 -13  11 98.6911 23.2717   2
   0  13 -12 82.2429 27.5990   6
   0  13 -12 127.632 35.9156   7
   0 -13  12 142.741 25.8431   2
   0  13 -13 369.820 42.5081   6
   0 -13  13 373.349 36.2501   2
   0  13 -14 34.9247 23.8056   6
   0  13 -15 49.0387 23.4277   6
   0  13 -16-2.40621 22.7867   6
   0  13 -17 675.506 54.3309   6
   0  14 -13 52.4585 26.0354   6
  -1   0  47 46.0569 26.6130   8
  -1   0  46 455.229 50.5999   8
  -1   0  45 19.2421 23.7362   8
  -1   0  44 32.4631 28.8765   5
  -1   0  44 12.6600 21.6126   8
  -1   0  43 63.7754 25.9594   5
  -1   0  43 12.4709 22.6005   8
  -1   0  42 435.068 52.0004   5
  -1   0  42 591.820 54.6390   8
  -1   0  41 27.2725 26.7893   5
  -1   0  41 9.05389 21.1145   8
  -1   0  40 230.804 37.6598   5
  -1   0  40 198.901 33.7338   8
  -1   0  40 209.777 18.4116   7
  -1   0  39 16.3648 25.7150   5
  -1   0  39 11.6517 18.5986   8
  -1   0  39 1.64093 9.33014   7
  -1   0  38 1186.68 79.7425   5
  -1   0  38 1068.83 72.1071   8
  -1   0  38 1063.99 49.4075   7
  -1   0  37 28.0741 23.0983   5
  -1   0  37 28.4085 10.7161   7
  -1   0  36 249.120 35.2997   5
  -1   0  36 259.611 20.6366   7
  -1   0  35 3.26309 21.9962   4
  -1   0  35 56.2377 21.6692   5
  -1   0  35-38.5778 82.6141   1
  -1   0  35 8.82690 9.77097   7
  -1   0  34 1697.84 97.4936   4
  -1   0  34 1665.65 93.6921   5
  -1   0  34 1572.54 66.7919   7
  -1   0  33 24.6827 22.3647   4
  -1   0  33 72.6610 25.4382   5
  -1   0  33-6.76708 46.7758   1
  -1   0  33 30.9311 10.7650   7
  -1   0  32 1768.56 73.2254   7
  -1   0  32 1677.20 97.9793   4
  -1   0  32 1768.80 97.8788   5
  -1   0  32 1718.35 128.021   1
  -1   0  31 72.6562 24.5794   4
  -1   0  31 86.5819 23.4363   5
  -1   0  31 90.0954 51.7228   1
  -1   0  31 49.2738 11.8995   7
  -1   0  30 287.997 49.7174   1
  -1   0  30 290.260 21.0154   7
  -1   0  30 269.093 36.7063   5
  -1   0  30 236.424 35.4700   4
  -1   0  29 2.71916 17.3635   4
  -1   0  29-7.35583 18.5254   5
  -1   0  29 14.5745 25.7869   1
  -1   0  29 15.0251 9.36674   7
  -1   0  28 2261.10 107.222   5
  -1   0  28 1830.51 103.030   4
  -1   0  28 2254.65 117.572   1
  -1   0  28 1962.84 81.3525   7
  -1   0  27 29.9825 20.7826   1
  -1   0  27 81.9636 23.8779   5
  -1   0  27 55.8071 20.1829   4
  -1   0  27 44.5135 11.2048   7
  -1   0  26 1480.60 62.8033   7
  -1   0  26 1641.47 90.6138   1
  -1   0  26 1522.67 82.3987   5
  -1   0  26 1393.22 82.3872   4
  -1   0  25 13.4052 8.41597   7
  -1   0  25 25.7565 25.9348   1
  -1   0  25 29.3937 17.8529   5
  -1   0  25 30.5515 16.2527   4
  -1   0  24 78.7946 11.1303   7
  -1   0  24 89.0399 21.7289   1
  -1   0  24 72.1441 18.3919   4
  -1   0  24 70.4330 19.2334   5
  -1   0  23 15.8111 7.67239   7
  -1   0  23 18.0412 15.2160   1
  -1   0  23 25.9197 15.3028   4
  -1   0  23 53.8551 18.3466   5
  -1   0  22 590.831 29.4498   7
  -1   0  22 600.436 45.5785   1
  -1   0  22 568.715 42.6011   5
  -1   0  22 481.761 41.4407   4
  -1   0  21 4.40295 6.51112   7
  -1   0  21-1.75207 12.3991   5
  -1   0  21-3.95056 13.9787   4
  -1   0  20 230.208 16.1256   7
  -1   0  20 240.872 27.1164   4
  -1   0  20 214.668 25.4779   5
   1   0 -19 22.5982 9.33843   6
  -1   0  19 30.4154 16.1181   4
  -1   0  19 60.1636 9.77752   7
   1   0 -18 28904.4 994.114   6
  -1   0  18 27264.5 1010.33   4
  -1   0  18 30092.4 1009.63   5
  -1   0  18 29574.3 991.961   7
  -1   0  18 30150.6 1000.53   6
   1   0 -17 9.53341 8.05539   6
  -1   0  17 1.60383 13.9870   4
  -1   0  17 66.1949 18.3903   5
  -1   0  17 39.5278 10.7175   7
  -1   0  17 89.7710 16.5989   6
   1   0 -16 69.0096 9.87901   6
  -1   0  16 54.3646 15.1039   4
  -1   0  16 98.6213 9.91747   7
  -1   0  16 73.1852 12.9386   6
   1   0 -15 0.58681 6.04967   6
  -1   0  15 2.83296 11.3414   4
  -1   0  15 16.0653 6.23190   7
  -1   0  15 9.68388 8.44978   6
   1   0 -14 18084.5 630.619   6
  -1   0  14 18748.4 628.067   7
  -1   0  14 17644.0 633.730   6
   1   0 -13 3.78007 5.91699   6
  -1   0  13 7.44278 10.2003   5
  -1   0  13 3.87101 4.40464   7
  -1   0  13 10.6842 8.59590   6
   1   0 -12 2024.75 75.1569   6
  -1   0  12 2001.19 82.3265   5
  -1   0  12 1914.30 72.0916   7
  -1   0  12 1978.90 77.4732   6
   1   0 -11 4.48638 5.38428   6
  -1   0  11 17.9192 9.91050   5
  -1   0  11 7.27184 4.68361   7
  -1   0  11 3.76031 6.56129   6
   1   0 -10 20278.7 715.184   6
  -1   0  10 20933.5 712.328   7
  -1   0  10 20411.3 716.983   6
  -1   0   9 5.88061 9.68394   5
  -1   0   9 0.83773 4.17707   7
  -1   0   9 8.25245 7.05100   6
  -1   0   8 27837.5 858.504   5
   1   0  -8 27159.9 858.916   5
  -1   0   8 24095.2 850.132   7
  -1   0   8 24340.9 854.653   6
   1   0  -7 0.59127 6.38096   5
  -1   0   7-2.88866 7.21740   5
  -1   0   7 1.18594 3.50040   7
   1   0  -6 159.017 12.0912   5
  -1   0   6 149.103 11.8945   5
  -1   0   6 117.277 7.78248   7
   1   0  -5 2.99950 4.21391   5
  -1   0   5 2.09585 5.01777   5
  -1   0   4 4241.85 64.9004   5
   1   0  -4 880.092 53.2142   5
  -1   0  -3-0.32557 3.75139   3
   1   0   3-0.31725 2.42097   3
   1   0   3 0.30910 1.82711   8
  -1   0  -4 29.5058 5.64801   8
  -1   0  -4 17.2448 6.35775   4
   1   0   4 26.3654 6.40344   4
   1   0   5-2.60939 4.14511   3
  -1   0  -5-2.69462 6.85428   1
  -1   0  -5-1.27106 6.47039   4
   1   0   5 4.32957 6.60786   4
  -1   0  -5 6.16551 5.37709   8
  -1   0  -6 7566.28 261.485   1
   1   0   6 7227.41 259.436   4
  -1   0  -6 7315.70 260.600   4
   1   0   7-13.8667 20.5678   1
  -1   0  -7 10.1535 8.11718   1
  -1   0  -7 3.32448 8.69719   4
   1   0   7 6.38468 8.52738   4
   1   0   8 22210.9 724.069   4
  -1   0  -8 21581.9 723.864   1
  -1   0  -8 22606.2 725.063   4
  -1   0  -9 20.1211 10.0619   1
  -1   0  -9 4.13685 11.6973   4
   1   0  10 24465.1 818.710   4
  -1   0 -10 23594.8 818.741   1
  -1   0 -10 24930.3 820.824   4
   1   0  11 50.6148 12.9748   4
  -1   0 -11 3.71925 10.9677   4
  -1   0 -11 5.96066 9.02560   1
   1   0  11 37.3944 16.9634   1
   1   0  12 8052.45 293.035   4
  -1   0 -12 8293.79 295.612   4
   1   0  12 8191.87 312.264   1
  -1   0 -12 8017.24 293.518   1
   1   0  12 8057.48 277.272   6
   1   0  13 123.362 18.7257   4
  -1   0 -13 26.1790 15.5185   4
   1   0  13 160.576 31.7905   1
  -1   0 -13 23.5369 12.6730   1
   1   0  13 69.7061 8.18708   6
   1   0  14 23065.0 807.116   4
  -1   0 -14 23820.8 810.511   4
   1   0  14 23346.6 830.574   1
  -1   0 -14 22733.6 807.273   1
   1   0  14 23402.9 788.628   6
   1   0  15 58.5593 23.6567   1
  -1   0 -15 1.58038 10.6745   1
   1   0  15 42.4674 13.3946   8
  -1   0 -15 11.6805 12.1007   4
   1   0  15 60.2376 16.9044   4
   1   0  15 17.5955 6.32200   6
  -1   0 -16 3281.71 138.249   1
   1   0  16 3241.78 130.329   8
  -1   0 -16 3374.75 140.876   4
   1   0  16 3274.04 137.228   4
   1   0  16 3390.75 118.909   6
   1   0  17 91.9153 15.9581   8
  -1   0 -17 22.6815 16.8712   4
   1   0  17 26.1993 7.47014   6
   1   0  17 65.7725 18.1560   4
   1   0  18 6734.57 234.548   6
   1   0  18 6461.23 254.989   4
   1   0  18 6818.80 248.703   8
   1   0  19 1.76855 5.93660   6
   1   0  19 11.2315 13.9972   4
   1   0  19 12.6267 10.8140   8
   1   0  20 56.3818 9.34491   6
   1   0  20 25.4925 14.2756   4
   1   0  20 38.3401 12.8196   8
   1   0  21 10.1981 7.72512   6
   1   0  21 51.3472 17.6064   4
   1   0  21 35.6188 14.9639   8
   1   0  22 5853.10 203.066   6
   1   0  22 5386.33 223.688   4
   1   0  22 5453.27 215.925   8
   1   0  23 6.22566 8.54270   6
   1   0  23 25.3946 13.6844   8
   1   0  24 2526.14 96.8985   6
   1   0  24 2418.12 109.551   8
   1   0  24 2335.37 116.221   4
   1   0  25 45.9408 16.6491   8
   1   0  25 24.6640 11.3314   6
   1   0  26 2540.85 117.228   8
   1   0  26 2422.93 123.716   4
   1   0  26 2770.29 104.713   6
   1   0  27 29.7354 17.0087   8
   1   0  27 39.1917 18.5159   4
   1   0  27 25.0814 11.3975   6
   1   0  28 661.033 47.8047   8
   1   0  28 607.134 52.5462   4
   1   0  28 688.000 38.5498   6
   1   0  29 131.966 23.6839   8
   1   0  29 179.306 31.6147   4
   1   0  30 6055.10 239.968   8
   1   0  30 6019.45 250.039   4
   1   0  30 6127.92 247.039   5
   1   0  31 70.4308 21.5399   8
   1   0  31 113.531 26.6384   4
   1   0  32 490.032 44.3063   8
   1   0  32 502.894 50.7221   4
   1   0  32 604.687 52.5105   5
   1   0  33 41.1271 20.7840   8
   1   0  33 31.6666 22.2439   5
   1   0  33 79.4719 26.1754   4
   1   0  34 1924.36 104.075   8
   1   0  34 1980.41 111.092   5
   1   0  34 2065.26 115.248   4
   1   0  35 25.5500 19.9304   8
   1   0  35 60.5084 21.8097   4
   1   0  35 14.7463 18.9909   3
   1   0  36 98.0777 24.0345   3
   1   0  36 94.3892 25.0400   8
   1   0  36 92.7617 15.7362   7
   1   0  36 111.536 29.3283   5
   1   0  37 79.7657 25.8003   3
   1   0  37 24.7622 12.0668   7
   1   0  37 72.5971 24.1556   8
   1   0  37 88.5701 25.3665   5
   1   0  38 2349.51 100.918   7
   1   0  38 2576.48 125.728   8
   1   0  38 2448.52 130.035   5
   1   0  39 18.7932 21.8781   3
   1   0  39 2.81639 20.8409   8
   1   0  39 9.53133 11.0876   7
   1   0  39 23.0980 24.1552   5
   1   0  40 6.26679 10.8775   7
   1   0  40 31.6439 22.6050   8
   1   0  40 16.8661 23.8749   5
   1   0  41 61.5181 28.4257   8
   1   0  41 124.151 34.6362   5
   1   0  42 2966.26 144.019   8
   1   0  42 2950.04 151.151   5
   1   0  43 15.1726 25.5937   8
   1   0  43 39.4626 25.6978   5
   1   0  44 203.393 35.3855   8
   1   0  45 40.6955 26.2041   8
   1   0  46 664.509 60.1368   8
  -1  -1  48 291.038 41.6857   8
  -1  -1  47 291.266 42.2360   8
  -1  -1  46 256.940 39.0091   8
  -1   1  46 210.497 39.3122   8
  -1  -1  45 9.04374 21.3376   8
  -1   1  45 17.0308 24.6624   8
  -1   1  44 884.351 71.4444   8
  -1  -1  44 884.091 67.9720   8
  -1   1  44 971.769 75.9030   5
  -1   1  43 3.31446 22.6229   8
  -1  -1  43 2.91985 21.3720   8
  -1   1  43 3.50544 30.0273   5
  -1   1  42 96.3728 27.8784   3
  -1   1  42 109.946 33.0978   5
  -1   1  42 91.3688 28.7722   8
  -1  -1  42 74.7161 25.9416   8
  -1   1  41 115.921 29.1888   3
  -1   1  41 174.845 34.7780   5
  -1   1  41 99.5817 29.1982   8
  -1  -1  41 79.1647 25.9282   8
  -1   1  41 87.3481 16.4901   7
  -1   1  40 925.836 70.7296   5
  -1   1  40 939.377 69.3284   8
  -1  -1  40 873.399 63.5624   8
  -1   1  40 845.937 46.7641   7
  -1   1  39 125.569 30.6748   5
  -1  -1  39 111.765 26.5260   8
  -1   1  39 90.1264 27.0406   8
  -1   1  39 91.7999 16.8774   7
  -1   1  38 50.2606 24.9152   5
  -1   1  38 9.14986 20.2943   8
  -1   1  38 4.88086 11.8588   7
  -1   1  37 5.98108 20.4269   8
  -1   1  37 15.9567 12.7987   7
  -1   1  36 2528.70 122.603   5
  -1   1  36 2815.39 155.702   1
  -1   1  36 2496.58 97.0845   7
  -1   1  35 185.767 21.9560   7
  -1   1  35 202.906 33.9296   5
  -1   1  35 201.133 36.3909   4
  -1  -1  35 201.188 13.8281   7
  -1   1  34 367.715 52.7231   1
  -1   1  34 313.883 26.1299   7
  -1   1  34 307.110 38.8931   5
  -1   1  34 372.270 41.2301   4
  -1  -1  34 317.063 18.0023   7
  -1   1  33 28.0767 17.1773   4
  -1   1  33 43.7734 20.4643   5
  -1  -1  33 16.5784 7.37880   7
  -1   1  33 7.20348 11.8191   7
  -1   1  33 19.3815 28.9888   1
  -1  -1  32 2527.87 95.0745   7
  -1   1  32 2496.40 129.477   4
  -1   1  32 2633.89 127.967   5
  -1   1  32 2642.32 106.730   7
  -1  -1  31 913.415 39.3134   7
  -1   1  31 969.340 49.2674   7
  -1   1  31 970.846 66.3175   5
  -1   1  31 830.776 64.6600   4
  -1  -1  30 541.572 26.2858   7
  -1   1  30 523.989 34.2265   7
  -1   1  30 621.299 42.9081   6
  -1   1  30 469.042 46.1583   4
  -1   1  30 566.236 49.0815   5
  -1   1  30 581.850 59.1710   1
  -1   1  29 137.270 30.2803   1
  -1  -1  29 96.2024 10.4870   7
  -1   1  29 128.772 17.0465   7
  -1   1  29 134.216 22.0872   6
  -1   1  29 117.509 25.6438   5
  -1   1  29 148.318 24.9164   4
  -1   1  28 782.764 47.7611   6
  -1  -1  28 744.977 33.7392   7
  -1   1  28 749.528 54.6861   5
  -1   1  28 821.996 59.4811   4
  -1   1  28 827.613 42.6662   7
  -1   1  27 2424.42 94.4285   7
  -1  -1  27 2273.19 84.2132   7
  -1   1  27 2472.28 101.951   6
  -1   1  27 2574.65 113.715   5
  -1   1  27 2447.60 116.144   4
  -1   1  26 33.0050 11.1477   7
  -1   1  26 20.0955 14.3381   6
  -1  -1  26 42.5995 7.74703   7
  -1   1  26 54.2687 17.5028   4
  -1   1  26 44.9539 17.7903   5
  -1  -1  26 6.00085 36.0798   1
  -1   1  25 75.9615 12.4019   7
  -1   1  25 26.1206 12.6902   6
  -1  -1  25 40.2081 7.14030   7
  -1   1  25 66.4154 21.1693   4
  -1   1  25 78.1014 19.5290   5
  -1  -1  25 11.2597 45.8983   1
  -1  -1  24 312.389 17.5168   7
  -1   1  24 333.996 23.8515   7
  -1   1  24 345.765 34.4767   4
  -1   1  24 352.423 33.9745   5
  -1  -1  24 282.070 49.3143   1
  -1   1  24 309.682 26.5797   6
  -1   1  23 3063.24 116.327   7
  -1  -1  23 2940.28 107.204   7
  -1   1  23 3008.51 121.645   6
  -1   1  23 3086.37 135.098   4
  -1   1  23 3087.13 131.962   5
  -1  -1  23 2721.22 151.959   1
  -1   1  22 21.6658 10.0459   7
  -1  -1  22 24.3513 6.29272   7
  -1   1  22 19.3398 11.7535   6
   1   1 -22 0.58756 6.39694   6
  -1   1  22 37.8029 16.2634   5
  -1   1  22 22.9409 14.5969   4
  -1  -1  22 25.7408 20.8420   1
  -1   1  21 97.5431 12.9134   7
  -1  -1  21 89.9092 8.22388   7
  -1   1  21 81.0973 14.8736   6
  -1   1  21 83.6084 19.5568   4
  -1   1  21 130.736 23.4458   5
  -1  -1  21 96.4254 25.7737   1
   1   1 -21 74.5679 9.65985   6
  -1   1  20 10806.1 376.934   7
  -1  -1  20 10668.5 367.851   7
  -1   1  20 10519.7 394.474   4
  -1   1  20 11338.3 392.164   5
  -1  -1  20 11719.8 411.533   1
   1   1 -20 10772.6 371.947   6
  -1   1  20 10696.9 381.605   6
  -1   1  19 1441.33 62.2382   7
  -1  -1  19 1443.56 54.2729   7
  -1   1  19 1422.20 75.4808   4
  -1   1  19 1464.65 73.2403   5
  -1   1  19 1474.89 66.4351   6
   1   1 -19 1448.85 58.3770   6
  -1  -1  18 1222.02 45.5253   7
  -1   1  18 1197.68 53.1709   7
  -1   1  18 1141.16 55.8848   6
   1   1 -18 1183.38 49.9038   6
  -1   1  18 1098.25 63.7511   4
  -1   1  18 1307.59 64.5918   5
  -1  -1  17 31.6500 5.06999   7
  -1   1  17 34.2270 9.61164   7
  -1   1  17 19.3038 10.1396   6
  -1   1  17 58.0623 15.7445   5
  -1   1  17 6.47073 12.3779   4
  -1  -1  17 64.0117 41.1006   1
   1   1 -17 16.3161 7.37423   6
  -1   1  16 10581.7 355.314   7
  -1  -1  16 10085.9 345.990   7
  -1   1  16 9845.24 367.808   4
  -1   1  16 10677.7 366.012   5
  -1  -1  16 11349.3 376.394   1
  -1   1  16 10296.1 358.985   6
   1   1 -16 9821.66 351.412   6
  -1   1  15 577.184 30.1768   7
  -1   1  15 524.257 35.4022   5
  -1   1  15 565.787 38.3440   4
  -1  -1  15 638.163 41.6398   1
   1   1 -15 584.085 27.9310   6
  -1   1  15 615.446 32.9967   6
  -1   1  14 7710.74 280.787   7
   1  -1 -14 8292.52 282.688   6
  -1   1  14 8072.36 284.673   6
   1   1 -14 7976.00 278.724   6
  -1   1  14 8603.10 290.753   5
  -1   1  14 7439.61 291.303   4
  -1  -1  14 8523.43 296.452   1
  -1   1  13 215.910 15.5006   7
   1   1 -13 206.147 14.3412   6
  -1   1  13 201.890 16.8451   6
   1  -1 -13 224.509 16.5712   6
  -1   1  13 189.589 18.7652   5
  -1  -1  13 228.648 21.9587   1
   1   1 -12 3319.43 127.978   6
  -1   1  12 3570.00 130.068   7
  -1   1  12 3556.94 132.746   6
   1  -1 -12 3640.18 131.079   6
  -1   1  11 656.117 35.7104   5
  -1   1  11 638.696 30.7594   7
   1  -1 -11 658.399 31.9742   6
  -1   1  11 659.536 33.1751   6
  -1   1  10 134.861 12.3468   7
  -1   1  10 129.012 13.5512   6
  -1   1   9 8861.95 307.859   7
  -1   1   9 8462.24 311.185   5
   1   1  -9 9084.15 312.323   1
  -1   1   9 9225.27 310.137   6
  -1   1   8 1797.36 70.3452   7
   1   1  -8 2503.01 77.3688   5
  -1   1   8 2193.22 75.2390   5
   1   1  -8 1504.07 71.2343   1
  -1   1   8 1635.85 71.1234   6
  -1   1   7 13097.1 440.034   7
   1   1  -7 12223.3 441.488   5
  -1   1   7 11882.6 441.243   5
   1   1  -7 13576.2 441.720   1
  -1   1   7 13556.6 441.665   6
  -1   1   6 4650.21 165.040   7
  -1   1   6 4914.54 166.226   5
   1   1  -6 4728.38 166.195   5
   1   1  -6 4595.68 164.850   1
  -1   1   6 4560.19 165.917   6
  -1   1   5 4112.25 143.920   7
  -1   1   5 4326.56 145.100   6
   1  -1  -5 3973.13 143.984   6
   1   1  -5 4265.22 142.770   1
  -1   1   5 3936.13 143.361   5
   1   1  -5 3798.95 143.382   5
   1  -1  -4 85.8634 8.68004   6
  -1   1   4 98.1117 8.28188   7
  -1   1   4 90.5497 8.73242   6
   1  -1  -3 1177.77 45.0215   6
  -1   1   3 1228.49 45.9754   6
  -1   1   3 1184.89 45.3993   7
   1  -1  -3 1209.09 45.4454   7
   1   1  -3 1069.73 42.9444   5
  -1   1   3 1091.48 42.9517   5
   1   1  -2 90.4353 6.06089   5
  -1   1   2 85.4538 5.67461   5
  -1   1   2 64.8695 6.41216   7
   1  -1  -2 86.5154 7.59043   6
   1  -1  -2 96.6191 8.07205   7
   1   1  -1 60.4920 4.50093   5
  -1   1   1 60.6190 4.26761   5
  -1   1   1 1.56226 2.41947   7
   1  -1  -1 73.0656 6.40610   6
  -1   1   1-0.65541 2.10266   6
   1  -1   0 35124.3 109.607   6
  -1   1   0 35510.9 109.332   4
   1   1   1 3948.42 132.241   8
  -1  -1  -1 4067.20 129.157   8
  -1  -1  -1 3652.44 126.745   2
   1  -1   1 4030.09 128.624   7
   1  -1   1 4185.43 126.185   6
   1   1   1 3655.50 126.220   3
   1   1   1 3769.15 126.986   4
  -1   1  -1 3806.17 127.180   4
   1   1   2 23.0968 4.38006   8
  -1  -1  -2 19.8080 5.48891   8
   1  -1   2 40.9444 4.73127   6
  -1   1  -2 47.6939 6.79244   4
   1   1   2 23.8065 5.16189   4
   1   1   2 21.8210 3.99982   3
  -1  -1  -2 18.6011 4.73433   2
   1   1   2 18.1260 4.10371   2
   1   1   3 290.444 15.7435   1
   1   1   3 248.467 14.1843   2
   1   1   3 265.045 15.3822   8
  -1  -1  -3 253.981 15.4023   8
   1   1   3 261.523 13.3330   3
  -1  -1  -3 274.414 14.9493   2
  -1   1  -3 256.574 15.6008   4
   1   1   3 263.366 15.3183   4
   1   1   4 4372.78 155.274   1
  -1  -1  -4 4093.92 154.525   8
  -1   1  -4 4622.96 150.044   8
   1   1   4 4186.75 154.665   8
   1   1   4 4122.90 151.297   3
  -1  -1  -4 4441.82 153.605   2
   1   1   4 4211.16 153.734   2
   1   1   4 4535.47 155.457   4
  -1   1  -4 4414.15 155.709   4
   1   1   5 4580.72 159.072   1
  -1  -1  -5 4359.71 157.910   8
   1   1   5 4425.94 158.155   8
   1   1   5 4283.35 153.860   3
  -1  -1  -5 4231.02 155.840   2
   1   1   5 4470.12 156.032   2
  -1   1  -5 4589.75 159.294   4
   1   1   5 4407.14 158.667   4
   1   1   6 25218.0 851.507   1
  -1  -1  -6 25234.1 850.335   8
   1   1   6 24454.6 849.656   8
   1   1   6 23890.5 845.196   3
   1   1   6 25537.6 851.172   4
  -1   1  -6 27301.6 852.702   4
   1   1   6 24731.2 847.540   2
   1   1   7 3575.18 133.607   2
   1   1   7 3896.05 138.796   1
   1   1   7 3545.28 136.155   8
   1   1   7 3631.82 131.723   3
  -1   1  -7 3842.40 138.617   4
   1   1   7 3786.62 138.041   4
   1   1   8 53932.3 1805.09   2
   1   1   8 52482.6 1810.25   1
   1   1   8 51951.3 1807.46   8
   1   1   8 54879.1 1802.78   3
  -1   1  -8 54984.2 1810.68   4
   1   1   8 51818.6 1809.43   4
   1   1   9 2637.27 100.981   2
   1   1   9 2768.76 107.006   1
   1   1   9 2594.22 98.4914   3
   1  -1   9 2635.31 98.7130   8
   1   1   9 2620.67 103.327   8
  -1   1  -9 2760.43 107.028   4
   1   1   9 2628.55 105.156   4
   1   1  10 17924.9 621.992   1
   1   1  10 18484.6 613.007   3
   1   1  10 17119.9 617.141   8
   1  -1  10 18556.8 613.223   8
  -1   1 -10 18526.0 622.562   4
   1   1  10 17908.7 620.392   4
   1   1  11 5998.81 222.730   4
  -1   1 -11 5722.14 223.497   4
  -1   1 -11 6525.03 232.943   1
   1   1  11 5939.27 224.260   1
   1   1  11 6156.72 216.190   3
   1   1  12 24776.4 890.829   4
  -1   1 -12 25572.0 893.252   4
  -1   1 -12 26935.2 897.736   1
   1   1  12 26102.5 893.556   1
   1   1  12 26287.8 883.070   3
   1   1  13 735.468 43.4574   4
  -1   1 -13 778.503 46.7820   4
  -1   1 -13 754.649 45.4097   1
   1   1  13 728.770 44.0372   1
   1   1  13 669.974 36.1916   3
   1   1  14 1532.30 75.6594   4
   1   1  14 1645.04 69.1160   3
  -1   1 -14 1710.93 79.9018   4
  -1   1 -14 1561.48 77.7540   1
   1   1  14 1620.13 78.0455   1
   1   1  15 2175.00 83.2229   6
   1   1  15 2180.99 96.5711   4
   1   1  15 2216.58 88.7411   3
  -1   1 -15 2063.14 97.9935   4
   1   1  15 2206.20 98.8785   1
  -1   1 -15 2021.28 96.6578   1
   1   1  16 10863.6 399.672   4
  -1   1 -16 11183.8 403.997   4
   1   1  16 11249.8 403.527   1
  -1   1 -16 10736.6 401.899   1
   1   1  16 11225.9 383.758   6
   1   1  17 1631.90 80.3568   4
  -1   1 -17 1764.53 85.6305   4
   1   1  17 1754.47 88.1314   1
  -1   1 -17 1606.13 82.5008   1
   1   1  17 1546.44 65.3084   6
   1   1  18 1049.75 62.7106   1
  -1   1 -18 952.946 59.4218   1
   1   1  18 998.174 45.1281   6
   1   1  18 1040.63 59.6653   4
   1   1  19 1740.41 88.1227   1
  -1   1 -19 1628.01 83.7666   1
   1   1  19 1529.21 65.1500   6
   1   1  19 1621.45 81.6074   4
   1   1  20 5057.14 194.501   6
  -1   1 -20 5460.63 217.293   1
   1   1  20 6131.81 225.270   1
   1   1  20 5464.25 215.075   4
   1  -1  20 5726.71 205.748   8
   1   1  21 2286.81 94.6691   6
  -1   1 -21 2470.21 115.978   1
   1   1  21 2447.91 113.622   4
   1   1  21 2422.84 108.801   8
   1  -1  21 2519.85 105.053   8
   1   1  22 44.6696 9.71905   6
   1   1  22 51.7752 21.6755   1
  -1   1 -22 31.9046 16.9438   1
   1   1  22 57.8753 17.3921   4
   1   1  22 68.6719 17.7019   8
   1  -1  22 56.2203 14.2005   8
   1   1  23 69.4001 11.8477   6
   1  -1  23 131.871 19.7918   8
   1   1  23 152.195 23.3636   8
   1   1  23 122.231 27.1637   1
   1   1  24 4612.13 177.044   6
   1  -1  24 4843.89 188.918   8
   1   1  24 4705.81 192.992   8
   1   1  24 4955.43 188.445   3
   1   1  24 4776.29 199.528   4
   1   1  25 1430.26 67.0744   6
   1   1  25 1614.58 82.2087   8
   1  -1  25 1716.74 79.9302   8
   1   1  25 1637.27 78.2300   3
   1   1  25 1472.19 85.3484   4
   1   1  26 188.226 23.4740   3
   1   1  26 156.783 17.4791   6
   1   1  26 216.032 27.4243   8
   1  -1  26 193.907 24.6789   8
   1   1  26 191.673 27.8930   4
   1   1  27 138.397 22.4128   3
   1   1  27 85.6502 14.3604   6
   1   1  27 117.481 23.3610   8
   1  -1  27 113.587 21.6289   8
   1   1  27 172.623 27.4829   4
   1   1  28 3017.91 125.805   3
   1   1  28 2728.54 113.412   6
   1   1  28 2829.62 129.629   8
   1  -1  28 2865.07 125.797   8
   1   1  28 2964.01 137.628   4
   1   1  29 397.922 38.5303   8
   1  -1  29 497.693 39.5990   8
   1   1  29 468.332 37.4141   3
   1   1  29 317.329 26.9486   6
   1   1  29 322.175 38.6913   5
   1   1  29 426.521 42.9780   4
   1   1  30 713.404 52.6161   8
   1  -1  30 614.802 46.8095   8
   1   1  30 617.721 39.0763   6
   1   1  30 752.309 49.3574   3
   1   1  30 755.889 58.2095   5
   1   1  30 627.394 54.1947   4
   1  -1  31 989.379 62.1148   8
   1   1  31 1096.04 67.8556   8
   1   1  31 958.407 52.0822   6
   1   1  31 1074.68 62.5816   3
   1   1  31 1000.82 69.0792   5
   1   1  31 952.173 69.3051   4
   1   1  32 2337.83 113.403   8
   1  -1  32 2209.49 107.612   8
   1   1  32 2224.47 96.5605   6
   1   1  32 2444.21 109.267   3
   1   1  32 2151.47 115.323   5
   1   1  32 2106.19 117.315   4
   1   1  33 23.2937 19.1733   8
   1  -1  33 9.01934 17.2339   8
   1   1  33 15.3698 13.6055   6
   1   1  33 46.6077 21.2243   3
   1   1  33 42.9888 23.7766   5
   1   1  33 70.1886 21.5236   4
   1  -1  34 338.528 36.0680   8
   1   1  34 276.490 36.6019   8
   1   1  34 317.526 28.7468   6
   1   1  34 313.831 34.7242   3
   1   1  34 268.136 37.8098   5
   1   1  34 305.380 41.3806   4
   1   1  35 652.412 54.0631   8
   1  -1  35 546.169 48.5812   8
   1   1  35 735.977 46.2057   6
   1   1  35 767.932 60.9700   5
   1   1  35 655.188 60.0017   4
   1   1  35 875.066 56.7846   3
   1   1  36 2853.24 142.092   5
   1  -1  36 2959.50 134.473   8
   1   1  36 2882.30 138.224   8
   1  -1  36 2725.09 108.733   7
   1   1  36 2884.08 117.982   7
   1   1  36 3154.63 134.985   3
   1   1  37 186.913 32.5239   5
   1  -1  37 172.674 16.5027   7
   1  -1  37 143.319 27.8001   8
   1   1  37 146.821 21.1060   7
   1   1  37 143.401 29.8559   8
   1   1  37 165.879 28.7589   3
   1   1  38-6.48162 24.4887   5
   1   1  38 12.1798 13.0750   7
   1  -1  38 23.5658 9.75774   7
   1   1  38 11.7448 21.2640   8
   1  -1  38 20.6003 18.8563   8
   1   1  38 17.0225 18.5657   3
   1   1  39 165.818 35.5910   5
   1   1  39 83.9713 17.6212   7
   1  -1  39 139.624 29.1897   8
   1  -1  39 83.3934 12.8832   7
   1   1  39 99.0121 27.1081   8
   1   1  39 174.225 31.9607   3
   1   1  40 2112.79 120.729   5
   1   1  40 2181.07 117.356   8
   1  -1  40 2137.99 112.377   8
   1   1  40 2140.78 94.9341   7
   1   1  40 2475.23 116.063   3
   1   1  41 285.318 44.7656   5
   1  -1  41 313.289 39.1004   8
   1   1  41 293.370 41.3344   8
   1   1  41 241.214 25.7597   7
   1   1  41 310.904 39.7603   3
   1   1  42 92.4794 33.4825   5
   1   1  42 130.199 32.5770   8
   1  -1  42 131.572 30.4742   8
   1   1  43 152.664 35.3465   5
   1  -1  43 116.873 29.9747   8
   1   1  43 119.430 32.7728   8
   1  -1  44 1008.07 71.2465   8
   1   1  44 1012.78 75.3432   8
   1  -1  45 132.511 29.7519   8
   1   1  45 109.842 31.1692   8
   1  -1  46 74.6542 26.8862   8
   1  -1  47 33.3221 23.6010   8
  -1  -2  48 44.2433 26.4828   8
  -1  -2  47-5.82596 23.1021   8
  -1  -2  46 623.677 54.8268   8
  -1   2  45 137.758 35.4868   8
  -1  -2  45 127.374 30.2540   8
  -1   2  44-21.0433 29.3188   5
  -1  -2  44 17.8873 30.1541   5
  -1   2  44 17.8954 25.0326   8
  -1  -2  44 5.57536 20.1820   8
  -1   2  43 17.1837 25.4406   5
  -1  -2  43 49.3605 28.4859   5
  -1  -2  43 16.4445 20.9312   8
  -1   2  43 24.6900 27.1964   8
  -1   2  42 850.891 68.4444   5
  -1  -2  42 839.855 68.4771   5
  -1  -2  42 683.457 57.2223   8
  -1   2  42 764.802 66.8083   8
  -1   2  42 900.020 62.0510   3
  -1   2  41 185.936 24.0833   7
  -1   2  41 187.510 37.3464   5
  -1  -2  41 153.456 34.6166   5
  -1   2  41 147.110 34.7256   8
  -1  -2  41 142.942 29.8400   8
  -1   2  41 213.076 33.0902   3
  -1   2  40 3.07711 14.8582   7
  -1   2  40 19.2669 22.7292   5
  -1  -2  40 30.1573 25.0579   5
  -1   2  40 3.36085 22.0670   8
  -1  -2  40 23.3865 20.4207   8
  -1   2  40 23.3614 21.6927   3
  -1   2  39 71.1797 17.8814   7
  -1   2  39 150.653 30.4179   5
  -1  -2  39 101.935 30.0252   5
  -1   2  39 92.4583 29.0786   8
  -1  -2  39 43.2612 20.7311   8
  -1   2  39 86.5569 23.7350   3
  -1   2  38 221.511 26.0643   7
  -1  -2  38 276.914 41.1897   5
  -1   2  38 324.619 42.0898   5
  -1   2  38 304.782 40.4166   8
  -1   2  38 265.970 33.2921   3
  -1   2  37 676.887 44.5298   7
  -1   2  37 781.499 53.5696   3
  -1   2  37 775.569 60.4728   5
  -1  -2  37 695.916 59.7509   5
  -1   2  37 687.715 59.0204   8
  -1   2  36 180.866 23.6050   7
  -1   2  36 227.361 30.4310   3
  -1   2  36 239.065 29.9937   6
  -1  -2  36 264.491 37.3857   5
  -1   2  36 281.646 36.8735   5
  -1   2  36 174.441 33.4071   8
  -1   2  35 73.1698 25.3574   8
  -1   2  35 51.1286 18.7376   6
  -1   2  35 50.1247 16.0277   7
  -1  -2  35 50.9694 23.4247   5
  -1   2  35 87.3901 25.3562   5
  -1  -2  35 58.3796 23.0457   4
  -1   2  35 90.2738 24.8239   4
  -1   2  34 601.119 39.6377   7
  -1   2  34 566.924 50.3811   5
  -1  -2  34 597.814 54.0107   5
  -1   2  34 611.868 54.4285   4
  -1  -2  34 581.061 53.3449   4
  -1   2  34 513.629 42.1854   6
  -1   2  33 2170.32 94.8486   7
  -1  -2  33 2086.12 111.964   5
  -1   2  33 2260.13 112.487   5
  -1  -2  33 1944.48 111.602   4
  -1   2  33 2207.81 117.181   4
  -1   2  33 2013.87 98.0919   6
  -1   2  32 1896.38 87.0926   7
  -1  -2  32 2011.54 105.948   5
  -1   2  32 1975.59 103.409   5
  -1   2  32 1855.28 105.997   4
  -1  -2  32 1907.49 105.602   4
  -1   2  32 1885.58 90.6913   6
  -1   2  31 281.999 29.4622   6
  -1   2  31 283.782 27.6746   7
  -1  -2  31 306.966 38.2494   4
  -1   2  31 366.592 39.4531   5
  -1  -2  31 360.354 40.5221   5
  -1   2  31 419.645 43.1116   4
  -1   2  30 4165.84 174.201   6
  -1   2  30 4572.61 172.469   7
  -1  -2  30 4303.40 192.004   4
  -1   2  30 4521.10 188.239   5
  -1   2  30 4348.83 192.516   4
  -1  -2  30 4624.75 192.104   5
  -1   2  29 755.278 49.3726   6
  -1   2  29 879.964 48.7872   7
  -1  -2  29 820.662 60.1232   5
  -1   2  29 917.111 64.4894   4
  -1  -2  29 787.516 60.5834   4
  -1   2  29 999.818 62.2772   5
  -1   2  28 612.207 41.9879   6
  -1   2  28 641.011 40.2271   7
  -1   2  28 645.257 49.1242   5
  -1   2  28 675.161 53.0389   4
  -1  -2  28 661.812 52.2507   5
  -1  -2  28 679.452 52.7148   4
  -1   2  27 525.285 36.4105   6
  -1   2  27 470.324 33.4743   7
  -1   2  27 491.609 41.8098   5
  -1   2  27 505.186 45.3629   4
  -1  -2  27 456.647 42.2154   5
  -1  -2  27 478.408 43.6971   4
  -1   2  26 476.812 35.1271   6
  -1   2  26 518.695 42.2061   5
  -1  -2  26 479.868 43.5960   4
  -1   2  26 499.217 44.6733   4
  -1  -2  26 614.765 46.6282   5
  -1   2  26 502.123 34.0027   7
  -1   2  25 94.1129 14.7897   7
  -1   2  25 79.3192 15.9724   6
  -1   2  25 108.127 21.5111   5
  -1   2  25 84.0946 21.2963   4
  -1  -2  25 96.1794 21.4944   5
  -1  -2  25 110.285 22.5825   4
  -1   2  24 508.664 36.2138   6
   1   2 -24 547.227 26.4607   6
  -1   2  24 613.215 36.3089   7
  -1   2  24 613.123 46.7229   4
  -1   2  24 587.815 44.2254   5
  -1  -2  24 677.553 48.0865   5
  -1  -2  24 615.701 46.4020   4
   1   2 -23 322.483 17.7903   6
  -1   2  23 311.822 26.8333   6
  -1  -2  23 384.991 35.3943   4
  -1   2  23 294.071 30.5350   5
  -1   2  23 304.478 33.0894   4
  -1  -2  23 287.406 31.2690   5
  -1   2  23 325.576 25.4164   7
   1   2 -22 87.7328 9.10892   6
  -1   2  22 97.9478 15.7386   6
  -1  -2  22 96.8987 19.3868   5
  -1   2  22 54.8919 18.8585   4
  -1   2  22 98.3597 19.4399   5
  -1  -2  22 74.4364 19.2696   4
  -1   2  22 83.0729 13.5198   7
  -1   2  22 56.2737 18.0690   1
  -1   2  21 1851.58 84.1868   6
   1   2 -21 1945.29 73.5521   6
  -1   2  21 2015.59 83.3262   7
  -1   2  21 1917.88 91.1172   5
  -1   2  21 1941.80 95.3484   4
  -1  -2  21 1864.67 94.2854   4
  -1  -2  21 1988.52 93.7605   5
  -1   2  20 2.41990 9.16025   6
   1   2 -20 22.7613 6.76034   6
  -1   2  20 23.5725 10.4244   7
  -1   2  20 17.2524 15.0728   4
  -1   2  20 6.38278 13.2412   5
  -1  -2  20 48.7675 16.7426   5
  -1  -2  20 28.1997 14.6428   4
   1   2 -19-0.50872 5.81727   6
  -1   2  19 10.5546 9.30474   6
  -1   2  19 42.4231 16.5970   5
  -1   2  19 16.3999 12.5952   4
  -1  -2  19 10.7184 14.0381   4
  -1  -2  19 15.9190 13.7467   5
  -1   2  19 10.3880 9.11211   7
   1   2 -18 22413.1 759.507   6
  -1   2  18 22394.6 770.585   6
   1   2 -18 21675.1 777.839   1
  -1   2  18 23991.8 777.819   5
  -1  -2  18 21705.3 776.118   5
  -1  -2  18 21309.1 779.114   4
  -1   2  18 22126.4 780.698   4
  -1   2  18 22944.8 768.853   7
  -1   2  17 5381.15 196.150   6
   1   2 -17 5114.20 202.146   1
   1   2 -17 5072.52 186.293   6
  -1  -2  17 4955.50 202.922   4
  -1   2  17 5221.44 204.394   4
  -1   2  17 5508.14 194.664   7
   1   2 -16 573.950 40.9491   1
  -1   2  16 685.549 37.9043   6
  -1   2  16 664.387 40.3332   5
  -1  -2  16 656.360 42.7730   4
  -1   2  16 628.193 42.4708   4
  -1   2  16 730.005 37.2576   7
   1   2 -15 1231.75 60.4329   1
  -1   2  15 1184.60 55.9231   6
  -1   2  15 1251.33 62.5203   4
  -1   2  15 1150.94 58.2846   5
  -1  -2  15 1154.99 60.8867   4
  -1   2  15 1220.92 54.9456   7
   1   2 -14 7378.13 280.573   1
  -1   2  14 7806.88 277.392   6
  -1   2  14 7509.04 282.813   4
  -1  -2  14 7105.33 281.198   4
  -1   2  14 8413.34 281.201   5
  -1   2  14 8142.79 276.315   7
   1   2 -13 3714.87 153.032   1
  -1   2  13 4265.83 152.011   6
  -1  -2  13 3684.43 154.346   4
  -1   2  13 4426.65 155.482   5
  -1   2  13 3850.02 155.475   4
  -1   2  13 4194.29 151.037   7
   1   2 -12 171.728 17.1932   1
  -1   2  12 207.827 17.6080   6
  -1   2  12 197.927 17.8687   5
  -1   2  12 161.574 15.7110   7
   1   2 -11 1287.42 56.0747   1
  -1   2  11 1205.96 54.0076   6
  -1   2  11 1122.71 53.3186   5
  -1   2  11 1202.92 53.5641   7
   1   2 -10 8519.79 291.384   1
  -1   2  10 8203.98 289.182   6
  -1   2  10 8160.77 288.792   5
  -1   2  10 7939.42 288.126   7
   1   2  -9 2.79425 6.97222   1
  -1   2   9 18.9720 7.09440   6
  -1   2   9 7.99552 7.02423   5
  -1   2   9 10.5705 6.52733   7
  -1   2   8 2520.30 98.8193   5
  -1   2   8 2529.19 100.219   7
   1   2  -8 2759.93 92.4467   7
  -1   2   8 2663.43 100.831   6
  -1   2   7 2154.82 85.8719   5
   1   2  -7 2258.51 86.5803   5
  -1   2   7 2264.67 88.6794   7
   1   2  -7 2320.18 81.2764   7
  -1   2   7 2401.36 89.2099   6
  -1   2   6 8700.20 292.470   5
   1   2  -6 8745.33 292.837   5
  -1   2   6 7887.35 295.108   7
  -1   2   6 8332.89 295.325   6
  -1   2   5 1413.16 57.4767   7
   1  -2  -5 1367.54 56.6295   7
   1   2  -5 1336.33 53.1360   5
  -1   2   5 1319.52 52.6090   5
  -1   2   5 1343.29 53.9696   2
  -1   2   5 1506.95 57.5673   6
   1  -2  -4 3312.57 119.641   7
  -1   2   4 3205.25 119.684   7
  -1   2   4 3464.58 119.881   6
  -1   2   4 3499.18 114.901   5
  -1   2   4 3356.48 116.368   2
   1  -2  -3 8236.13 279.701   7
  -1   2   3 7825.44 273.038   5
  -1   2   3 8146.28 279.937   7
  -1   2   3 8774.52 279.759   6
   1   2  -3 7613.80 273.184   5
  -1   2   3 8162.61 275.240   2
   1  -2  -2 4104.02 149.668   7
  -1   2   2 4073.28 148.589   6
  -1   2   2 4102.64 150.105   7
  -1   2   2 4302.45 143.445   5
   1   2  -2 3928.71 143.139   5
  -1   2   2 4380.69 145.288   2
   1   2  -1 21169.4 722.147   5
  -1   2   1 21338.8 722.036   5
   1  -2  -1 22978.5 730.182   7
  -1   2   1 21054.8 723.384   2
  -1   2   1 22038.2 730.013   7
   1  -2   0 420.566 23.4636   7
   1   2   0 366.864 27.5816   8
   1   2   0 396.672 17.7392   5
  -1   2   0 503.194 20.2048   4
   1   2   0 407.279 22.4834   2
  -1   2   0 470.987 18.9866   2
   1   2   1 84.8017 9.71375   2
   1  -2   1 88.3686 10.7140   7
  -1   2  -1 83.2164 7.75047   4
   1   2   1 110.339 8.76639   4
   1   2   2 10110.1 362.883   2
   1  -2   2 11015.3 364.273   7
   1   2   2 10371.2 363.989   8
   1   2   2 10194.5 360.437   4
  -1   2  -2 11106.4 360.821   4
   1   2   3 8866.86 303.413   8
   1  -2   3 8969.43 302.341   7
   1   2   3 8446.85 301.622   2
  -1  -2  -3 8532.25 301.863   2
   1   2   3 8427.51 298.428   3
  -1   2  -3 8960.63 300.569   4
   1   2   3 8974.17 300.545   4
   1   2   4 173.246 14.7626   8
   1   2   4 150.928 13.6413   2
  -1  -2  -4 153.382 10.8784   3
  -1  -2  -4 166.881 13.9316   2
   1   2   4 168.734 11.4222   3
   1   2   4 175.552 13.3105   4
   1   2   5 8976.89 319.398   8
   1  -2   5 9558.48 315.839   7
  -1   2  -5 9411.11 311.728   6
   1   2   5 8897.80 316.607   2
  -1  -2  -5 8796.26 312.111   3
   1   2   5 9587.61 317.520   4
  -1   2  -5 9460.66 317.641   4
   1   2   5 8640.70 311.956   3
  -1  -2  -5 9244.96 317.915   2
   1   2   6 2213.84 89.5279   2
  -1  -2  -6 2315.69 90.1088   2
   1   2   6 2204.58 84.7288   3
  -1   2  -6 2583.69 84.2657   6
   1  -2   6 2503.52 88.4591   7
   1   2   6 2236.49 91.4535   8
  -1  -2  -6 2137.45 84.7445   3
  -1   2  -6 2790.77 93.2126   4
   1   2   6 2237.77 90.2924   4
  -1  -2  -7 16403.3 571.066   2
   1   2   7 17589.9 572.120   2
   1  -2   7 17165.5 567.638   7
  -1   2  -7 16673.3 562.074   6
   1  -2   7 16708.8 562.720   8
   1   2   7 17071.1 573.691   8
  -1  -2  -7 15445.4 564.996   3
   1   2   7 16132.1 564.888   3
  -1   2  -7 17457.4 573.245   4
   1   2   7 17094.2 572.624   4
  -1  -2  -8 1517.90 62.6957   2
   1   2   8 1512.22 62.7804   2
  -1   2  -8 1493.87 52.7617   6
   1  -2   8 1500.52 59.0140   7
   1   2   8 1429.19 56.9268   3
  -1  -2  -8 1436.43 56.8360   3
   1  -2   8 1451.43 55.5476   8
   1   2   8 1390.40 64.1672   8
  -1   2  -8 1534.95 65.1124   4
   1   2   8 1372.23 63.3368   4
   1   2   9 419.868 25.6195   2
   1   2   9 385.909 21.1425   3
   1  -2   9 419.631 20.6267   8
   1   2   9 430.337 28.1502   8
  -1   2  -9 456.101 29.0046   4
   1   2   9 422.624 27.6384   4
   1   2  10 1406.60 62.4684   2
   1   2  10 1376.17 57.2610   3
   1   2  10 1397.75 65.6323   8
   1  -2  10 1534.64 57.3599   8
  -1   2 -10 1541.18 67.4835   4
   1   2  10 1422.00 65.3794   4
   1   2  11 2332.38 95.3234   2
   1   2  11 2413.80 99.5500   8
   1   2  11 2426.58 90.4234   3
  -1   2 -11 2468.39 101.166   4
   1   2  11 2349.38 99.2682   4
   1   2  12 98.5208 13.8364   2
   1   2  12 127.886 17.3243   1
   1   2  12 105.913 15.6982   8
   1   2  12 127.481 12.8672   3
  -1   2 -12 185.498 20.8790   4
   1  -2  12 189.775 21.2882   4
   1   2  12 137.178 17.5718   4
   1   2  13 1715.94 69.7101   2
   1   2  13 1695.99 75.9775   1
   1   2  13 1609.41 72.1981   8
   1   2  13 1659.69 64.3310   3
  -1   2 -13 1613.71 74.4498   4
   1  -2  13 1552.16 73.3083   4
   1   2  13 1661.46 73.5348   4
   1   2  14 4741.05 179.953   2
   1   2  14 4946.24 188.219   1
  -1   2 -14 4434.60 206.359   1
   1   2  14 4672.59 182.966   8
   1   2  14 4890.55 173.655   3
  -1   2 -14 5025.30 188.180   4
   1  -2  14 4750.43 185.446   4
   1   2  14 4645.73 184.574   4
   1   2  15 3917.79 154.144   2
   1   2  15 3957.28 163.013   1
   1   2  15 3927.91 158.147   8
   1   2  15 3923.31 148.391   3
  -1   2 -15 4089.14 163.551   4
   1   2  15 4057.75 160.505   4
   1  -2  15 4053.15 161.512   4
   1   2  16 659.646 42.6588   8
  -1   2 -16 815.672 56.3313   1
   1   2  16 643.378 45.4953   1
   1   2  16 673.722 40.0802   2
   1  -2  16 765.850 47.1642   4
   1   2  16 640.198 43.5380   4
   1   2  16 688.605 35.9431   3
  -1   2 -17 4250.40 169.261   1
   1   2  17 4004.79 165.032   1
   1   2  17 3893.64 148.459   3
   1   2  17 4087.55 155.097   2
   1   2  17 3869.19 160.662   4
   1  -2  17 3866.87 161.115   4
   1   2  18 2542.28 101.760   3
   1   2  18 2517.97 116.946   1
  -1   2 -18 2633.80 119.327   1
   1   2  18 2598.51 114.552   4
   1  -2  18 2606.48 114.895   4
   1   2  18 2517.22 101.152   6
   1   2  19 667.902 37.4336   3
  -1   2 -19 746.584 50.7199   1
   1   2  19 678.746 48.8268   1
   1   2  19 663.997 46.2752   4
   1  -2  19 744.203 48.9608   4
   1   2  19 613.440 35.4337   6
   1   2  20 15.9701 10.2878   3
  -1   2 -20 2.16213 13.2080   1
   1   2  20 19.7615 13.6207   1
   1  -2  20 10.0195 13.8555   4
   1   2  20 11.7689 14.0495   4
   1   2  20 18.2574 8.68926   6
   1   2  21 402.763 26.4223   6
   1   2  21 384.196 37.1497   1
  -1   2 -21 305.399 34.0337   1
   1   2  21 444.902 29.2029   3
   1  -2  21 413.586 29.7273   8
   1  -2  21 329.021 34.2553   4
   1   2  21 351.357 34.6171   4
   1   2  22 1948.44 84.3881   6
   1   2  22 2067.38 104.641   1
  -1   2 -22 1987.58 102.496   1
   1   2  22 2095.23 88.5803   3
   1  -2  22 2038.97 89.8834   8
   1   2  22 2128.36 101.767   4
   1  -2  22 2140.17 102.194   4
   1   2  23 1960.60 85.3717   6
  -1   2 -23 2062.39 106.422   1
   1   2  23 2091.32 109.039   1
   1   2  23 2149.33 90.1687   3
   1  -2  23 2129.25 92.5215   8
   1   2  23 2087.67 103.037   4
   1  -2  23 2023.19 102.275   4
   1   2  24 59.5659 12.0155   6
   1   2  24 74.6001 22.9473   1
  -1   2 -24 80.4993 23.1603   1
   1   2  24 61.7241 15.0563   3
   1  -2  24 85.7373 16.5215   8
   1  -2  24 99.5875 22.5818   4
   1   2  24 70.1730 20.3363   4
   1   2  25 491.309 31.9365   6
  -1   2 -25 422.592 44.0403   1
   1   2  25 594.813 50.0733   1
   1   2  25 565.240 36.8768   3
   1  -2  25 520.059 37.4256   8
   1   2  25 554.697 46.1923   4
   1  -2  25 552.250 46.4174   4
   1   2  26 715.134 40.9483   6
  -1   2 -26 804.657 60.7895   1
   1   2  26 852.677 63.0415   1
   1   2  26 763.375 45.5852   3
   1  -2  26 752.836 46.9012   8
   1  -2  26 776.715 56.8857   4
   1   2  26 721.267 54.9814   4
   1   2  27 398.099 29.6079   6
   1   2  27 479.553 50.7868   1
  -1   2 -27 500.314 48.0399   1
   1   2  27 454.601 34.2561   3
   1  -2  27 527.535 37.7087   8
   1   2  27 448.853 41.4208   8
   1   2  27 488.659 44.6994   4
   1  -2  27 472.348 44.6390   4
   1   2  28 11.8337 16.3992   8
   1  -2  28 85.8034 19.4937   8
   1   2  28 21.0645 11.1476   6
   1   2  28 3.36839 22.7336   1
   1   2  28 28.1289 14.0608   3
   1   2  28 33.4244 18.4396   5
   1  -2  28 96.1176 25.8153   5
   1  -2  28 52.0680 20.5253   4
   1   2  28 59.9814 19.7747   4
   1  -2  29 595.939 43.2299   8
   1   2  29 624.615 50.3855   8
   1   2  29 537.640 35.9550   6
   1   2  29 664.759 42.7834   3
   1  -2  29 568.439 50.8556   5
   1   2  29 619.699 51.2411   5
   1   2  29 609.758 52.0276   4
   1  -2  29 620.740 52.8303   4
   1   2  30 1432.34 81.1681   8
   1  -2  30 1310.94 71.8832   8
   1   2  30 1206.72 62.4812   6
   1   2  30 1426.24 71.2632   3
   1  -2  30 1290.17 80.3467   5
   1   2  30 1396.13 82.0775   5
   1   2  30 1341.86 83.1988   4
   1  -2  30 1332.69 83.7176   4
   1   2  31 148.409 26.3089   2
   1   2  31 112.026 26.4268   8
   1  -2  31 162.544 24.4578   8
   1   2  31 139.903 18.6243   6
   1   2  31 143.635 41.0034   1
   1   2  31 128.339 21.9092   3
   1  -2  31 216.300 33.2824   5
   1   2  31 175.427 31.3196   5
   1  -2  31 180.635 29.1516   4
   1   2  31 190.535 30.3527   4
   1   2  32 323.706 35.0622   2
   1   2  32 278.629 36.9007   8
   1  -2  32 346.030 33.9607   8
   1   2  32 231.503 24.4685   6
   1   2  32 327.220 56.4176   1
   1   2  32 322.148 32.2602   3
   1   2  32 276.986 38.4003   5
   1  -2  32 364.888 41.4344   5
   1   2  32 302.159 39.4618   4
   1  -2  32 313.189 40.4177   4
   1   2  33 1731.49 87.3361   2
   1  -2  33 1509.87 80.1221   8
   1   2  33 1510.35 88.2505   8
   1   2  33 1284.32 68.5755   6
   1   2  33 1573.66 119.718   1
   1   2  33 1688.51 80.7383   3
   1  -2  33 1413.80 88.1517   5
   1   2  33 1673.04 92.5840   5
   1  -2  33 1382.24 89.9975   4
   1   2  33 1406.40 90.9052   4
   1   2  34 853.747 57.9336   2
   1   2  34 716.607 90.4969   1
   1   2  34 770.401 59.6138   8
   1  -2  34 778.830 53.2880   8
   1   2  34 849.441 53.1694   3
   1   2  34 647.557 43.0119   6
   1  -2  34 689.548 58.4187   5
   1   2  34 770.045 60.3987   5
   1  -2  34 732.104 62.6700   4
   1   2  34 820.818 64.2999   4
   1   2  35 304.543 27.8495   6
   1   2  35 348.798 34.5055   3
   1  -2  35 322.295 40.2589   5
   1   2  35 337.430 40.7951   5
   1  -2  35 293.291 34.3755   8
   1   2  35 401.068 42.9848   8
   1   2  35 270.278 28.3360   7
   1  -2  35 297.365 17.9491   7
   1   2  36 29.0891 19.2968   3
   1  -2  36 54.7715 24.3595   5
   1   2  36 27.5654 18.4113   5
   1  -2  36 12.7816 7.10780   7
   1   2  36 35.7553 23.1940   8
   1   2  36 3.17129 13.7001   7
   1  -2  36 27.4046 17.9504   8
   1   2  36 7.58744 13.2141   6
   1   2  37 354.672 36.5313   3
   1   2  37 367.427 43.8003   5
   1  -2  37 325.845 42.7833   5
   1   2  37 299.067 39.7177   8
   1  -2  37 253.210 32.8542   8
   1  -2  37 242.417 15.2427   7
   1   2  37 298.443 28.4485   7
   1   2  37 243.029 27.6624   6
   1   2  38 1262.98 72.1290   3
   1  -2  38 1091.29 78.8647   5
   1   2  38 1162.94 79.8213   5
   1   2  38 1162.04 62.4915   7
   1  -2  38 1074.51 70.0036   8
   1   2  38 1182.71 79.1409   8
   1   2  38 1128.17 62.3538   6
   1   2  39 809.048 56.4429   3
   1   2  39 850.068 67.4569   5
   1  -2  39 712.878 62.4376   5
   1   2  39 767.823 48.1039   7
   1  -2  39 758.847 56.4871   8
   1   2  39 767.412 62.4337   8
   1   2  39 674.302 47.6814   6
   1   2  40 40.1285 23.7985   3
   1   2  40 40.7917 29.6067   5
   1  -2  40 46.0876 28.2302   5
   1  -2  40 35.2188 22.4270   8
   1   2  40 81.1336 28.6992   8
   1   2  40 24.6062 16.4715   7
   1   2  40 41.9489 19.5310   6
   1  -2  41 613.275 58.0389   5
   1   2  41 616.097 58.4459   8
   1  -2  41 652.592 52.9038   8
   1   2  41 540.740 41.6510   7
   1   2  41 656.764 53.2607   3
   1  -2  42 1097.27 82.0068   5
   1   2  42 1178.80 85.9567   5
   1   2  42 1159.00 83.0805   8
   1  -2  42 1204.95 76.8275   8
   1   2  42 1436.72 81.0128   3
   1   2  43 520.302 55.8752   8
   1  -2  43 631.983 53.3069   8
   1  -2  43 519.491 58.4014   5
   1   2  43 603.771 61.8664   5
   1  -2  44 162.867 30.6243   8
   1   2  44 152.823 34.1504   8
   1  -2  45 240.262 35.9260   8
   1  -2  46 89.7603 27.5768   8
   1  -2  47 31.3075 23.4157   8
   1  -2  48 231.209 37.4511   8
  -1  -3  49 159.926 32.3487   8
  -1  -3  48 368.670 43.4615   8
  -1  -3  47 394.059 44.0039   8
  -1  -3  46 37.7332 23.1216   8
  -1  -3  45 326.667 40.2901   8
  -1  -3  44 451.611 46.2819   8
  -1   3  43 250.485 42.9698   8
  -1  -3  43 248.942 35.7267   8
  -1   3  43 290.778 44.1080   5
  -1  -3  43 226.121 43.1517   5
  -1   3  42 12.8837 16.7800   7
  -1   3  42 52.2722 26.8783   5
  -1  -3  42 89.0806 30.9591   5
  -1  -3  42 27.6465 22.7251   8
  -1   3  42 51.5131 28.1044   8
  -1   3  41 120.392 23.7581   7
  -1   3  41 82.3242 23.7657   6
  -1  -3  41 145.006 36.4455   5
  -1   3  41 133.990 32.0097   5
  -1   3  41 177.542 36.2867   8
  -1  -3  41 130.774 26.9470   8
  -1   3  40 104.011 22.9607   7
  -1   3  40 176.846 28.5441   3
  -1   3  40 123.936 25.1756   6
  -1   3  40 146.242 33.6637   5
  -1  -3  40 115.985 33.4196   5
  -1   3  40 106.998 32.0059   8
  -1  -3  40 101.673 25.7941   8
  -1   3  39 100.157 21.4477   7
  -1   3  39 107.368 23.5494   3
  -1   3  39 91.0154 22.7941   6
  -1  -3  39 107.260 31.7473   5
  -1   3  39 118.400 28.0023   5
  -1   3  39 98.0116 28.9647   8
  -1  -3  39 87.6690 22.9743   8
  -1   3  38 84.7685 21.2003   7
  -1   3  38 94.2282 23.4342   3
  -1   3  38 56.3563 19.4735   6
  -1  -3  38 70.0877 29.4854   5
  -1   3  38 82.8319 27.5814   5
  -1  -3  38 60.2603 20.4793   8
  -1   3  38 106.347 29.7272   8
  -1   3  37 201.141 26.8590   7
  -1   3  37 203.444 27.4206   6
  -1   3  37 234.040 28.1263   3
  -1   3  37 161.544 32.3416   5
  -1  -3  37 184.186 36.1608   5
  -1   3  37 258.995 39.5351   8
  -1   3  36 470.576 40.3687   6
  -1   3  36 602.005 43.1466   3
  -1   3  36 485.668 48.7579   5
  -1  -3  36 527.374 51.4607   5
  -1   3  36 560.355 54.5768   8
  -1   3  36 566.442 41.8529   7
  -1   3  35 2042.60 93.2738   7
  -1   3  35 1587.78 89.3183   6
  -1   3  35 2261.35 95.2387   3
  -1   3  35 1980.40 105.256   5
  -1  -3  35 1815.68 105.816   5
  -1  -3  35 1849.69 108.431   4
  -1   3  35 2063.94 114.630   4
  -1   3  34 261.217 29.7778   7
  -1   3  34 300.958 30.8331   3
  -1   3  34 231.152 28.7408   6
  -1   3  34 249.064 34.7798   5
  -1  -3  34 373.734 43.4716   5
  -1   3  34 215.116 35.7822   4
  -1  -3  34 315.009 41.7602   4
  -1   3  33 198.121 25.5974   7
  -1   3  33 195.168 24.8678   3
  -1   3  33 161.746 23.9491   6
  -1   3  33 205.598 31.9388   5
  -1  -3  33 191.684 32.8583   5
  -1  -3  33 225.685 33.6759   4
  -1   3  33 228.054 33.8914   4
  -1   3  32 1313.04 74.7489   6
  -1   3  32 1568.57 77.6468   7
  -1   3  32 1782.97 78.3072   3
  -1  -3  32 1524.41 89.8133   5
  -1   3  32 1421.75 85.4352   5
  -1   3  32 1530.51 93.0489   4
  -1  -3  32 1670.11 94.5711   4
  -1   3  31 4750.50 211.949   1
  -1   3  31 5022.31 190.674   7
  -1   3  31 4261.52 187.055   6
  -1   3  31 4848.80 208.799   4
  -1  -3  31 4633.82 206.142   4
  -1   3  31 4719.19 200.234   5
  -1  -3  31 4822.76 204.008   5
  -1   3  31 5352.50 189.054   3
  -1   3  30 74.6106 30.0697   1
  -1   3  30 138.301 22.2855   7
  -1   3  30 172.249 22.7177   3
  -1   3  30 116.784 21.2904   6
  -1   3  30 209.971 30.4368   5
  -1  -3  30 200.105 34.4047   5
  -1  -3  30 183.825 32.2733   4
  -1   3  30 181.286 31.8121   4
  -1   3  29 1112.56 65.0612   6
  -1   3  29 1273.94 66.8671   7
  -1   3  29 1435.70 65.2133   3
  -1   3  29 1237.81 73.6268   5
  -1  -3  29 1250.18 78.0513   4
  -1  -3  29 1381.70 79.1489   5
  -1   3  29 1272.21 79.9488   4
  -1   3  29 1219.61 83.2403   1
  -1   3  28 561.336 41.0995   6
  -1   3  28 643.883 42.5453   7
  -1   3  28 649.112 39.6667   3
  -1  -3  28 650.845 52.0377   4
  -1  -3  28 691.181 51.7821   5
  -1   3  28 643.897 53.3158   4
  -1   3  28 609.467 47.5934   5
  -1   3  28 653.122 56.2854   1
  -1   3  27 2.79846 19.5815   1
  -1   3  27-6.38976 12.6824   6
  -1   3  27 23.1170 13.8283   7
  -1   3  27 25.6684 12.5976   3
  -1   3  27 31.4920 17.4136   5
  -1  -3  27 6.91438 18.9523   5
  -1   3  27 42.0775 19.2583   4
  -1  -3  27 35.7651 17.8771   4
   1   3 -26 985.500 39.4697   6
  -1   3  26 1011.10 56.5076   6
  -1   3  26 1123.74 57.6430   7
  -1   3  26 1087.88 52.9728   3
  -1  -3  26 1051.45 64.8594   5
  -1   3  26 1047.60 63.1946   5
  -1  -3  26 1019.49 66.1827   4
  -1   3  26 1094.80 68.1910   4
  -1   3  26 1064.47 70.7449   1
  -1   3  25 853.154 44.2864   3
  -1   3  25 745.150 46.9527   7
  -1   3  25 745.322 56.2982   4
  -1  -3  25 840.925 58.4321   4
  -1   3  25 943.003 56.5495   5
   1   3 -25 838.793 34.0778   6
  -1   3  25 739.085 47.6403   6
  -1   3  24 10.5094 11.9073   6
   1   3 -24 1.54025 4.81283   6
  -1   3  24-1.43332 10.4923   7
  -1   3  24 6.19900 8.56574   3
  -1   3  24 14.9305 13.6612   5
  -1  -3  24 4.06865 15.0519   5
  -1   3  24 13.9880 15.0966   4
  -1  -3  24 9.09636 13.8838   4
   1   3 -23 142.942 25.4436   1
  -1   3  23 179.233 20.6244   7
   1   3 -23 167.989 12.1355   6
  -1   3  23 137.464 19.3986   6
  -1   3  23 176.676 18.2868   3
  -1   3  23 171.913 23.4094   5
  -1  -3  23 200.077 25.4525   5
  -1   3  23 198.866 26.5916   4
  -1  -3  23 183.478 25.5916   4
  -1   3  22 4.10288 9.90109   7
   1   3 -22 1.91086 5.52896   6
  -1   3  22 1.43321 10.0241   6
  -1  -3  22 5.55762 14.9612   5
  -1   3  22 12.8156 13.6373   4
  -1  -3  22-6.26993 12.1464   4
  -1   3  22 6.85254 12.4024   5
   1   3 -22-5.91726 15.2016   1
  -1   3  21 1844.47 85.4425   7
   1   3 -21 1977.45 74.3935   6
  -1   3  21 1898.30 86.7626   6
  -1   3  21 1935.99 91.0161   5
  -1  -3  21 1955.44 95.4186   4
  -1   3  21 2109.70 97.7401   4
  -1  -3  21 1811.27 91.1081   5
   1   3 -21 1985.76 94.6066   1
  -1   3  20 837.914 46.8766   7
   1   3 -20 760.749 37.1012   6
  -1   3  20 839.369 54.3486   4
  -1  -3  20 807.484 51.0360   5
  -1  -3  20 804.335 52.5104   4
  -1   3  20 881.453 47.9700   6
   1   3 -20 767.559 50.7319   1
  -1   3  19 724.189 42.6217   6
  -1   3  19 690.620 41.5282   7
  -1  -3  19 580.239 42.9635   5
  -1  -3  19 567.331 43.7713   4
  -1   3  19 731.716 47.9519   4
   1   3 -19 650.799 44.7057   1
  -1   3  18 678.423 40.7825   6
  -1   3  18 635.854 39.2419   7
  -1   3  18 627.143 32.0817   3
  -1  -3  18 642.605 44.3398   4
  -1   3  18 672.887 42.3268   5
  -1   3  18 656.100 45.0599   4
  -1  -3  18 647.640 42.9244   5
   1   3 -18 698.041 44.2884   1
  -1   3  17 9292.54 336.913   6
  -1   3  17 9215.52 335.678   7
  -1   3  17 9383.16 325.018   3
  -1  -3  17 9099.09 342.317   4
  -1  -3  17 9858.53 340.706   5
  -1   3  17 9315.96 343.165   4
  -1   3  17 9545.39 338.508   5
   1   3 -17 9361.77 341.756   1
  -1   3  16 4912.84 186.541   6
  -1   3  16 4964.77 185.949   7
  -1   3  16 4916.32 174.276   3
  -1   3  16 4933.94 191.340   4
  -1  -3  16 4747.65 190.916   4
  -1   3  16 5131.01 188.063   5
  -1  -3  16 4920.85 188.108   5
   1   3 -16 4847.33 190.136   1
  -1   3  15 15264.0 519.492   6
  -1   3  15 14883.7 518.087   7
  -1   3  15 14407.3 505.244   3
  -1  -3  15 14288.3 518.782   5
  -1   3  15 14917.0 523.169   4
  -1   3  15 15818.6 520.010   5
  -1  -3  15 14800.8 522.664   4
   1   3 -15 15205.3 523.383   1
  -1   3  14 421.957 30.5115   6
  -1   3  14 449.952 30.2872   7
  -1   3  14 432.825 21.1565   3
  -1  -3  14 520.194 33.0380   5
  -1   3  14 473.436 30.6299   5
  -1  -3  14 469.192 33.3398   4
  -1   3  14 412.799 31.8908   4
  -1   3  14 489.590 31.0318   2
   1   3 -13 2368.78 95.9236   1
  -1   3  13 2026.36 85.9666   6
  -1   3  13 1958.34 84.9552   7
  -1   3  13 1957.18 72.6161   3
  -1  -3  13 2122.97 85.9423   5
  -1   3  13 2012.59 84.8980   5
  -1   3  13 1983.96 87.3760   4
  -1  -3  13 1948.28 87.0398   4
  -1   3  13 1993.95 84.4236   2
   1   3 -12 2340.69 118.779   1
  -1   3  12 2696.18 108.332   7
  -1   3  12 2589.10 93.9549   3
  -1   3  12 2648.20 105.654   5
  -1  -3  12 3151.02 108.885   5
  -1   3  12 2729.23 109.713   4
  -1  -3  12 2727.51 109.356   4
  -1   3  12 2584.45 106.054   2
  -1   3  12 2867.76 109.395   6
  -1   3  11 3473.67 134.555   7
  -1  -3  11 3497.13 131.928   5
  -1   3  11 3529.74 134.851   4
  -1  -3  11 3423.36 134.490   4
  -1   3  11 3507.14 131.746   5
  -1   3  11 3407.85 132.318   2
  -1   3  11 3570.88 135.274   6
   1   3 -11 3443.62 123.839   7
  -1   3  10 233.457 20.7084   7
  -1  -3  10 204.578 18.4979   5
  -1   3  10 250.318 19.1772   2
   1   3 -10 202.825 13.7652   7
  -1   3  10 222.655 20.1699   6
  -1   3   9 1657.77 72.3864   7
  -1   3   9 1642.26 67.8817   5
  -1  -3   9 1631.41 68.3853   5
  -1   3   9 1620.11 69.4382   2
  -1   3   9 1756.20 73.3408   6
   1   3  -9 1738.02 64.6121   7
  -1   3   8 104.727 13.7177   7
   1   3  -8 67.2187 8.40660   7
  -1   3   8 142.540 12.6004   5
  -1  -3   8 77.8088 11.0210   5
  -1   3   8 96.2017 11.8029   2
  -1   3   8 113.686 13.4611   6
   1   3  -7 5197.11 182.292   7
  -1   3   7 5299.16 190.227   7
  -1   3   7 5061.65 182.630   5
  -1  -3   7 4961.06 182.450   5
  -1   3   7 5158.43 185.866   2
  -1   3   7 5524.38 190.637   6
   1   3  -6 956.439 46.1866   7
  -1   3   6 1103.96 53.0912   7
  -1   3   6 1475.53 48.6522   5
  -1  -3   6 983.057 45.3139   5
  -1   3   6 1359.33 51.9623   2
  -1   3   6 1221.21 54.0971   6
  -1   3   5 2677.47 100.790   7
   1   3  -5 2514.90 94.0622   7
   1   3  -5 2396.00 91.5393   5
  -1  -3   5 2661.99 92.0372   5
   1  -3  -5 2381.31 91.7585   5
  -1   3   5 2386.36 90.8673   5
  -1   3   5 2539.73 95.9264   2
   1  -3  -4 1236.61 57.8504   7
  -1   3   4 1196.98 57.8860   7
  -1   3   4 1323.11 58.4295   6
  -1  -3   4 1442.15 50.7179   5
  -1   3   4 1256.60 54.0631   2
  -1   3   4 1294.21 50.1375   5
   1   3  -4 1413.00 51.3708   5
   1  -3  -4 1423.15 51.4877   5
   1  -3  -4 1256.92 53.9633   2
  -1  -3   3 707.742 35.0177   8
   1  -3  -3 615.156 33.2628   7
  -1   3   3 624.918 33.8144   7
  -1   3   3 581.434 28.4917   2
  -1  -3   3 630.993 25.1877   5
  -1   3   3 631.199 25.2024   5
   1   3  -3 588.297 25.4466   5
   1  -3  -3 626.848 25.7121   5
   1  -3  -3 613.918 29.0580   2
   1  -3  -2 74.9122 11.7093   7
  -1  -3   2 65.9981 13.3124   8
  -1   3   2 60.2472 12.1288   7
  -1   3   2 112.839 6.77950   5
  -1  -3   2 47.3331 5.50731   5
   1   3  -2 29.7707 5.07230   5
   1  -3  -2 149.162 7.66425   5
  -1   3   2 114.809 10.3088   2
   1  -3  -2 78.5574 9.63847   2
  -1   3   1 7427.41 262.478   2
  -1  -3   1 7795.49 264.572   8
   1  -3  -1 7776.98 269.239   7
   1  -3  -1 7522.67 262.601   2
   1   3   0 8245.89 301.823   8
  -1   3   0 8086.94 287.264   8
   1  -3   0 8623.52 294.920   7
  -1  -3   0 7914.62 290.826   8
   1  -3   0 8464.54 287.912   2
  -1   3   0 8871.70 288.673   2
   1   3   1 4713.42 169.599   5
   1  -3   1 4739.01 169.239   5
   1  -3   1 5036.68 179.739   7
  -1   3  -1 5046.96 171.168   8
  -1  -3  -1 4931.89 176.886   8
   1   3   1 5416.96 181.753   8
  -1   3  -1 5144.49 171.366   4
  -1  -3  -1 5151.02 171.043   4
   1  -3   1 4992.17 172.868   2
   1   3   1 4886.42 178.041   2
   1  -3   2 3459.02 119.147   7
  -1  -3  -2 2699.91 115.151   8
   1   3   2 2995.48 116.737   8
  -1  -3  -2 2666.39 111.729   3
  -1   3  -2 3230.70 111.053   4
  -1  -3  -2 2883.20 110.159   4
   1   3   2 2784.45 110.356   4
   1  -3   2 3810.51 112.438   4
   1  -3   2 4181.77 113.641   2
   1   3   2 2734.64 115.185   2
   1  -3   3 7757.19 274.869   7
   1   3   3 7683.58 275.377   8
   1   3   3 7433.69 274.001   2
   1  -3   3 8092.22 269.652   2
  -1  -3  -3 7370.07 269.503   3
  -1   3  -3 8077.69 270.144   4
   1   3   3 7584.05 269.489   4
   1  -3   3 8195.78 269.962   4
  -1  -3  -3 7907.39 269.685   4
  -1   3  -4 4.00127 7.38727   7
   1  -3   4 19.0660 9.43291   7
   1   3   4 14.6323 9.45521   8
   1   3   4 27.1485 9.20725   2
   1  -3   4 22.1745 6.91529   4
  -1  -3  -4 4.69818 6.02536   4
  -1   3  -4 4.62767 6.11413   4
   1   3   4 14.0116 6.56462   4
  -1  -3  -4 4.94441 4.94415   3
  -1  -3  -5 6876.92 255.172   3
   1   3   5 7884.64 265.047   8
  -1   3  -5 7534.71 263.040   7
   1  -3   5 7353.59 261.331   7
   1   3   5 7550.38 263.218   2
  -1  -3  -5 7665.85 260.310   4
  -1   3  -5 7464.92 259.590   4
   1   3   5 7659.41 260.078   4
   1  -3   5 7378.62 259.113   4
   1   3   6 367.012 19.4631   3
   1   3   6 367.196 25.2771   8
   1  -3   6 443.476 24.9030   7
  -1   3  -6 471.581 26.7073   7
   1   3   6 377.580 24.2986   2
  -1  -3  -6 309.688 18.4725   3
  -1   3  -6 461.936 25.1881   4
  -1  -3  -6 362.843 22.8232   4
   1  -3   6 530.535 26.1631   4
   1   3   6 357.731 22.4904   4
   1   3   7 6209.34 219.561   3
   1   3   7 6447.28 230.197   8
   1  -3   7 6402.59 224.754   7
   1   3   7 6461.81 227.639   2
  -1  -3  -7 6224.10 219.729   3
  -1   3  -7 6001.37 226.246   4
  -1  -3  -7 6522.37 227.347   4
   1  -3   7 6511.38 226.579   4
   1   3   7 6518.00 227.084   4
   1   3   8 5278.88 192.600   3
   1   3   8 5687.18 204.554   8
   1  -3   8 5653.01 197.783   7
   1   3   8 5444.57 201.120   2
  -1  -3  -8 5654.11 193.131   3
  -1   3  -8 5396.38 201.465   4
  -1  -3  -8 5728.64 202.640   4
   1  -3   8 5668.04 201.492   4
   1   3   8 5504.12 201.477   4
   1   3   9 1606.34 62.1120   3
   1   3   9 1682.44 70.5003   2
   1  -3   9 1640.32 66.1027   7
   1   3   9 1652.70 72.7893   8
   1  -3   9 1572.69 58.9450   8
  -1  -3  -9 1722.66 62.8178   3
  -1  -3  -9 1634.42 71.7206   4
  -1   3  -9 1535.71 69.8661   4
   1  -3   9 1608.22 70.8649   4
   1   3   9 1684.39 71.0582   4
   1   3  10 274.833 22.0927   2
   1   3  10 239.140 15.0112   3
   1  -3  10 220.108 16.3333   7
  -1   3 -10 209.369 12.6208   6
   1   3  10 255.069 22.5873   8
   1  -3  10 202.562 12.5297   8
  -1  -3 -10 258.392 15.4406   3
  -1   3 -10 209.938 20.5302   4
  -1  -3 -10 237.672 21.6553   4
   1   3  10 204.573 19.5090   4
   1  -3  10 224.368 20.3576   4
   1   3  11 2246.09 85.5363   2
  -1   3 -11 1859.26 69.4891   6
   1  -3  11 1877.00 75.0583   7
   1  -3  11 1855.21 70.9797   8
   1   3  11 1822.66 83.8237   8
   1   3  11 1955.17 72.6916   3
  -1  -3 -11 1966.00 84.6249   4
  -1   3 -11 1838.57 82.9606   4
   1   3  11 1919.60 82.8581   4
   1  -3  11 1892.24 82.9777   4
   1   3  12 481.790 31.0184   2
  -1   3 -12 443.900 19.2320   6
   1  -3  12 407.012 23.8732   7
   1  -3  12 431.864 22.1237   8
   1   3  12 393.967 31.0268   8
   1   3  12 437.163 23.1971   3
  -1  -3 -12 394.591 30.7959   4
  -1   3 -12 429.900 31.5668   4
   1  -3  12 458.144 31.9333   4
   1   3  12 402.235 30.1448   4
   1   3  13 139.531 16.6015   2
  -1   3 -13 114.731 7.47591   6
   1  -3  13 117.609 12.3803   7
   1   3  13 92.5802 15.9863   8
   1  -3  13 103.898 10.7803   8
   1   3  13 104.648 10.7618   3
  -1   3 -13 109.432 17.0304   4
  -1  -3 -13 73.6873 15.6861   4
   1  -3  13 105.543 17.8602   4
   1   3  13 67.7821 14.5671   4
   1   3  14 1157.48 61.0537   8
   1   3  14 1049.68 48.6567   3
   1  -3  14 1231.60 50.6753   7
   1   3  14 1180.49 57.3152   2
   1   3  14 1101.09 59.0519   4
   1   3  15 3353.91 136.198   8
   1  -3  15 3073.71 120.468   7
   1   3  15 3348.11 121.772   3
   1   3  15 3533.73 131.925   2
   1   3  15 3273.93 134.658   4
   1  -3  15 3269.36 135.424   4
   1   3  16 929.536 54.1095   8
   1  -3  16 911.957 41.1006   7
   1   3  16 929.339 42.0975   3
   1   3  16 924.498 50.0636   2
   1   3  16 957.858 53.4438   4
   1  -3  16 973.533 54.8266   4
   1   3  17 1500.53 74.4193   8
   1  -3  17 1349.89 61.6168   8
   1  -3  17 1382.38 58.6874   7
   1   3  17 1400.13 75.8814   1
  -1   3 -17 1438.81 102.293   1
   1   3  17 1513.42 61.5886   3
   1   3  17 1559.22 70.7281   2
   1  -3  17 1473.11 74.5697   4
   1   3  17 1496.61 73.9006   4
   1  -3  18 14.6499 10.4184   8
   1   3  18 13.9968 11.7985   8
   1  -3  18 5.00454 7.58874   7
   1   3  18 6.06690 13.4596   1
  -1   3 -18-2.99442 17.1046   1
   1   3  18 14.4491 8.45321   3
   1   3  18 16.6442 11.3082   2
   1  -3  18 31.3956 15.3143   4
   1   3  18 14.2395 13.5888   4
   1   3  19 3886.01 160.167   8
   1  -3  19 3727.24 146.587   8
   1  -3  19 3850.74 140.986   7
   1   3  19 3816.31 149.891   6
  -1   3 -19 4317.59 175.007   1
   1   3  19 4020.09 165.836   1
   1   3  19 3959.76 145.237   3
   1   3  19 3815.35 154.234   2
   1  -3  19 4049.14 162.612   4
   1   3  19 3723.74 159.382   4
   1  -3  20 754.774 41.5601   8
   1   3  20 739.783 50.2658   8
   1  -3  20 781.901 36.2971   7
   1   3  20 742.881 42.5240   6
   1   3  20 740.873 53.1746   1
  -1   3 -20 874.687 58.4973   1
   1   3  20 765.108 39.7904   3
   1   3  20 847.980 48.1966   2
   1  -3  20 829.806 53.4880   4
   1   3  20 758.306 50.9694   4
   1   3  21 1020.93 61.6399   8
   1  -3  21 981.359 50.9446   8
   1   3  21 1002.74 52.1620   6
   1  -3  21 1009.10 44.7034   7
  -1   3 -21 1187.68 70.6025   1
   1   3  21 1084.45 66.0354   1
   1   3  21 1091.43 50.3147   3
   1   3  21 1029.04 57.1330   2
   1   3  21 1006.76 62.0376   4
   1  -3  21 1060.26 63.7563   4
   1   3  22 106.747 22.2715   8
   1  -3  22 148.355 17.8425   8
   1   3  22 144.302 17.3811   6
   1  -3  22 123.432 12.6388   7
   1   3  22 72.5290 25.0160   1
  -1   3 -22 128.500 32.4224   1
   1   3  22 134.177 15.4972   3
   1   3  22 151.595 20.2657   2
   1  -3  22 186.730 25.7787   4
   1   3  22 135.679 22.9721   4
   1   3  23 389.765 36.7911   8
   1  -3  23 404.625 29.7993   8
   1  -3  23 390.516 22.8392   7
   1   3  23 362.277 28.2258   6
  -1   3 -23 445.187 42.8985   1
   1   3  23 420.402 41.0398   1
   1   3  23 475.214 29.4870   3
   1   3  23 401.948 32.8999   2
   1  -3  23 363.482 37.0415   4
   1   3  23 475.851 40.3895   4
   1  -3  24 183.727 21.2647   8
   1  -3  24 141.844 13.9067   7
   1   3  24 162.548 18.6874   6
   1   3  24 157.564 27.5285   1
  -1   3 -24 151.140 27.6121   1
   1   3  24 144.482 17.6588   3
   1   3  24 163.822 22.5463   2
   1   3  24 117.374 23.6565   4
   1  -3  24 221.533 30.5261   4
   1  -3  25 2143.59 92.7724   8
   1   3  25 1955.40 89.4321   6
   1  -3  25 2010.19 80.1828   7
  -1   3 -25 2199.64 111.818   1
   1   3  25 2165.91 111.373   1
   1   3  25 2152.81 89.9793   3
   1  -3  25 2250.59 109.247   4
   1   3  25 2105.68 106.541   4
   1   3  25 2232.96 99.4320   2
  -1   3 -26 5.54407 20.2970   1
   1   3  26 22.7348 21.2550   1
   1  -3  26 9.24235 8.67714   7
   1   3  26 3.84003 10.0710   6
   1  -3  26 42.5456 14.8622   8
   1   3  26 16.1603 12.0112   3
   1   3  26 17.2392 15.4354   5
   1  -3  26 34.3817 20.5546   5
   1  -3  26 46.6942 21.3277   4
   1   3  26 12.7268 18.0209   4
   1   3  27 1493.51 87.6064   1
  -1   3 -27 1276.66 83.1677   1
   1  -3  27 1329.22 54.6906   7
   1   3  27 1190.89 63.4327   6
   1  -3  27 1426.00 69.0039   8
   1   3  27 1447.68 66.5031   3
   1  -3  27 1297.51 77.5627   5
   1   3  27 1501.60 79.5819   5
   1  -3  27 1381.57 82.0267   4
   1   3  27 1329.49 80.8781   4
   1   3  28 197.747 44.3556   1
  -1   3 -28 133.002 33.9670   1
   1   3  28 213.151 22.1466   6
   1  -3  28 219.419 15.8222   7
   1  -3  28 256.859 26.0056   8
   1   3  28 244.982 23.7053   3
   1  -3  28 206.782 31.4101   5
   1   3  28 193.756 29.4509   5
   1   3  28 252.502 33.5453   4
   1  -3  28 258.037 33.6287   4
   1   3  29 832.414 67.1906   1
  -1   3 -29 947.362 70.3292   1
   1   3  29 751.536 47.1629   6
   1  -3  29 925.357 39.1378   7
   1  -3  29 1056.64 56.4380   8
   1   3  29 903.415 50.8198   3
   1   3  29 862.077 61.3205   5
   1  -3  29 1096.89 68.4125   5
   1  -3  29 919.805 66.4555   4
   1   3  29 908.828 65.9200   4
   1   3  30 635.592 58.2640   1
  -1   3 -30 639.001 58.6655   1
   1  -3  30 647.852 29.3338   7
   1   3  30 494.344 36.9157   6
   1  -3  30 696.501 45.4090   8
   1   3  30 673.861 42.5349   3
   1   3  30 619.248 52.5231   5
   1  -3  30 752.723 58.0735   5
   1  -3  30 642.045 55.3427   4
   1   3  30 675.828 55.4735   4
   1   3  31 1598.74 95.7195   1
   1   3  31 1080.45 61.4343   6
   1  -3  31 1249.14 49.2706   7
   1  -3  31 1319.52 69.4086   8
   1   3  31 1375.49 67.5451   3
   1  -3  31 1348.39 81.1653   5
   1   3  31 1388.33 81.5137   5
   1  -3  31 1293.65 82.9071   4
   1   3  31 1268.58 82.2197   4
   1   3  32 286.949 44.9294   1
   1  -3  32 227.092 12.6063   7
   1   3  32 190.218 22.1865   6
   1  -3  32 241.383 28.2885   8
   1   3  32 229.293 25.7475   3
   1  -3  32 203.622 33.1456   5
   1   3  32 269.898 34.9631   5
   1  -3  32 247.589 36.9077   4
   1   3  32 232.548 34.5938   4
   1   3  33 45.1173 32.5783   1
   1  -3  33 59.9570 18.4062   8
   1   3  33 40.9314 23.2575   8
   1   3  33 55.3305 17.6980   7
   1   3  33 56.6504 17.9839   3
   1   3  33 43.3142 15.2959   6
   1  -3  33 47.8575 24.3730   5
   1   3  33 68.8199 23.0839   5
   1  -3  33 54.7205 23.8846   4
   1   3  33 77.6677 25.0076   4
   1   3  34 340.368 32.2246   7
   1   3  34 351.460 41.9352   8
   1  -3  34 393.241 35.1470   8
   1   3  34 406.238 34.3110   3
   1   3  34 304.724 28.2637   6
   1  -3  34 345.135 42.8453   5
   1   3  34 296.100 37.9860   5
   1  -3  34 403.546 46.6794   4
   1   3  34 400.681 46.3977   4
   1   3  35 85.6031 18.1920   6
   1   3  35 143.354 23.3030   3
   1  -3  35 123.285 29.3034   5
   1   3  35 166.823 32.4538   5
   1   3  35 129.360 30.3596   8
   1   3  35 122.186 21.6096   7
   1  -3  35 109.065 23.3120   8
   1   3  36 1.85454 16.5054   3
   1   3  36 12.3067 13.0738   6
   1   3  36-3.00907 24.3020   5
   1  -3  36 11.9835 25.4586   5
   1  -3  36 19.0592 18.2844   8
   1   3  36-3.15784 19.5782   8
   1   3  36 1.82750 14.8914   7
   1   3  37 1453.78 72.2906   3
   1  -3  37 1238.97 81.8312   5
   1   3  37 1271.36 83.1247   5
   1   3  37 1223.36 67.4577   7
   1   3  37 1278.95 83.2651   8
   1  -3  37 1228.48 71.3978   8
   1   3  38 17.8546 18.6707   3
   1  -3  38 9.37602 22.6310   5
   1   3  38 35.0231 23.3097   5
   1   3  38 39.5360 24.6387   8
   1  -3  38 26.7738 20.1514   8
   1   3  38-5.65021 16.0118   7
   1   3  38 9.62572 14.6989   6
   1   3  39 188.671 29.1137   3
   1  -3  39 152.988 33.7597   5
   1   3  39 210.044 38.4974   5
   1   3  39 199.821 26.9618   7
   1  -3  39 198.880 30.9584   8
   1   3  39 195.539 36.7414   8
   1   3  39 174.057 24.3332   6
   1   3  40 158.600 27.8770   3
   1  -3  40 178.510 35.2649   5
   1   3  40 111.348 33.4260   5
   1   3  40 106.555 31.0836   8
   1  -3  40 156.692 29.8234   8
   1   3  40 84.5313 22.0292   7
   1   3  40 109.251 21.6975   6
   1   3  41 1116.92 81.1713   5
   1  -3  41 1032.37 77.2130   5
   1   3  41 1225.62 65.8804   7
   1   3  41 1098.55 80.6870   8
   1  -3  41 1048.32 67.1568   8
   1   3  41 889.900 57.6698   6
   1  -3  42-6.70118 27.0599   5
   1   3  42-21.3749 30.2731   5
   1   3  42 11.6200 17.3621   7
   1  -3  42 7.32069 19.8832   8
   1   3  42 21.3818 24.9247   8
   1  -3  43 493.079 55.4462   5
   1   3  43 482.177 54.8912   8
   1  -3  43 500.037 47.1075   8
   1  -3  44 10.1409 19.5420   8
   1  -3  45 7.73513 19.2800   8
   1  -3  46 44.6547 24.9201   8
   1  -3  47 403.671 44.4155   8
   1  -3  48 62.5163 24.8057   8
   1  -3  49 19.3100 21.0609   8
  -1  -4  48 30.9708 24.3039   8
  -1  -4  47 135.132 28.4242   8
  -1  -4  46 27.6300 20.1248   8
  -1  -4  45 729.533 56.2362   8
  -1  -4  44 99.8745 27.1454   8
  -1  -4  43 884.585 71.7786   5
  -1   4  43 818.336 66.8866   5
  -1   4  43 741.072 55.7642   6
  -1   4  42 4.31040 18.7576   7
  -1   4  42-6.31287 25.7220   5
  -1  -4  42 3.36518 25.6841   5
  -1   4  42 23.3100 28.7473   8
  -1  -4  42 21.0552 18.7298   8
  -1   4  42 31.7513 19.1182   6
  -1   4  41 12.9359 18.3337   7
  -1   4  41 9.23599 25.3127   5
  -1  -4  41 29.7973 28.3684   5
  -1   4  41 49.7888 30.0983   8
  -1  -4  41 18.3479 17.8618   8
  -1   4  41 25.0205 19.1059   6
  -1   4  40 159.087 27.3276   7
  -1  -4  40 165.966 35.2304   5
  -1   4  40 120.041 30.1945   5
  -1  -4  40 123.340 25.8895   8
  -1   4  40 117.247 24.0201   6
  -1   4  39 787.463 53.7148   7
  -1   4  39 648.007 49.2022   6
  -1  -4  39 842.935 66.5437   5
  -1   4  39 810.415 63.0237   5
  -1  -4  39 801.173 55.0589   8
  -1   4  38 1110.89 65.9724   7
  -1   4  38 1300.84 64.0418   3
  -1   4  38 859.819 60.1279   6
  -1   4  38 1054.35 73.7905   5
  -1  -4  38 1186.75 79.0999   5
  -1  -4  38 1054.68 65.4928   8
  -1   4  37 207.127 29.3392   7
  -1   4  37 245.951 28.7848   3
  -1   4  37 194.261 27.0665   6
  -1   4  37 260.594 37.0284   5
  -1  -4  37 159.325 34.5309   5
  -1  -4  37 274.117 32.3203   8
  -1   4  36 27.4703 18.5609   6
  -1   4  36 64.7949 24.7978   5
  -1  -4  36 65.8844 27.1088   5
  -1   4  36 78.9968 18.4413   3
  -1   4  36 57.8361 22.1516   7
  -1   4  35 2885.34 128.709   7
  -1   4  35 3073.92 121.179   3
  -1  -4  35 3073.83 142.749   5
  -1   4  35 2854.26 135.903   5
  -1   4  35 3149.27 150.640   4
  -1  -4  35 2859.06 144.530   4
  -1   4  34 90.3840 23.2990   7
  -1   4  34 115.865 20.3576   3
  -1   4  34 86.4154 21.7135   6
  -1   4  34 99.5557 25.9266   5
  -1  -4  34 159.448 31.5259   5
  -1  -4  34 106.405 31.8895   4
  -1   4  34 77.2833 30.3191   4
  -1   4  33 2267.31 107.489   2
  -1   4  33 2248.13 117.611   8
  -1   4  33 1986.00 98.0356   7
  -1   4  33 1781.44 94.6006   6
  -1   4  33 2027.24 115.765   1
  -1   4  33 2259.58 91.3361   3
  -1   4  33 2057.68 105.593   5
  -1  -4  33 1773.25 105.731   5
  -1   4  33 2102.51 115.359   4
  -1  -4  33 1992.26 111.547   4
  -1   4  32 147.632 27.6999   2
  -1   4  32 160.499 33.2153   8
  -1   4  32 167.060 25.5316   7
  -1   4  32 86.1339 21.4479   6
  -1   4  32 152.076 33.3724   1
  -1   4  32 137.371 20.0182   3
  -1  -4  32 150.806 31.0639   5
  -1   4  32 117.798 25.9212   5
  -1  -4  32 112.483 30.9104   4
  -1   4  32 101.034 29.0398   4
  -1   4  31 1736.75 89.6869   2
  -1   4  31 1651.57 83.8805   7
  -1   4  31 1730.90 99.7407   8
  -1   4  31 1477.40 80.7442   6
  -1   4  31 1749.99 100.543   1
  -1   4  31 1669.05 74.4186   3
  -1  -4  31 1649.52 93.5976   5
  -1   4  31 1513.73 87.0160   5
  -1  -4  31 1716.02 97.0148   4
  -1   4  31 1781.03 99.8194   4
  -1   4  30 374.780 37.1623   2
  -1   4  30 420.452 45.1394   8
  -1   4  30 407.078 36.2575   7
  -1   4  30 325.439 32.1547   6
  -1   4  30 288.582 39.8629   1
  -1   4  30 376.612 27.5249   3
  -1   4  30 327.198 35.8744   5
  -1  -4  30 361.628 39.9350   5
  -1   4  30 425.344 44.2866   4
  -1  -4  30 280.346 36.6511   4
  -1   4  29 1309.29 69.5709   2
  -1   4  29 1287.53 78.2918   8
  -1   4  29 1078.14 62.3299   7
  -1   4  29 962.954 60.3954   6
  -1   4  29 1149.50 76.0310   1
  -1   4  29 1141.21 53.8859   3
  -1  -4  29 1023.89 69.0128   5
  -1   4  29 1171.88 68.8457   5
  -1   4  29 1050.73 73.2069   4
  -1  -4  29 919.421 68.9646   4
  -1   4  28 1274.72 69.4729   2
  -1   4  28 1248.87 77.7120   8
  -1   4  28 1164.45 65.5421   7
  -1   4  28 1053.75 63.1851   6
  -1   4  28 1152.09 77.1481   1
  -1   4  28 1105.76 54.2960   3
  -1  -4  28 1304.08 74.0346   5
  -1   4  28 1132.15 68.1385   5
  -1   4  28 1254.69 77.3432   4
  -1  -4  28 1349.62 78.5662   4
  -1   4  27 157.009 24.1936   2
  -1   4  27 138.065 22.0906   7
  -1   4  27 113.070 21.0385   6
  -1   4  27 129.064 15.6994   3
  -1  -4  27 247.456 32.1404   5
  -1   4  27 150.556 24.9472   5
  -1  -4  27 209.617 29.8386   4
  -1   4  27 146.056 26.5755   4
  -1   4  26-11.3537 12.9159   2
  -1   4  26-1.73503 13.5026   7
  -1   4  26-1.73407 12.9657   6
   1   4 -26 2.98446 4.17248   6
   1   4 -26 2.36766 17.5175   1
  -1   4  26 7.83493 8.13661   3
  -1  -4  26 4.36213 16.1370   5
  -1   4  26 11.7673 14.1984   5
  -1   4  26 5.10728 17.6464   4
  -1  -4  26-7.48138 17.4418   4
   1   4 -25 186.573 28.6812   1
  -1   4  25 224.103 26.0883   7
  -1   4  25 215.676 25.3579   6
   1   4 -25 220.823 13.5268   6
  -1   4  25 241.490 18.3500   3
  -1   4  25 292.717 30.3764   5
  -1  -4  25 282.247 31.7776   5
  -1  -4  25 283.616 32.2258   4
  -1   4  25 267.291 31.7551   4
  -1   4  25 266.224 28.1236   2
  -1   4  24 5.26447 11.5219   2
   1   4 -24 10.9382 17.3506   1
  -1   4  24 3.32956 12.1875   7
  -1   4  24 3.36240 11.1868   6
  -1   4  24 7.50541 6.92436   3
   1   4 -24 3.80916 6.14916   6
  -1  -4  24 12.0081 15.1207   5
  -1   4  24 10.8999 13.7257   5
  -1   4  24 7.05102 15.0078   4
  -1  -4  24 27.7315 16.5448   4
  -1   4  23 303.098 28.3910   7
  -1   4  23 248.720 26.5790   6
   1   4 -23 270.742 30.7122   1
  -1   4  23 307.013 19.5478   3
  -1  -4  23 256.186 29.5791   5
  -1   4  23 251.673 31.1107   4
  -1   4  23 361.176 31.4434   5
  -1  -4  23 243.806 30.6334   4
  -1   4  23 299.193 28.2923   2
  -1   4  22 14.7299 12.3688   2
  -1   4  22 6.39182 11.0477   7
  -1   4  22-1.62805 10.4002   6
   1   4 -22 2.01353 11.2966   1
  -1   4  22 12.6069 6.74324   3
  -1  -4  22 9.10996 14.4534   5
  -1   4  22 21.7413 13.3897   5
  -1   4  22 15.0052 13.0910   4
  -1  -4  22 19.0740 13.7274   4
  -1   4  21 192.696 23.0149   7
  -1   4  21 192.460 23.5167   6
   1   4 -21 133.490 24.7949   1
  -1   4  21 189.938 14.2569   3
  -1  -4  21 232.737 26.9421   4
  -1   4  21 248.064 25.5399   5
  -1  -4  21 173.240 24.1253   5
  -1   4  21 227.023 27.3890   4
  -1   4  21 220.040 23.9399   2
  -1   4  20 21.0861 12.1197   2
  -1   4  20 47.5574 14.1042   7
  -1   4  20 47.3816 13.9039   6
   1   4 -20 35.3771 18.3496   1
  -1   4  20 41.7282 7.37260   3
  -1   4  20 27.5124 12.4075   5
  -1  -4  20 46.0133 16.3988   5
  -1  -4  20 46.3436 16.9762   4
  -1   4  20 25.2836 13.8206   4
   1   4 -19 2790.75 122.104   1
  -1   4  19 2751.98 117.779   6
  -1   4  19 2856.12 118.045   7
  -1   4  19 2659.74 100.494   3
  -1   4  19 2904.11 123.227   4
  -1  -4  19 2756.81 118.484   5
  -1   4  19 2742.76 116.898   5
  -1  -4  19 2904.53 123.268   4
  -1   4  19 2866.04 117.420   2
   1   4 -18 1220.28 65.4862   1
  -1   4  18 1173.33 62.0717   6
  -1   4  18 1147.99 61.1784   7
  -1   4  18 1126.69 45.9004   3
  -1   4  18 1218.67 65.2813   4
  -1  -4  18 1219.88 65.1710   4
  -1   4  18 1230.43 61.4338   5
  -1  -4  18 1246.17 62.8686   5
  -1   4  18 1111.04 59.7386   2
   1   4 -17 6617.15 244.012   1
  -1   4  17 6451.38 238.378   6
  -1   4  17 6280.88 236.947   7
  -1   4  17 6138.61 217.711   3
  -1   4  17 6872.04 237.102   5
  -1  -4  17 6111.56 235.872   5
  -1   4  17 6326.50 239.934   4
  -1  -4  17 6228.83 240.085   4
  -1   4  17 6593.43 236.397   2
   1   4 -16 1927.53 88.1359   1
  -1   4  16 1633.84 76.8003   6
  -1   4  16 1552.60 75.4748   7
  -1   4  16 1507.07 58.0481   3
  -1   4  16 1635.69 77.4493   4
  -1  -4  16 1834.14 80.4601   4
  -1   4  16 1553.10 72.8747   5
  -1  -4  16 1840.61 77.5656   5
  -1   4  16 1583.23 73.9134   2
  -1   4  15 6191.61 234.033   7
  -1  -4  15 5970.04 230.209   5
  -1   4  15 6483.56 235.536   4
  -1   4  15 6466.50 231.483   5
  -1  -4  15 6371.89 235.304   4
  -1   4  15 6296.38 231.671   2
  -1   4  15 6667.23 236.319   6
  -1   4  14 34.2687 12.5935   7
  -1  -4  14 51.5245 14.4656   5
  -1   4  14 32.3537 12.3037   4
  -1  -4  14 51.4174 14.1208   4
  -1   4  14 66.8560 13.8731   2
  -1   4  14 55.9570 14.4345   6
  -1   4  13 10.7872 11.2412   7
  -1  -4  13 46.5027 13.3432   4
  -1   4  13 32.5605 10.7936   4
  -1  -4  13 75.3829 15.0818   5
  -1   4  13 57.7491 11.7859   5
  -1   4  13 44.5411 11.4923   2
   1   4 -13 22.3699 7.68046   7
  -1   4  13 34.1606 12.0395   6
  -1   4  12 1886.15 87.6574   7
  -1   4  12 2012.80 86.0448   4
  -1  -4  12 2034.97 83.4903   5
  -1   4  12 1978.85 82.8424   5
  -1  -4  12 2067.27 86.7553   4
  -1   4  12 2057.93 85.7713   2
  -1   4  12 2007.92 88.7306   6
   1   4 -12 1992.14 78.2772   7
  -1   4  11 420.408 31.2141   7
  -1   4  11 415.468 28.1402   4
  -1  -4  11 488.088 30.0907   4
  -1   4  11 387.420 25.8834   5
  -1   4  11 389.202 27.8423   2
   1   4 -11 401.308 24.0415   7
  -1   4  11 403.088 30.3903   6
  -1   4  10 2587.62 113.087   7
  -1   4  10 2930.96 107.018   5
  -1  -4  10 2754.02 108.635   4
  -1   4  10 2657.29 108.284   4
  -1  -4  10 2708.28 106.258   5
  -1   4  10 2968.06 112.178   2
   1   4 -10 2696.81 104.685   7
  -1   4  10 2800.73 113.866   6
  -1   4   9 407.079 29.7944   7
  -1   4   9 352.835 22.3488   5
  -1   4   9 362.591 24.1106   4
  -1  -4   9 333.515 23.7911   4
  -1  -4   9 335.524 21.6824   5
  -1   4   9 466.679 28.3430   2
   1   4  -9 323.182 22.1120   7
  -1   4   9 471.078 30.6850   6
   1   4  -8 390.530 23.2327   7
  -1   4   8 304.664 26.4846   7
  -1   4   8 332.787 22.0137   4
  -1   4   8 308.367 19.9844   5
  -1  -4   8 365.847 22.8173   4
  -1   4   8 318.245 23.0073   2
  -1   4   8 327.148 26.0321   6
  -1   4   7 1110.16 54.3358   7
   1   4  -7 1017.69 47.0999   7
  -1  -4   7 999.046 45.3837   4
  -1  -4   7 942.886 42.7008   5
  -1   4   7 1118.59 46.4984   4
  -1   4   7 997.706 43.3270   5
  -1   4   7 1153.89 49.9117   2
  -1   4   7 1187.81 54.6633   6
  -1   4   6 424.739 26.2090   2
  -1  -4   6 392.509 31.9501   8
   1   4  -6 438.507 26.5480   7
  -1   4   6 434.846 30.9346   7
  -1  -4   6 456.740 24.1366   4
  -1   4   6 430.503 21.8222   5
  -1  -4   6 515.488 22.9352   5
   1  -4  -6 474.870 27.7537   2
  -1   4   6 441.064 29.7878   6
  -1   4   5 3.68817 6.61460   2
  -1   4   5 7.00104 10.8338   7
   1   4  -5 1.62070 7.47381   7
  -1  -4   5 9.04304 7.80236   8
  -1   4   5 2.89039 4.79420   5
  -1  -4   5 5.66392 5.07093   5
   1  -4  -5 9.33284 8.18248   2
   1   4  -4 196.511 18.4206   7
  -1   4   4 198.109 17.8756   8
  -1  -4   4 253.410 16.9753   8
  -1   4   4 202.955 20.8569   7
  -1   4   4 209.831 17.0535   2
   1  -4  -4 214.198 17.4250   2
  -1   4   4 202.701 12.5399   5
   1   4  -3 8330.57 289.553   7
  -1  -4   3 8168.48 284.163   8
  -1   4   3 8432.10 287.307   8
  -1  -4   3 8213.36 288.766   2
  -1   4   3 8036.32 285.695   2
   1  -4  -3 8573.30 286.823   2
  -1  -4   3 8155.51 277.786   5
  -1   4   3 7969.71 277.672   5
  -1   4   2 866.696 41.2617   8
  -1  -4   2 820.840 39.7828   8
  -1  -4   2 844.019 43.0441   2
   1  -4  -1 1721.55 72.1884   7
  -1   4   1 1752.17 64.8678   8
  -1  -4   1 1575.89 65.1999   8
   1  -4  -1 1705.79 65.0214   2
  -1  -4   1 1441.84 66.6071   2
  -1   4   1 1534.26 64.5172   2
  -1   4   0 1944.53 75.2400   8
   1  -4   0 2124.20 84.5230   7
  -1  -4   0 1849.16 78.7492   8
   1   4   0 1945.54 90.8840   8
   1  -4   0 2080.20 77.5401   2
  -1   4   0 2193.45 80.0800   2
  -1  -4   0 1894.56 80.8415   2
   1   4   1 8469.24 278.728   8
   1  -4   1 7839.15 275.010   7
  -1  -4  -1 7584.93 271.624   8
  -1   4  -1 7320.08 264.629   8
   1   4   1 8338.54 275.416   2
   1  -4   1 7469.65 267.244   2
  -1  -4  -1 7655.24 272.329   2
   1  -4   2 229.098 20.1567   7
  -1  -4  -2 227.385 18.5840   8
   1   4   2 259.032 20.9483   8
   1   4   2 238.063 13.1166   4
   1  -4   2 261.501 12.5541   5
  -1  -4  -2 220.429 12.8142   4
  -1   4  -2 228.186 12.8561   4
   1   4   2 223.316 19.0186   2
   1  -4   2 212.598 16.8393   2
  -1  -4  -3 8500.29 303.671   3
  -1   4  -3 8724.60 312.052   7
  -1   4  -3 8209.58 303.018   8
  -1  -4  -3 9127.68 310.197   8
   1   4   3 9214.20 311.524   8
   1  -4   3 8875.86 310.505   7
   1  -4   3 8826.72 303.558   2
   1   4   3 8810.44 309.254   2
  -1   4  -3 8783.74 300.444   4
  -1  -4  -3 8996.25 300.836   4
   1  -4   3 8670.94 300.594   4
   1   4   3 8717.32 300.962   4
  -1  -4  -4 1627.70 67.3327   3
  -1   4  -4 1878.13 76.8058   7
   1  -4   4 1782.39 74.1331   7
  -1  -4  -4 1611.93 73.3361   8
   1   4   4 1526.14 72.6801   8
   1   4   4 1583.23 72.3320   2
   1  -4   4 2304.26 71.3024   2
  -1   4  -4 1597.08 66.6721   4
  -1  -4  -4 1701.95 66.8571   4
   1  -4   4 2144.63 69.1959   4
   1   4   4 1558.94 66.0988   4
  -1  -4  -5 1011.91 44.2911   3
  -1   4  -5 1052.19 52.6985   7
   1   4   5 1091.57 52.8833   8
   1  -4   5 1189.99 52.0715   7
   1   4   5 1184.90 52.6498   2
  -1   4  -5 1007.63 45.6024   4
  -1  -4  -5 1100.79 46.6677   4
   1  -4   5 1090.91 46.0613   4
   1   4   5 1149.97 46.5798   4
  -1  -4  -6 29.0803 6.68622   3
   1  -4   6 43.3858 10.9126   7
   1   4   6 27.1783 10.4376   8
  -1   4  -6 51.0722 12.1407   7
   1   4   6 36.5130 10.7998   2
  -1  -4  -6 46.0385 8.90042   4
  -1   4  -6 35.3828 8.37160   4
   1   4   6 30.5732 8.02983   4
   1  -4   6 56.0776 10.0876   4
   1   4   7 6737.83 241.035   8
   1  -4   7 6330.16 235.024   7
  -1   4  -7 6565.16 238.163   7
   1   4   7 6775.98 238.507   2
  -1  -4  -7 6661.90 227.972   3
  -1  -4  -7 6590.56 234.987   4
  -1   4  -7 6406.60 233.351   4
   1  -4   7 6344.96 233.309   4
   1   4   7 6728.55 234.090   4
   1  -4   8 1090.96 49.1130   7
   1   4   8 1017.44 52.8302   8
  -1   4  -8 1118.12 52.2395   7
   1   4   8 987.518 50.6785   2
  -1  -4  -8 1028.95 42.5624   3
  -1   4  -8 981.503 48.3222   4
  -1  -4  -8 1154.22 50.8353   4
   1  -4   8 1135.26 50.3746   4
   1   4   8 1003.45 48.5783   4
   1   4   9 48.8744 7.12539   3
   1   4   9 20.3896 9.47442   8
   1  -4   9 22.7859 9.21631   7
   1   4   9 29.9270 10.0989   2
  -1  -4  -9 31.4285 6.21677   3
  -1   4  -9 14.2766 8.52130   4
   1   4   9 22.1402 8.29824   4
   1  -4   9 16.2250 9.76165   4
   1   4  10 75.0568 14.1486   8
   1  -4  10 78.1496 11.6283   7
  -1  -4 -10 67.8842 8.05260   3
   1   4  10 81.4910 13.2992   2
   1   4  10 70.4719 8.09635   3
   1   4  10 53.9271 10.8442   4
   1  -4  10 78.9367 12.6659   4
   1  -4  11 2837.90 108.202   7
   1   4  11 2749.19 117.377   8
   1   4  11 2859.64 114.328   2
  -1  -4 -11 2893.98 103.038   3
   1   4  11 2736.00 102.399   3
   1   4  11 2833.51 113.769   4
   1  -4  11 2860.50 114.151   4
   1  -4  12 535.063 30.2811   7
   1   4  12 454.927 35.4977   8
   1  -4  12 593.546 23.9423   8
   1   4  12 547.620 36.1527   2
   1   4  12 547.333 26.0480   3
   1  -4  12 612.169 37.3059   4
   1   4  12 479.642 33.8694   4
  -1   4 -12 544.065 26.5080   6
   1  -4  13 3087.06 121.834   7
   1  -4  13 3122.59 115.884   8
   1   4  13 3217.92 134.243   8
   1  -4  13 3182.85 131.265   4
   1   4  13 3377.32 131.886   4
  -1   4 -13 3043.15 116.964   6
   1  -4  14 599.768 28.8458   8
   1   4  14 642.357 43.1327   8
   1   4  14 632.614 30.2387   3
   1  -4  14 621.437 40.6701   4
   1   4  14 660.157 40.5732   4
   1  -4  14 676.109 33.2787   7
  -1   4 -14 622.500 28.5444   6
   1   4  15 1554.93 78.0651   8
   1  -4  15 1544.66 61.7510   8
   1  -4  15 1541.92 64.5583   7
  -1   4 -15 1482.38 59.0864   6
   1   4  15 1700.55 62.9718   3
   1  -4  15 1514.11 76.0167   4
   1   4  15 1580.61 75.9055   4
   1   4  16 129.739 21.3956   8
   1  -4  16 243.326 17.5607   8
   1   4  16 145.613 13.5113   3
  -1   4 -16 180.043 12.1078   6
   1  -4  16 235.685 18.1670   7
   1   4  16 174.767 22.1411   2
   1   4  16 158.311 21.7654   4
   1  -4  17 10794.5 378.449   8
   1   4  17 10791.1 397.868   8
   1   4  17 11184.3 377.977   3
   1  -4  17 10090.9 378.629   7
  -1   4 -17 10933.1 371.217   6
   1  -4  17 10781.5 396.418   4
   1   4  17 11146.3 396.198   4
   1  -4  18 121.714 13.1449   8
   1   4  18 119.402 20.2767   8
   1  -4  18 101.490 12.3106   7
   1   4  18 102.052 11.9349   3
   1   4  18 127.182 19.4604   2
   1  -4  18 121.089 21.2185   4
   1   4  18 97.9507 19.3833   4
   1   4  19 86.6149 19.1748   8
   1  -4  19 75.2234 11.4702   8
   1  -4  19 63.3846 10.5382   7
  -1   4 -19 69.0489 43.5445   1
   1   4  19 85.1766 11.1511   3
   1   4  19 76.0309 16.2997   2
   1  -4  19 98.1119 20.2538   4
   1   4  19 74.9787 17.8221   4
   1  -4  20 340.131 23.8464   8
   1   4  20 298.140 31.8070   8
   1   4  20 360.886 29.0052   6
   1  -4  20 314.003 20.4934   7
   1   4  20 318.745 35.3090   1
  -1   4 -20 450.084 58.4379   1
   1   4  20 328.440 22.0095   3
   1   4  20 367.154 31.2071   2
   1   4  20 338.349 32.6375   4
   1  -4  20 395.473 35.0666   4
   1  -4  21 1768.47 77.4089   8
   1   4  21 1768.49 92.3744   8
   1  -4  21 1825.26 72.1591   7
   1   4  21 1774.09 83.8644   6
   1   4  21 1721.39 94.2225   1
   1   4  21 1892.37 75.6780   3
   1   4  21 1956.80 88.8406   2
   1   4  21 1874.97 92.6141   4
   1  -4  21 1835.78 93.4988   4
   1  -4  22 115.262 15.0109   8
   1   4  22 103.112 21.6138   8
   1   4  22 86.9518 16.3112   6
   1  -4  22 108.256 11.1696   7
  -1   4 -22 126.031 27.3653   1
   1   4  22 83.0859 21.5678   1
   1   4  22 107.184 13.5147   3
   1   4  22 101.431 21.1434   4
   1  -4  22 132.964 24.3470   4
   1   4  22 135.646 21.3753   2
   1   4  23 730.236 46.1432   2
   1   4  23 584.049 47.7446   8
   1  -4  23 571.344 35.7748   8
   1   4  23 605.496 39.8613   6
   1  -4  23 615.403 29.8075   7
   1   4  23 622.813 50.3420   1
  -1   4 -23 668.718 55.1369   1
   1   4  23 613.439 33.8821   3
   1  -4  23 555.930 45.0897   5
   1   4  23 662.655 48.9613   4
   1  -4  23 633.773 49.1553   4
   1   4  24 487.249 37.6834   2
   1   4  24 369.136 38.1762   8
   1  -4  24 446.634 22.6096   7
   1  -4  24 418.704 29.5867   8
   1   4  24 408.052 32.0647   6
  -1   4 -24 438.604 45.2144   1
   1   4  24 374.460 41.3525   1
   1   4  24 425.413 27.1106   3
   1  -4  24 364.077 36.6542   5
   1   4  24 361.311 35.0419   5
   1  -4  24 402.668 39.5216   4
   1   4  24 425.914 39.8556   4
   1   4  25 328.627 32.1846   2
   1  -4  25 366.308 27.5843   8
   1  -4  25 355.597 19.2539   7
   1   4  25 374.378 38.5234   8
   1   4  25 328.118 28.9453   6
  -1   4 -25 363.255 41.3196   1
   1   4  25 276.182 36.8240   1
   1   4  25 295.481 23.5504   3
   1   4  25 321.266 33.5195   5
   1  -4  25 336.895 35.7778   5
   1  -4  25 314.115 37.5974   4
   1   4  25 397.147 38.6395   4
   1   4  26 19.3974 15.2648   2
   1  -4  26 31.4992 13.8330   8
   1   4  26 7.53007 17.7842   8
   1   4  26 21.2322 13.0201   6
   1  -4  26 20.1670 7.18158   7
   1   4  26-19.8166 31.1687   1
  -1   4 -26 22.9869 34.6804   1
   1   4  26 28.1959 10.9033   3
   1  -4  26 68.4788 23.7722   5
   1   4  26 43.9005 18.2098   5
   1  -4  26 89.4100 23.0723   4
   1   4  26 43.3185 19.0722   4
   1   4  27 1162.96 66.3372   2
   1  -4  27 1188.90 58.9771   8
   1   4  27 1127.65 71.5283   8
   1  -4  27 1133.35 44.0643   7
   1   4  27 971.541 57.3349   6
  -1   4 -27 1016.83 74.2878   1
   1   4  27 1000.89 72.4835   1
   1   4  27 1145.44 54.6169   3
   1   4  27 1165.31 68.4402   5
   1  -4  27 1028.57 68.1044   5
   1  -4  27 1128.96 73.3584   4
   1   4  27 1171.49 73.2044   4
   1   4  28 82.6126 22.8094   2
   1   4  28 101.656 25.9877   8
   1  -4  28 75.4922 8.49313   7
   1  -4  28 146.361 20.8943   8
   1   4  28 86.0345 17.5559   6
  -1   4 -28 69.6390 25.8950   1
   1   4  28 112.570 28.9599   1
   1   4  28 67.5380 14.8047   3
   1  -4  28 112.020 27.9665   5
   1   4  28 106.260 23.7110   5
   1  -4  28 160.252 31.0801   4
   1   4  28 79.6505 25.4939   4
   1   4  29 3962.30 153.087   2
   1   4  29 3739.60 160.780   8
   1  -4  29 3087.66 117.586   7
   1  -4  29 3813.31 141.592   8
   1   4  29 3195.42 138.315   6
  -1   4 -29 3436.40 163.982   1
   1   4  29 3709.06 165.509   1
   1   4  29 4059.47 137.612   3
   1   4  29 3981.92 156.334   5
   1  -4  29 3481.00 154.896   5
   1   4  29 3887.10 163.148   4
   1  -4  29 3719.15 162.332   4
   1   4  30 322.711 35.0671   2
   1  -4  30 362.840 30.7341   8
   1   4  30 258.110 27.3692   6
   1   4  30 280.585 40.9243   1
  -1   4 -30 312.922 43.5192   1
   1   4  30 316.586 27.1031   3
   1   4  30 348.825 37.6571   5
   1  -4  30 326.769 39.0347   5
   1  -4  30 350.163 41.3378   4
   1   4  30 321.504 39.2608   4
   1   4  31 947.120 59.1332   2
   1   4  31 722.419 50.4430   7
   1  -4  31 830.691 49.9245   8
   1   4  31 666.255 45.9419   6
  -1   4 -31 721.538 65.1093   1
   1   4  31 890.710 69.1492   1
   1   4  31 863.079 46.9566   3
   1   4  31 825.677 59.2303   5
   1  -4  31 678.137 57.0251   5
   1   4  31 786.776 63.9056   4
   1  -4  31 799.552 64.1283   4
   1   4  32 197.806 29.9707   2
  -1   4 -32 138.311 36.3290   1
   1   4  32 200.750 38.0776   1
   1   4  32 135.448 24.1904   7
   1  -4  32 218.109 27.0327   8
   1   4  32 156.650 21.2422   3
   1   4  32 139.395 22.0706   6
   1  -4  32 222.405 36.5573   5
   1   4  32 209.141 31.9411   5
   1   4  32 189.443 34.9061   4
   1  -4  32 206.266 37.1872   4
   1  -4  33 2623.37 113.121   8
   1   4  33 2512.74 114.999   7
   1   4  33 2714.03 108.846   3
   1  -4  33 2376.29 124.477   5
   1   4  33 2664.71 126.393   5
   1  -4  33 2783.48 135.863   4
   1   4  33 2712.69 134.366   4
   1   4  34 23.8688 18.3669   7
   1  -4  34 23.7170 15.6584   8
   1   4  34 31.0448 16.4551   3
   1   4  34 29.1801 14.6704   6
   1  -4  34 36.8692 23.3304   5
   1   4  34 52.3683 22.4786   5
   1   4  34 36.9669 24.6176   4
   1  -4  34 6.69697 24.2612   4
   1   4  35 76.9351 18.0475   6
   1   4  35 79.5750 26.7003   5
   1  -4  35 84.1567 26.7129   5
   1  -4  35 65.9210 18.9362   8
   1   4  35 81.1865 20.6110   7
   1   4  35 101.561 19.6270   3
   1   4  36 6.61450 13.5995   6
   1   4  36 29.3354 22.3913   5
   1  -4  36 26.7082 24.1839   5
   1  -4  36 1.94054 15.3969   8
   1   4  36 14.4773 16.8579   7
   1   4  36 27.2227 17.3744   3
   1   4  37 503.333 40.2830   6
   1   4  37 661.375 44.4859   3
   1  -4  37 672.601 58.4609   5
   1   4  37 645.655 57.4712   5
   1  -4  37 622.709 45.8156   8
   1   4  37 666.120 48.4710   7
   1   4  38 71.9314 27.4681   5
   1  -4  38 43.2825 24.7975   5
   1   4  38 20.8592 23.4871   8
   1  -4  38 42.9937 20.0738   8
   1   4  38 64.2239 22.6953   7
   1   4  38 52.3850 17.9424   6
   1   4  39 508.300 40.4939   6
   1  -4  39 642.282 57.1778   5
   1   4  39 586.661 56.6941   5
   1   4  39 626.113 47.8924   7
   1  -4  39 632.547 47.5571   8
   1   4  39 635.274 60.4256   8
   1   4  40 26.5704 24.5874   5
   1  -4  40 25.6166 25.8736   5
   1   4  40 50.5899 27.8626   8
   1  -4  40 36.5941 19.3153   8
   1   4  40 30.8293 20.8707   7
   1   4  40 10.3954 13.8924   6
   1   4  41 17.1076 28.3682   5
   1  -4  41-3.25114 25.5494   5
   1   4  41 29.5340 25.8264   8
   1  -4  41 22.0299 18.5773   8
   1   4  41 17.8007 19.5166   7
   1   4  41 15.7643 15.1331   6
   1   4  42 190.154 40.0619   5
   1  -4  42 148.404 35.1302   5
   1  -4  42 161.973 28.7488   8
   1   4  42 167.821 28.8043   7
   1  -4  43 349.749 38.8129   8
   1  -4  44 28.2130 21.5504   8
   1  -4  45 187.054 30.7175   8
   1  -4  46 48.8614 24.3630   8
  -1  -5  45 281.474 35.7393   8
  -1  -5  44 22.3215 20.3118   8
  -1   5  43 127.539 29.1540   7
  -1  -5  43 76.6620 32.5160   5
  -1  -5  43 96.3576 24.1771   8
  -1   5  43 69.7385 22.7622   6
  -1   5  42 29.3819 22.2841   7
  -1   5  42 39.5853 27.1139   5
  -1  -5  42 46.0221 26.7997   5
  -1  -5  42 17.2068 18.7363   8
  -1   5  42 21.6362 17.4972   6
  -1   5  41 1173.61 71.7287   7
  -1  -5  41 1095.10 78.4119   5
  -1   5  41 1071.96 75.2676   5
  -1  -5  41 1219.23 68.4715   8
  -1   5  41 930.954 63.2297   6
  -1   5  40-12.1198 19.4003   7
  -1   5  40-14.4515 25.5318   5
  -1  -5  40-3.18344 26.1646   5
  -1  -5  40 4.10921 15.6790   8
  -1   5  40 8.58724 18.0951   6
  -1   5  39 50.4424 21.5348   7
  -1   5  39 47.8561 27.1280   5
  -1  -5  39 99.9375 31.7244   5
  -1   5  39 108.173 33.4562   8
  -1  -5  39 96.4222 23.1921   8
  -1   5  39 85.4925 21.9160   6
  -1   5  38 351.373 37.8867   7
  -1   5  38 287.765 33.4075   6
  -1   5  38 345.363 47.2184   8
  -1  -5  38 326.910 34.1929   8
  -1  -5  38 333.500 44.5003   5
  -1   5  38 301.447 39.8161   5
  -1   5  37 305.327 34.3984   6
  -1  -5  37 449.127 47.6045   5
  -1   5  37 440.146 44.2690   5
  -1  -5  37 441.120 38.6040   8
  -1   5  37 567.865 56.5169   8
  -1   5  37 339.713 38.0799   7
  -1   5  36-4.61686 18.6488   7
  -1   5  36 8.44711 16.5982   6
  -1  -5  36 17.5508 22.9866   5
  -1   5  36 20.7603 20.0055   5
  -1  -5  36 26.0430 17.5076   8
  -1   5  36 32.7102 26.8941   8
  -1   5  35 1433.49 62.2174   3
  -1   5  35 1100.67 69.4822   6
  -1  -5  35 1180.90 79.6295   5
  -1   5  35 1320.43 79.1268   5
  -1   5  35 1477.39 92.4889   8
  -1   5  35 1200.78 73.3246   7
  -1   5  34 96.8478 30.0124   8
  -1   5  34 110.377 16.5967   3
  -1   5  34 58.2627 21.4316   7
  -1   5  34 71.0487 20.2673   6
  -1  -5  34 97.2388 28.6018   5
  -1   5  34 127.600 27.1721   5
  -1  -5  34 65.1889 27.4115   4
  -1   5  34 87.9219 31.7468   4
  -1   5  33 562.230 46.7697   7
  -1   5  33 647.865 58.9309   8
  -1   5  33 636.624 35.2888   3
  -1   5  33 545.823 44.5508   6
  -1   5  33 588.889 48.9458   5
  -1  -5  33 592.000 51.9514   5
  -1  -5  33 605.896 55.5140   4
  -1   5  33 657.292 58.7693   4
  -1   5  32 82.0707 28.7185   8
  -1   5  32 99.1584 22.0463   6
  -1   5  32 78.1020 21.0228   7
  -1   5  32 70.9212 13.9870   3
  -1   5  32 111.052 23.4789   5
  -1  -5  32 139.125 28.2024   5
  -1  -5  32 104.797 29.3407   4
  -1   5  32 76.3378 29.8769   4
  -1   5  31 1705.96 87.6492   2
  -1   5  31 1777.01 99.7960   8
  -1   5  31 1622.48 84.0426   7
  -1   5  31 1354.17 79.1960   6
  -1   5  31 1496.64 94.5409   1
  -1   5  31 1611.87 66.7806   3
  -1   5  31 1478.90 83.7138   5
  -1  -5  31 1444.17 86.8847   5
  -1   5  31 1629.83 96.0467   4
  -1  -5  31 1547.71 92.9255   4
  -1   5  30 8.85166 17.7116   2
  -1   5  30-12.4056 21.4317   8
  -1   5  30 8.15765 16.4707   6
  -1   5  30-14.6646 16.1462   7
  -1   5  30 12.3818 20.5932   1
  -1   5  30 8.88776 9.14608   3
  -1   5  30-4.35573 17.7451   5
  -1  -5  30 32.0115 24.3562   5
  -1   5  30 2.97022 21.7408   4
  -1  -5  30 2.90152 21.0058   4
  -1   5  29 795.566 54.1750   2
  -1   5  29 813.034 63.1350   8
  -1   5  29 708.622 51.7065   7
  -1   5  29 757.744 52.3030   6
   1   5 -29 805.307 60.9601   1
  -1   5  29 818.061 38.5724   3
  -1  -5  29 765.765 57.0734   5
  -1   5  29 780.352 54.1709   5
  -1  -5  29 801.207 60.3913   4
  -1   5  29 844.225 62.5235   4
  -1   5  28 56.0576 18.1259   2
  -1   5  28 52.5891 22.1212   8
  -1   5  28 40.4968 17.1318   7
  -1   5  28 49.9661 17.7180   6
   1   5 -28 15.4440 25.9528   1
  -1   5  28 52.2496 10.4698   3
  -1   5  28 36.7395 18.2251   5
  -1  -5  28 52.7439 22.0471   5
  -1  -5  28 40.7151 23.6638   4
  -1   5  28 22.0975 20.4905   4
  -1   5  27 642.765 45.2132   2
   1   5 -27 520.440 47.1992   1
  -1   5  27 591.677 44.2858   7
  -1   5  27 665.367 53.8223   8
   1   5 -27 523.717 23.3129   6
  -1   5  27 518.871 42.0912   6
  -1   5  27 609.252 29.3295   3
  -1   5  27 641.955 45.8003   5
  -1  -5  27 586.669 46.8884   5
  -1   5  27 581.440 48.8372   4
  -1  -5  27 582.797 49.5200   4
  -1   5  26 128.259 22.2303   2
   1   5 -26 115.503 26.4186   1
  -1   5  26 152.875 24.7814   7
  -1   5  26 150.659 28.6150   8
  -1   5  26 115.314 21.8486   6
  -1   5  26 155.000 13.2166   3
   1   5 -26 153.938 12.1252   6
  -1  -5  26 159.133 26.7521   5
  -1   5  26 135.498 22.6136   5
  -1  -5  26 138.999 28.2346   4
  -1   5  26 135.178 26.9847   4
  -1   5  25 1194.21 65.5442   2
  -1   5  25 1041.86 63.2483   7
  -1   5  25 1115.97 72.6929   8
  -1   5  25 1080.63 64.1617   6
   1   5 -25 929.413 69.7664   1
  -1   5  25 1126.57 46.3684   3
  -1   5  25 1190.58 65.0352   5
  -1  -5  25 1253.29 68.9069   5
  -1  -5  25 1192.84 71.8984   4
  -1   5  25 1123.34 70.0684   4
  -1   5  24 14.6468 14.6611   2
  -1   5  24 17.0545 15.5818   7
  -1   5  24 10.2435 17.9173   8
  -1   5  24 11.4563 15.2893   6
   1   5 -24 24.7006 17.6488   1
  -1   5  24 11.4587 5.95520   3
  -1  -5  24 9.73186 16.9417   5
  -1   5  24 23.0501 14.7058   5
  -1   5  24 30.4668 17.8906   4
  -1  -5  24 9.35707 18.7286   4
  -1   5  23 1852.39 83.3336   2
  -1   5  23 1597.61 89.1051   8
  -1   5  23 1534.26 80.2360   7
  -1   5  23 1661.09 82.1496   6
   1   5 -23 1435.57 83.1685   1
  -1   5  23 1543.40 60.0800   3
  -1   5  23 1618.35 85.9427   4
  -1  -5  23 1521.22 80.3979   5
  -1   5  23 1777.82 81.5664   5
  -1  -5  23 1551.14 85.2322   4
  -1   5  22 614.247 43.4390   7
  -1   5  22 593.529 48.0775   8
  -1   5  22 598.762 43.3838   6
   1   5 -22 600.987 48.3651   1
  -1   5  22 556.578 25.0706   3
  -1  -5  22 702.606 49.2554   4
  -1   5  22 622.021 42.0222   5
  -1  -5  22 621.458 43.6260   5
  -1   5  22 671.463 47.9063   4
  -1   5  22 633.312 43.0372   2
  -1   5  21 2737.68 116.760   6
  -1   5  21 2654.83 122.323   8
  -1   5  21 2730.83 115.928   7
   1   5 -21 2815.16 121.292   1
  -1   5  21 2825.70 120.573   4
  -1   5  21 2813.72 113.329   5
  -1  -5  21 2737.81 115.118   5
  -1  -5  21 2834.39 120.950   4
  -1   5  21 2324.42 90.5014   3
  -1   5  21 2914.79 115.853   2
  -1   5  20 211.368 23.8530   2
  -1   5  20 213.817 25.6253   6
  -1   5  20 238.177 29.1087   8
  -1   5  20 188.409 24.5814   7
   1   5 -20 235.171 29.0611   1
  -1   5  20 196.543 22.5260   5
  -1  -5  20 218.332 25.0088   5
  -1  -5  20 193.714 26.3669   4
  -1   5  20 193.299 25.9023   4
  -1   5  19 749.776 48.8103   6
  -1   5  19 739.449 48.0749   7
  -1   5  19 732.729 51.7273   8
   1   5 -19 870.368 57.1083   1
  -1  -5  19 762.256 47.2191   5
  -1   5  19 726.822 48.8094   4
  -1  -5  19 721.265 49.5598   4
  -1   5  19 798.583 46.2542   5
  -1   5  19 763.229 46.9078   2
  -1   5  18 15.5135 12.4243   2
  -1   5  18-5.26892 11.9958   6
  -1   5  18 2.03230 13.1670   8
  -1   5  18 12.0563 13.0187   7
   1   5 -18 28.2773 28.0222   1
  -1   5  18 20.3708 11.8245   5
  -1  -5  18 68.1236 18.8886   5
  -1   5  18 12.0983 11.5065   4
  -1  -5  18 26.3830 15.1918   4
  -1   5  17 4039.74 162.545   6
  -1   5  17 4019.70 161.814   7
  -1   5  17 4160.19 166.791   8
  -1  -5  17 3966.19 156.066   5
  -1  -5  17 4069.63 162.060   4
  -1   5  17 4004.61 160.293   4
  -1   5  17 4041.86 155.515   5
  -1   5  17 4224.70 160.250   2
  -1   5  16 192.455 24.2194   7
  -1   5  16 238.371 27.0540   8
  -1  -5  16 260.537 25.8465   4
  -1   5  16 210.155 22.9933   4
  -1  -5  16 247.843 23.7791   5
  -1   5  16 239.059 22.1401   5
  -1   5  16 261.350 24.9499   2
  -1   5  16 227.036 25.2284   6
  -1   5  15 578.090 40.6204   7
  -1   5  15 581.697 41.4974   8
  -1  -5  15 515.927 34.7841   5
  -1   5  15 582.024 37.5949   4
  -1   5  15 588.226 35.1905   5
  -1  -5  15 536.023 37.4599   4
  -1   5  15 598.769 38.7371   2
   1   5 -15 504.747 30.8177   7
  -1   5  15 575.657 39.9676   6
  -1   5  14 43.8951 14.2681   2
  -1   5  14 30.9511 13.3763   7
  -1   5  14 30.5380 13.8017   8
  -1   5  14 38.2293 12.1879   5
  -1   5  14 33.1178 11.0137   4
  -1  -5  14 66.6477 15.3448   4
  -1   5  14 29.2529 12.7559   6
   1   5 -14 80.1733 13.3468   7
  -1   5  13 4579.18 180.051   8
  -1   5  13 4594.02 180.164   7
  -1   5  13 4377.92 173.153   4
  -1  -5  13 4470.69 174.487   4
  -1   5  13 4552.03 170.058   5
  -1  -5  13 4580.62 169.938   5
  -1   5  13 4849.81 177.166   2
   1   5 -13 4373.66 167.754   7
  -1   5  13 4823.50 181.038   6
  -1   5  12 110.509 17.8544   8
  -1   5  12 170.929 21.9824   7
  -1   5  12 157.564 17.8130   4
  -1  -5  12 162.807 16.4696   5
  -1   5  12 155.783 16.1649   5
  -1  -5  12 146.997 17.5836   4
  -1   5  12 170.422 19.1624   2
   1   5 -12 131.250 15.1477   7
  -1   5  12 158.817 21.1167   6
  -1   5  11 126.462 19.4704   7
  -1   5  11 129.707 18.6429   8
   1   5 -11 128.264 15.4502   7
  -1   5  11 138.339 19.1953   6
  -1   5  11 112.230 13.5709   5
  -1  -5  11 132.579 15.1204   5
  -1  -5  11 128.797 15.8400   4
  -1   5  11 122.106 15.0671   4
  -1   5  11 152.064 17.5106   2
   1   5 -10 66.3665 12.6641   7
  -1   5  10 45.9551 13.6038   6
  -1   5  10 46.3046 9.96172   4
  -1   5  10 37.1213 8.76191   5
  -1  -5  10 80.0007 12.4262   4
  -1   5  10 38.4552 13.4056   7
  -1   5  10 42.6846 12.3893   8
  -1   5  10 52.8101 11.9597   2
  -1   5   9 1597.40 77.1721   6
   1   5  -9 1631.45 71.3265   7
  -1   5   9 1593.82 65.6928   5
  -1  -5   9 1670.45 69.7800   4
  -1   5   9 1603.84 68.7493   4
  -1  -5   9 1733.24 66.5041   5
  -1   5   9 1659.08 78.5725   7
  -1  -5   9 1611.97 77.3239   8
  -1   5   9 1672.95 75.9664   8
  -1   5   9 1651.73 72.4081   2
   1   5  -8 2.98060 8.51481   7
  -1   5   8 2.81829 10.5396   6
  -1   5   8 5.10348 7.63649   2
  -1   5   8 5.81450 6.84344   4
  -1  -5   8 16.4409 7.48607   5
  -1   5   8 18.5038 7.46551   5
  -1  -5   8 7.42072 6.84782   4
  -1  -5   8 14.4470 10.7524   8
  -1   5   8-2.44317 9.41872   8
  -1   5   8 11.9485 11.5141   7
  -1   5   7 982.160 51.1009   8
  -1   5   7 1000.74 55.3663   7
   1   5  -7 1016.24 50.0764   7
  -1  -5   7 1143.10 45.4272   8
  -1   5   7 1010.78 54.1600   6
  -1  -5   7 970.268 41.6463   5
  -1   5   7 1044.60 49.8619   2
  -1  -5   7 1071.24 45.1403   4
  -1   5   7 945.342 43.5773   4
  -1   5   7 998.925 41.8475   5
   1  -5  -7 1020.33 50.6008   2
  -1   5   6 1963.30 84.5395   8
  -1   5   6 1926.62 89.3096   7
  -1  -5   6 2008.62 77.3043   8
   1   5  -6 1984.50 84.5974   7
  -1   5   6 1996.26 73.8467   5
  -1  -5   6 2106.52 74.1889   5
  -1   5   6 1914.34 82.4224   2
  -1  -5   6 2048.84 76.4392   4
  -1   5   6 1920.53 75.7417   4
   1  -5  -6 2006.87 83.4738   2
   1   5  -5 1561.23 67.1262   7
  -1   5   5 1441.56 64.9630   8
  -1  -5   5 1396.71 58.5545   8
  -1   5   5 1429.99 53.9549   5
  -1  -5   5 1401.20 53.8533   5
  -1   5   5 1447.72 63.4615   2
  -1  -5   5 1453.73 65.9103   2
  -1  -5   5 1502.19 56.0271   4
  -1   5   5 1444.66 55.8421   4
   1  -5  -5 1524.56 64.8004   2
  -1  -5   4 123.913 12.1868   8
   1   5  -4 116.284 15.5666   7
  -1   5   4 108.192 13.6038   8
  -1   5   4 121.780 7.83000   5
  -1  -5   4 126.335 7.86529   5
  -1   5   4 117.493 8.73276   4
  -1  -5   4 132.639 8.91674   4
   1  -5  -4 114.426 13.9439   2
  -1  -5   4 119.268 15.2674   2
  -1   5   4 110.199 13.9583   2
   1  -5  -3 2004.30 77.9391   2
  -1  -5   3 1734.55 78.3220   2
  -1   5   3 1892.30 76.5448   2
   1   5  -3 1864.15 81.0676   7
  -1  -5   3 1735.90 73.5308   8
  -1   5   3 1932.09 76.7970   8
  -1  -5   2 376.583 28.3608   2
  -1   5   2 421.625 25.3960   8
   1   5  -2 392.169 28.9889   7
  -1  -5   2 334.401 23.7176   8
   1  -5  -1 5698.73 206.432   2
  -1  -5   1 5515.18 209.819   2
  -1   5   1 5866.70 207.830   2
  -1   5   1 5769.88 204.765   8
   1   5  -1 5806.22 213.361   7
  -1  -5   1 5757.87 206.352   8
  -1  -5   0 177.726 17.3162   2
   1  -5   0 135.443 14.0881   2
  -1   5   0 152.671 13.2083   8
   1   5   0 162.364 56.3449   8
  -1  -5   0 157.908 15.6684   8
   1   5   0 147.981 18.4340   7
  -1   5  -1 2715.62 102.375   8
  -1  -5  -1 2783.89 108.364   8
   1   5   1 3000.17 124.138   8
  -1  -5  -1 2762.75 109.974   2
   1  -5   1 2683.39 104.736   2
  -1   5  -1 2784.58 115.012   7
   1   5   2 57.7632 29.5448   8
  -1  -5  -2 9.76855 9.03829   8
  -1   5  -2 59.6073 17.6520   8
   1   5   2 20.9153 13.1431   2
  -1  -5  -2 39.4594 11.7772   2
   1  -5   2 24.1855 8.33734   2
  -1   5  -2 6.55411 10.3259   7
  -1   5  -3 2549.27 111.320   7
   1  -5   3 2584.17 108.736   7
   1   5   3 3056.78 112.440   8
   1   5   3 2622.46 94.1835   5
  -1  -5  -3 2778.23 102.889   3
   1  -5   3 2456.55 101.620   2
  -1  -5  -3 2891.31 109.552   2
   1   5   3 2953.67 110.083   2
   1   5   4 210.573 20.9922   8
   1  -5   4 213.862 21.4698   7
   1  -5   4 174.194 15.4171   2
   1   5   4 184.064 18.2577   2
  -1   5  -4 169.707 19.9210   7
  -1  -5  -4 187.546 19.0514   2
  -1  -5  -4 176.478 14.7803   3
   1   5   4 153.393 11.6337   4
   1  -5   4 178.929 12.5519   4
   1   5   5 395.443 28.8032   8
   1  -5   5 311.016 25.1039   7
   1   5   5 463.566 29.2938   2
   1  -5   5 295.459 21.2662   2
  -1   5  -5 358.478 28.1510   7
  -1  -5  -5 401.032 22.3066   3
  -1  -5  -5 429.893 29.5881   2
   1   5   5 396.004 20.6241   4
   1  -5   5 322.151 19.5288   4
   1   5   6 64.3591 13.7883   8
   1  -5   6 81.4545 13.6461   7
   1  -5   6 84.9842 11.7793   2
   1   5   6 73.3342 12.9197   2
  -1   5  -6 81.0202 14.5490   7
  -1  -5  -6 83.5198 9.54471   3
  -1  -5  -6 88.4619 14.9863   2
   1  -5   6 66.8464 9.80024   4
   1   5   6 65.0014 9.13529   4
   1   5   7 59.5602 13.1403   8
   1  -5   7 85.9467 13.8140   7
  -1   5  -7 67.7082 14.2303   7
   1   5   7 57.1352 11.6696   2
  -1  -5  -7 54.4888 7.98953   3
  -1  -5  -7 82.9118 14.2567   2
   1  -5   7 66.4049 10.1666   4
   1   5   7 68.6136 9.79996   4
   1  -5   8 1603.94 68.2856   7
   1   5   8 1545.97 72.4424   8
  -1   5  -8 1509.62 70.8288   7
   1   5   8 1463.52 69.4040   2
  -1  -5  -8 1490.39 58.8332   3
  -1  -5  -8 1556.28 71.6968   2
   1   5   8 1510.65 64.9193   4
   1  -5   8 1538.98 64.8415   4
   1  -5   9 578.243 33.9667   7
   1   5   9 591.969 38.7068   8
  -1   5  -9 625.000 37.5420   7
   1   5   9 556.625 35.9986   2
  -1  -5  -9 583.089 27.0997   3
  -1  -5  -9 592.287 37.9396   2
   1  -5   9 612.014 33.4166   4
   1   5   9 573.776 32.8615   4
   1  -5  10 89.5622 13.5274   7
   1   5  10 91.8870 16.4509   8
  -1   5 -10 90.8296 16.0645   7
  -1  -5 -10 107.739 9.34899   3
   1   5  10 88.7362 14.5544   2
  -1  -5 -10 81.5308 15.0144   2
   1   5  10 96.9889 13.4003   4
   1  -5  10 75.7014 12.8506   4
   1   5  11 1132.15 61.1275   8
   1  -5  11 1123.44 54.0402   7
  -1  -5 -11 1194.82 47.0900   3
   1   5  11 1274.75 60.6873   2
  -1  -5 -11 1137.61 60.4878   2
   1   5  11 1159.76 56.3841   4
   1  -5  11 1156.89 56.1374   4
   1   5  12 22.8575 11.4409   2
  -1  -5 -12 10.1592 5.48812   3
   1   5  12 17.7259 12.1879   8
   1  -5  12 22.3362 10.0111   7
   1   5  12 25.5836 9.49934   4
   1  -5  12 26.7446 10.6748   4
   1   5  13 1560.74 71.5990   2
   1  -5  13 1352.62 62.4984   7
   1   5  13 1481.44 73.7096   8
   1  -5  13 1444.92 68.8317   4
   1   5  13 1421.87 68.4021   4
  -1   5 -13 1450.08 60.1039   6
  -1   5 -14 193.465 15.7657   6
   1  -5  14 200.228 18.2501   7
   1   5  14 194.134 23.6802   8
   1   5  14 212.871 22.7251   2
   1   5  14 180.993 13.4700   3
   1   5  14 216.048 21.9023   4
   1  -5  14 243.394 24.8981   4
  -1   5 -15 8011.44 288.725   6
   1  -5  15 8088.21 293.144   7
   1  -5  15 8027.37 282.779   8
   1   5  15 8302.18 309.400   8
   1   5  15 8908.53 306.039   2
   1   5  15 9046.70 287.401   3
   1   5  15 8295.27 303.828   4
   1  -5  15 8129.18 303.862   4
  -1   5 -16 915.380 40.8264   6
   1  -5  16 922.975 44.7922   7
   1  -5  16 1003.31 38.2511   8
   1   5  16 897.751 56.3137   8
   1   5  16 998.657 54.5997   2
   1  -5  16 911.504 53.8793   4
   1   5  16 842.745 52.0294   4
   1   5  16 915.953 39.8595   3
   1   5  17 120.116 11.1796   3
  -1   5 -17 155.050 12.2787   6
   1  -5  17 139.483 11.0941   8
   1   5  17 156.676 23.5231   8
   1  -5  17 149.857 15.0489   7
   1   5  17 117.489 19.0343   2
   1  -5  17 136.567 19.9107   5
   1  -5  17 148.288 22.0477   4
   1   5  17 147.962 21.1303   4
   1   5  18 50.0709 8.66810   3
  -1   5 -18 52.3590 8.25127   6
   1  -5  18 54.3438 10.8823   7
   1  -5  18 73.6960 9.93126   8
   1   5  18 56.7716 18.2736   8
   1   5  18 69.3574 17.1975   2
   1  -5  18 48.7704 15.8576   5
   1  -5  18 68.4183 20.0448   4
   1   5  18 40.7722 15.3014   4
   1   5  19 3505.74 127.884   3
   1   5  19 3929.28 148.792   2
   1   5  19 3636.30 152.293   8
   1  -5  19 3461.58 128.192   8
   1  -5  19 3450.35 130.356   7
   1   5  19 3458.44 141.149   5
   1  -5  19 3186.18 143.110   5
   1   5  19 3595.90 148.334   4
   1  -5  19 3432.75 148.384   4
  -1   5 -19 3515.71 124.585   6
   1   5  20 500.864 26.5347   3
   1   5  20 465.766 38.7884   2
  -1   5 -20 510.282 22.6524   6
   1   5  20 493.081 37.4045   6
   1   5  20 529.258 42.7719   8
   1  -5  20 535.933 28.0089   8
   1  -5  20 552.286 28.9101   7
   1  -5  20 522.815 40.1576   5
   1   5  20 431.133 35.1617   5
   1  -5  20 507.318 41.8586   4
   1   5  20 440.446 38.6969   4
   1   5  21 115.303 11.9009   3
   1   5  21 118.543 19.2139   6
   1  -5  21 84.7202 11.6628   8
   1   5  21 146.424 24.5495   8
   1  -5  21 91.0880 11.5209   7
  -1   5 -21 83.0647 61.3848   1
   1   5  21 78.1173 18.1647   2
   1  -5  21 86.3390 20.1169   5
   1   5  21 116.953 18.8637   5
   1  -5  21 107.806 20.8323   4
   1   5  21 131.429 21.9814   4
   1   5  22 54.4052 10.0176   3
   1  -5  22 60.5388 10.2473   7
   1  -5  22 45.5326 10.7972   8
   1   5  22 62.9140 20.0381   8
   1   5  22 59.0562 16.5438   6
  -1   5 -22 97.3841 36.5983   1
   1   5  22 34.4745 14.7223   2
   1   5  22 47.6357 15.8930   5
   1  -5  22 57.5717 19.0638   5
   1  -5  22 33.8448 19.2550   4
   1   5  22 64.4933 18.2064   4
   1   5  23 250.361 29.4772   2
   1  -5  23 201.997 15.9128   7
   1   5  23 238.375 31.2881   8
   1  -5  23 242.280 19.7155   8
   1   5  23 225.929 25.7060   6
  -1   5 -23 266.938 41.2103   1
   1   5  23 193.100 31.4179   1
   1   5  23 244.406 17.9509   3
   1  -5  23 221.990 28.7966   5
   1   5  23 238.165 26.6113   5
   1  -5  23 282.732 32.7976   4
   1   5  23 265.145 30.9891   4
   1   5  24 23.9674 9.13117   3
   1   5  24 23.1614 16.5590   2
   1  -5  24 32.4886 11.5645   8
   1   5  24 12.4289 18.0105   8
   1  -5  24 13.6729 7.12797   7
   1   5  24 38.7994 14.0052   6
   1   5  24-18.6253 27.5520   1
   1  -5  24 50.0643 20.6457   5
   1   5  24 26.0187 15.0268   5
   1   5  24 18.7339 16.1984   4
   1  -5  24 14.7284 18.5584   4
   1   5  25 2049.99 96.3847   2
   1  -5  25 1855.38 78.2756   8
   1   5  25 1958.43 99.7757   8
   1   5  25 1723.51 86.4663   6
   1   5  25 1760.99 99.3050   1
  -1   5 -25 1907.96 105.957   1
   1   5  25 1742.41 73.6862   3
   1  -5  25 1705.19 91.3568   5
   1   5  25 1678.99 87.9028   5
   1   5  25 1905.78 97.6306   4
   1  -5  25 1850.71 97.8158   4
   1   5  26 341.197 36.3674   2
   1   5  26 283.254 36.1721   8
   1  -5  26 288.346 24.1720   8
   1   5  26 274.423 29.1124   6
  -1   5 -26 273.602 39.8226   1
   1   5  26 276.013 37.3149   1
   1   5  26 352.888 22.7731   3
   1  -5  26 303.986 34.4759   5
   1   5  26 249.143 31.0739   5
   1   5  26 296.896 34.4661   4
   1  -5  26 291.407 36.1963   4
   1   5  27 276.245 32.5929   2
   1   5  27 245.843 34.3158   8
   1  -5  27 208.165 21.4925   8
   1   5  27 187.799 26.2588   7
   1   5  27 215.054 26.3850   6
   1   5  27 188.180 32.6105   1
  -1   5 -27 187.237 39.3557   1
   1   5  27 277.786 20.8682   3
   1   5  27 266.625 31.3258   5
   1  -5  27 187.830 29.5074   5
   1   5  27 171.716 29.2079   4
   1  -5  27 249.655 32.8960   4
   1   5  28 197.006 29.2587   2
   1   5  28 177.955 25.6487   7
   1   5  28 179.695 31.5926   8
   1  -5  28 199.275 21.1979   8
   1   5  28 152.925 23.2559   6
  -1   5 -28 221.495 37.0053   1
   1   5  28 200.147 33.5408   1
   1   5  28 221.561 19.3637   3
   1  -5  28 272.200 33.1509   5
   1   5  28 156.093 26.5625   5
   1   5  28 178.135 30.5849   4
   1  -5  28 233.017 34.2315   4
   1   5  29 131.879 28.4764   2
   1   5  29 97.8061 21.0553   7
   1  -5  29 119.683 19.2610   8
   1   5  29 95.4160 26.9668   8
   1   5  29 90.0216 19.9432   6
   1   5  29 181.456 32.9845   1
  -1   5 -29 89.2604 32.1607   1
   1   5  29 137.775 16.9039   3
   1  -5  29 152.338 29.6863   5
   1   5  29 136.801 25.7052   5
   1  -5  29 108.506 26.7872   4
   1   5  29 144.873 29.5235   4
   1   5  30 94.4565 26.3666   2
  -1   5 -30 68.4476 30.2532   1
   1   5  30 96.9358 28.3268   1
   1   5  30 77.8114 19.4458   6
   1   5  30 89.7384 21.2808   7
   1   5  30 95.3436 28.4277   8
   1  -5  30 125.668 21.2031   8
   1   5  30 86.0772 15.2984   3
   1  -5  30 174.281 29.6877   5
   1   5  30 139.226 25.7723   5
   1   5  30 94.2911 27.3899   4
   1  -5  30 184.421 33.2941   4
  -1   5 -31 2657.92 139.614   1
   1   5  31 2743.89 139.854   1
   1   5  31 2429.16 115.799   6
   1  -5  31 2604.24 112.409   8
   1   5  31 2635.35 121.742   7
   1   5  31 2779.00 136.072   8
   1   5  31 2832.14 108.655   3
   1   5  31 2606.92 125.707   5
   1  -5  31 2502.63 127.483   5
   1   5  31 2752.47 135.758   4
   1  -5  31 2850.78 137.840   4
  -1   5 -32 30.7493 25.0847   1
   1   5  32 61.7478 17.8566   6
   1   5  32 36.1572 19.0296   7
   1   5  32 50.3244 25.0208   8
   1  -5  32 50.9509 17.2278   8
   1   5  32 67.8945 15.8800   3
   1   5  32 57.2647 23.0414   5
   1  -5  32 77.5106 25.5506   5
   1  -5  32 105.687 28.9840   4
   1   5  32 69.2350 25.2641   4
  -1   5 -33 24.4793 26.9555   1
   1   5  33-3.65152 15.8917   6
   1   5  33-3.23295 22.6156   8
   1  -5  33 26.5470 15.0800   8
   1   5  33 2.17261 16.4187   7
   1   5  33 31.4531 12.4620   3
   1   5  33 2.57616 20.2449   5
   1  -5  33 13.7184 21.5608   5
   1   5  33 13.0049 24.5650   4
   1  -5  33 36.1647 24.5858   4
  -1   5 -34-17.9266 38.5086   1
   1  -5  34 35.6155 16.5976   8
   1   5  34 13.2394 23.1656   8
   1   5  34 19.9798 17.7893   7
   1   5  34 42.9286 14.7648   3
   1   5  34 1.83663 14.3199   6
   1  -5  34 64.6403 25.7510   5
   1   5  34 26.6923 20.3879   5
   1  -5  34 91.1431 31.3506   4
   1   5  35 545.115 43.3670   6
   1  -5  35 595.362 54.8700   5
   1   5  35 665.438 55.2441   5
   1   5  35 740.840 62.1804   8
   1  -5  35 644.512 43.4761   8
   1   5  35 652.768 49.9322   7
   1   5  35 743.396 42.3810   3
   1  -5  36 105.529 20.0398   8
   1   5  36 71.6657 22.7623   7
   1   5  36 74.3505 18.7016   6
   1  -5  36 108.785 30.8884   5
   1   5  36 59.9424 24.6077   5
   1  -5  37 156.814 23.8567   8
   1   5  37 115.598 25.1034   7
   1   5  37 83.6047 20.6993   6
   1  -5  37 93.0390 30.2753   5
   1   5  37 123.981 31.9235   5
   1  -5  38 14.7495 15.5434   8
   1   5  38 7.21074 18.1604   7
   1   5  38 3.72966 16.5987   6
   1  -5  38 27.5193 25.3487   5
   1   5  38 3.04758 25.2648   5
   1   5  39 521.096 47.1488   7
   1  -5  39 519.382 42.0803   8
   1   5  39 597.894 56.4930   5
   1  -5  39 528.692 55.1808   5
   1   5  39 428.948 38.8198   6
   1   5  40 11.2688 16.7150   6
   1   5  40 2.48089 18.5502   7
   1  -5  40 17.5444 18.3410   8
   1   5  40-6.48975 28.0154   5
   1  -5  40-12.6575 26.4529   5
   1  -5  41 805.879 52.8511   8
   1   5  41 901.261 61.4334   7
   1   5  41 594.467 46.3122   6
   1   5  41 840.951 68.8363   5
   1  -5  41 578.015 60.2621   5
   1  -5  42 55.3173 21.3377   8
   1   5  42 96.2424 26.3220   7
   1  -5  42 65.0893 32.2758   5
   1  -5  43 344.250 36.2497   8
   1   5  43 301.002 39.1855   7
  -1   6  43 567.725 52.4394   7
  -1   6  43 464.152 44.4470   6
  -1   6  42 25.5926 19.7716   6
  -1   6  42-8.77313 25.2486   5
  -1  -6  42-19.1156 26.4105   5
  -1   6  42 13.6402 21.8349   7
  -1   6  41 11.6427 16.6697   6
  -1  -6  41 7.47737 16.3900   8
  -1   6  41-19.9714 29.5332   5
  -1  -6  41 12.5491 27.2971   5
  -1   6  41 8.12240 22.4439   7
  -1   6  40 23.3610 18.1865   6
  -1  -6  40 10.9774 15.6794   8
  -1   6  40-2.78022 22.8556   5
  -1  -6  40 9.24872 26.4122   5
  -1   6  40 32.2009 22.6232   7
  -1   6  39 60.7380 21.8587   6
  -1   6  39 80.3574 31.3871   8
  -1  -6  39 98.1834 21.1052   8
  -1   6  39 67.7860 26.7984   5
  -1  -6  39 63.5979 28.8093   5
  -1   6  39 116.706 27.1424   7
  -1   6  38 58.4675 21.0678   6
  -1   6  38 74.8131 30.7129   8
  -1  -6  38 74.8748 18.6238   8
  -1  -6  38 62.2836 29.4089   5
  -1   6  38 29.0642 23.6052   5
  -1   6  38 70.7560 24.2526   7
  -1   6  37 163.183 28.5435   6
  -1   6  37 141.652 30.1991   5
  -1  -6  37 118.975 31.8450   5
  -1  -6  37 142.176 23.1097   8
  -1   6  37 107.884 33.6177   8
  -1   6  37 185.858 30.6484   7
  -1  -6  36-17.0065 25.2247   5
  -1   6  36-12.5336 23.1141   5
  -1  -6  36 3.29514 14.9827   8
  -1   6  36-15.0714 24.3978   8
  -1   6  36 2.33363 18.1613   6
  -1   6  36 10.1715 21.4339   7
  -1  -6  35 433.918 43.8762   5
  -1   6  35 378.178 39.0831   5
  -1  -6  35 402.151 34.1055   8
  -1   6  35 285.345 37.2543   7
  -1   6  35 367.878 48.7561   8
  -1   6  35 369.872 38.2836   6
  -1   6  34 485.399 44.8312   7
  -1  -6  34 509.567 37.1608   8
  -1   6  34 577.187 57.2019   8
  -1  -6  34 503.586 48.9925   5
  -1   6  34 448.220 42.8419   5
  -1   6  34 475.525 52.3499   4
  -1  -6  34 495.547 52.6503   4
  -1   6  34 423.154 41.2930   6
  -1   6  33 2121.15 114.017   8
  -1   6  33 1796.17 95.9523   7
  -1  -6  33 1927.40 85.5142   8
  -1   6  33 1770.73 94.4652   5
  -1  -6  33 1763.69 98.2036   5
  -1  -6  33 1774.81 105.488   4
  -1   6  33 1825.06 106.224   4
  -1   6  33 1638.94 92.0227   6
  -1   6  32-5.28230 8.14248   3
  -1   6  32-7.16658 19.4640   7
  -1   6  32 6.92846 18.6515   6
  -1   6  32 3.40914 22.9763   8
  -1  -6  32 33.0082 23.5720   5
  -1   6  32 13.4392 18.7242   5
  -1  -6  32 40.3055 26.1330   4
  -1   6  32 6.31658 24.8138   4
  -1   6  31 829.074 34.1631   3
  -1   6  31 610.184 50.6261   6
  -1   6  31 726.739 54.7007   7
  -1   6  31 809.172 65.4603   8
   1   6 -31 786.866 62.4440   1
  -1   6  31 739.350 53.7985   5
  -1  -6  31 798.529 58.6084   5
  -1  -6  31 779.592 62.4836   4
  -1   6  31 843.535 64.3844   4
  -1   6  30 136.764 10.4649   3
  -1   6  30 95.6918 23.0471   6
  -1   6  30 78.7160 23.0038   7
  -1   6  30 116.026 29.6010   8
   1   6 -30 152.608 31.3956   1
  -1  -6  30 149.636 28.8446   5
  -1   6  30 109.725 24.5614   5
  -1   6  30 103.276 29.1343   4
  -1  -6  30 125.667 29.8772   4
  -1   6  29 613.342 48.7073   2
  -1   6  29 604.208 25.2331   3
  -1   6  29 613.184 47.7558   7
  -1   6  29 730.000 58.5361   8
  -1   6  29 544.027 46.3922   6
   1   6 -29 652.440 54.4278   1
  -1   6  29 624.487 46.9562   5
  -1  -6  29 607.835 49.6922   5
  -1   6  29 654.133 54.3772   4
  -1  -6  29 633.177 54.1786   4
  -1   6  28-2.25964 17.2448   2
  -1   6  28 3.02945 19.6174   8
  -1   6  28-9.00607 16.1191   6
   1   6 -28 9.28422 4.88274   6
  -1   6  28 11.2319 15.5245   7
   1   6 -28 4.86840 5.51970   6
  -1  -6  28 26.5256 20.5222   5
  -1   6  28 23.8021 17.2594   5
  -1  -6  28-8.20297 20.8670   4
  -1   6  28-8.22395 20.2831   4
  -1   6  27 1958.67 92.1727   2
  -1   6  27 1490.37 85.4370   6
  -1   6  27 1577.40 86.5663   7
  -1   6  27 1840.00 99.3635   8
   1   6 -27 1641.63 92.4469   1
  -1  -6  27 1585.75 86.6377   5
  -1   6  27 1528.37 82.7984   5
  -1   6  27 1859.73 96.2998   4
  -1  -6  27 1761.92 94.8711   4
  -1   6  26 735.599 51.1399   2
  -1   6  26 598.032 48.4588   6
  -1   6  26 723.779 51.5680   7
  -1   6  26 702.583 57.3804   8
   1   6 -26 716.941 56.2044   1
  -1   6  26 726.023 48.8000   5
  -1  -6  26 693.463 49.9315   5
  -1  -6  26 740.555 56.4159   4
  -1   6  26 683.689 53.9220   4
  -1   6  25 384.939 36.3476   2
  -1   6  25 293.136 33.5461   6
  -1   6  25 396.346 41.4901   8
  -1   6  25 384.979 36.5324   7
   1   6 -25 405.099 41.1397   1
  -1  -6  25 322.472 33.8093   5
  -1   6  25 261.787 29.8895   5
  -1   6  25 398.901 38.3960   4
  -1  -6  25 345.523 37.6845   4
  -1   6  24 291.427 32.4965   2
  -1   6  24 311.878 33.0886   6
  -1   6  24 231.199 30.0302   7
  -1   6  24 322.060 37.6568   8
   1   6 -24 297.805 34.3268   1
  -1  -6  24 263.412 29.7712   5
  -1   6  24 286.883 29.4167   5
  -1   6  24 254.146 31.4817   4
  -1  -6  24 315.149 34.7002   4
  -1   6  23 946.024 57.2851   2
  -1   6  23 777.254 54.5750   6
  -1   6  23 900.928 61.9546   8
  -1   6  23 774.713 53.5993   7
   1   6 -23 883.169 60.2175   1
  -1  -6  23 807.254 52.1121   5
  -1   6  23 792.073 50.7619   5
  -1  -6  23 917.202 58.8850   4
  -1   6  23 866.982 57.2928   4
  -1   6  22 1072.19 63.4834   2
  -1   6  22 1085.92 64.5946   6
  -1   6  22 1084.96 68.8752   8
  -1   6  22 992.811 62.0792   7
   1   6 -22 1259.52 78.5561   1
  -1   6  22 992.579 57.8168   5
  -1  -6  22 1055.23 60.1466   5
  -1   6  22 992.907 62.4117   4
  -1  -6  22 1208.49 67.8754   4
  -1   6  21 83.3318 19.9802   6
  -1   6  21 100.097 21.6157   7
  -1   6  21 131.414 24.4656   8
   1   6 -21 157.086 30.3019   1
  -1   6  21 159.129 24.2598   2
  -1   6  21 142.542 20.6826   5
  -1  -6  21 159.371 21.6752   5
  -1  -6  21 156.146 24.6992   4
  -1   6  21 145.587 22.5055   4
  -1   6  20 1610.31 80.1426   2
  -1   6  20 1497.43 81.7291   6
  -1   6  20 1434.76 80.1784   7
  -1   6  20 1528.56 84.4867   8
  -1  -6  20 1589.83 76.5312   5
  -1   6  20 1442.98 73.9455   5
  -1  -6  20 1711.63 83.4767   4
  -1   6  20 1546.76 80.2237   4
  -1   6  19 533.055 39.2451   2
  -1   6  19 491.377 40.6901   6
  -1   6  19 444.626 38.9356   7
  -1   6  19 562.520 43.9019   8
   1   6 -19 457.252 60.4376   1
  -1  -6  19 509.081 36.3476   5
  -1   6  19 493.127 35.4911   5
  -1  -6  19 556.814 40.9469   4
  -1   6  19 541.111 39.8281   4
  -1   6  18 71.5926 18.8716   6
  -1   6  18 134.182 23.5411   8
  -1   6  18 143.907 23.2446   7
  -1   6  18 140.283 20.2072   2
  -1  -6  18 123.896 19.0736   5
  -1   6  18 127.219 18.6180   5
  -1   6  18 100.983 17.8551   4
  -1  -6  18 136.256 21.6020   4
  -1   6  17 2790.31 112.098   2
  -1   6  17 2453.47 115.525   8
  -1   6  17 2348.97 112.694   7
  -1  -6  17 2312.35 103.281   5
  -1   6  17 2493.41 104.311   5
  -1  -6  17 2561.50 110.290   4
  -1   6  17 2592.64 109.846   4
  -1   6  17 2449.87 113.789   6
  -1   6  16 406.162 32.5143   2
  -1   6  16 325.871 34.1754   7
  -1   6  16 396.628 36.2218   8
   1   6 -16 405.789 28.9285   7
  -1   6  16 451.088 37.9214   6
  -1  -6  16 468.428 31.4639   5
  -1   6  16 375.968 28.7064   5
  -1   6  16 400.872 31.9510   4
  -1  -6  16 431.030 34.0070   4
  -1   6  15 1388.88 75.2971   7
  -1   6  15 1324.50 73.7340   8
  -1   6  15 1477.28 70.9663   2
  -1   6  15 1374.46 74.8448   6
   1   6 -15 1366.92 64.7978   7
  -1   6  15 1579.58 66.8846   5
  -1  -6  15 1374.38 64.5572   5
  -1  -6  15 1475.64 70.3921   4
  -1   6  15 1394.28 68.6032   4
  -1   6  14 411.314 35.8019   7
  -1   6  14 432.893 35.7858   8
  -1   6  14 437.354 32.8013   2
   1   6 -14 439.442 29.7686   7
  -1   6  14 413.550 35.9424   6
  -1   6  14 402.309 27.9450   5
  -1  -6  14 442.875 28.6838   5
  -1   6  14 437.809 31.3445   4
  -1  -6  14 495.698 33.1975   4
  -1   6  13 1405.41 71.8696   8
  -1  -6  13 1115.93 66.6622   8
  -1   6  13 1344.71 72.8134   7
  -1   6  13 1525.24 69.3157   2
  -1   6  13 1490.36 74.6540   6
   1   6 -13 1262.96 62.8640   7
  -1  -6  13 1324.20 60.3574   5
  -1   6  13 1506.54 62.4787   5
  -1  -6  13 1420.89 65.4641   4
  -1   6  13 1395.16 64.6277   4
  -1  -6  12 94.7402 15.7182   8
  -1   6  12 60.9137 17.7802   7
  -1   6  12 103.660 18.2262   8
  -1   6  12 119.961 18.4569   2
   1   6 -12 104.312 15.7105   7
  -1   6  12 86.7785 17.9184   6
  -1  -6  12 119.054 14.4775   5
  -1   6  12 111.249 14.3172   5
  -1   6  12 75.9292 13.5057   4
  -1  -6  12 92.7979 14.0278   4
  -1   6  11 410.558 34.4326   7
  -1   6  11 325.383 29.5260   8
  -1  -6  11 403.845 22.5801   8
  -1   6  11 360.086 28.3548   2
   1   6 -11 383.630 28.4263   7
  -1   6  11 372.509 32.4140   6
  -1   6  11 364.592 23.2738   5
  -1  -6  11 380.153 23.6355   5
  -1  -6  11 462.232 27.9825   4
  -1   6  11 419.523 26.5581   4
  -1   6  10 284.085 26.3352   8
  -1   6  10 310.393 29.5777   7
  -1  -6  10 278.114 17.7869   8
  -1   6  10 318.190 29.3479   6
   1   6 -10 328.153 25.7401   7
  -1   6  10 270.992 24.9044   2
  -1   6  10 309.566 19.8764   5
  -1  -6  10 287.581 19.0308   5
  -1   6  10 283.137 21.3172   4
  -1  -6  10 304.173 21.6988   4
  -1   6   9 501.243 34.9612   8
  -1   6   9 496.303 38.1277   7
  -1  -6   9 476.485 24.9473   8
   1   6  -9 483.592 33.0559   7
  -1   6   9 530.980 37.9359   6
  -1   6   9 517.493 33.2418   2
  -1  -6   9 480.491 25.0297   5
  -1   6   9 492.032 25.5137   5
  -1  -6   9 506.723 28.0400   4
  -1   6   9 464.667 27.0028   4
   1  -6  -8 10.2734 9.71507   2
  -1   6   8 16.0768 10.3385   8
  -1  -6   8 11.7422 6.43570   8
   1   6  -8 16.4001 11.3211   7
  -1   6   8-1.76458 12.3524   7
  -1  -6   8 40.0902 7.76236   5
  -1   6   8 11.1423 7.02164   4
  -1  -6   8 17.9519 7.17615   4
  -1   6   8 13.2449 6.21833   5
  -1   6   8 15.3821 10.3082   2
  -1   6   7 818.418 43.4095   2
  -1  -6   7 798.068 44.8427   2
  -1  -6   7 732.141 31.6499   5
  -1   6   7 760.391 32.4268   5
   1   6  -7 834.044 45.3889   7
  -1   6   7 776.304 43.9810   8
  -1  -6   7 774.858 35.1978   8
   1  -6  -7 710.010 31.1044   3
   1  -6  -7 795.786 43.6566   2
  -1   6   7 777.692 34.5634   4
  -1  -6   7 758.738 33.7104   4
  -1   6   6 1920.32 78.6243   2
  -1  -6   6 1817.84 78.7987   2
  -1   6   6 1785.95 64.5233   5
  -1  -6   6 1731.32 63.8871   5
  -1  -6   6 1677.92 69.5820   8
   1   6  -6 1770.49 80.3859   7
  -1   6   6 1756.80 78.2710   8
   1  -6  -6 1923.00 79.1163   2
  -1  -6   6 1701.77 65.4088   4
  -1   6   6 1746.08 66.2418   4
   1   6  -5 1663.08 74.8363   7
  -1  -6   5 1544.54 64.0861   8
  -1   6   5 1606.08 70.3158   8
   1  -6  -5 1640.72 70.6694   2
  -1   6   5 1481.64 56.9658   4
  -1  -6   5 1603.76 71.4619   2
  -1   6   5 1629.75 70.1466   2
   1   6  -4 629.432 40.4056   7
  -1   6   4 605.613 35.4092   8
  -1  -6   4 583.270 31.7644   8
   1  -6  -4 682.050 37.5128   2
  -1  -6   4 580.590 36.4388   2
  -1   6   4 660.910 36.9180   2
  -1  -6   3 671.068 35.5257   8
   1   6  -3 663.895 42.8955   7
  -1   6   3 687.445 37.8087   8
   1  -6  -3 787.356 40.4797   2
  -1  -6   3 674.611 40.2345   2
  -1   6   3 739.069 39.8919   2
  -1   6   2 1553.75 67.5994   8
  -1  -6   2 1541.72 67.3821   8
   1   6  -2 1533.34 75.1203   7
   1  -6  -2 1756.41 72.3720   2
  -1  -6   2 1447.62 71.1354   2
  -1   6   2 1754.74 72.3149   2
  -1   6   1 4414.01 180.613   7
   1   6  -1 4747.46 179.728   7
  -1  -6   1 4623.22 170.341   8
  -1   6   1 4439.06 167.628   8
   1  -6  -1 4579.57 170.743   2
  -1  -6   1 4757.39 174.816   2
  -1   6   0 405.943 24.9255   8
   1   6   0 433.692 33.4379   7
  -1   6   0 419.177 34.1662   7
  -1  -6   0 418.027 29.7898   2
   1  -6   0 419.608 26.8249   2
   1   6   1 3793.98 178.267   8
  -1   6  -1 4364.05 159.574   8
   1   6   1 4198.83 169.172   7
  -1   6  -1 4202.96 170.674   7
   1  -6   1 4416.95 160.106   2
  -1  -6  -1 4528.38 166.306   2
   1   6   2 1535.83 76.6394   7
   1   6   2 1601.86 80.9633   8
  -1   6  -2 1533.72 73.0865   8
  -1   6  -2 1683.46 79.1924   7
  -1  -6  -2 1617.35 73.5667   2
   1  -6   2 1653.25 68.9766   2
  -1   6  -3 887.927 52.3912   7
   1   6   3 976.197 53.4273   8
  -1  -6  -3 838.827 43.0395   3
   1   6   3 1068.18 52.1857   2
  -1  -6  -3 943.388 49.9887   2
   1  -6   3 832.573 43.1890   2
  -1   6  -4 68.0196 16.0562   7
   1  -6   4 66.3211 11.7284   2
  -1  -6  -4 47.2382 12.9983   2
   1   6   4 67.6553 13.4158   2
   1   6   4 87.6732 15.0255   8
  -1  -6  -4 55.7378 10.2823   3
   1   6   5 1764.35 77.5155   8
  -1   6  -5 1549.32 77.7264   7
   1   6   5 1854.51 77.5215   2
   1  -6   5 1548.89 69.3125   2
   1   6   5 1660.40 61.9939   4
   1  -6   5 1519.14 60.8573   4
   1  -6   5 1524.21 59.4036   5
   1   6   5 1736.55 60.8744   5
  -1  -6  -5 1729.52 67.7550   3
  -1  -6  -5 1858.23 79.4415   2
  -1  -6  -6 143.128 19.7930   2
  -1  -6  -6 101.981 11.5509   3
  -1   6  -6 101.875 18.3728   7
   1   6   6 129.499 18.2451   8
   1  -6   6 91.0817 13.4068   2
   1   6   6 127.171 18.0757   2
   1   6   6 124.749 10.4427   5
   1  -6   6 110.686 9.95942   5
   1  -6   6 112.329 10.9574   4
   1   6   6 114.543 11.0537   4
  -1  -6  -7 2069.47 89.2828   2
  -1  -6  -7 2046.96 75.5768   3
  -1   6  -7 1863.18 87.7757   7
   1   6   7 2027.43 88.9980   8
   1  -6   7 1835.48 79.6053   2
   1   6   7 2210.63 89.4737   2
   1   6   7 2033.73 74.4867   5
   1  -6   7 1791.78 73.0729   5
   1  -6   7 1819.88 75.5221   4
   1   6   7 1928.96 76.0168   4
  -1  -6  -8 503.916 25.1420   3
  -1  -6  -8 550.560 37.0695   2
   1   6   8 516.100 36.2208   8
   1   6   8 436.839 35.8210   7
  -1   6  -8 577.744 38.1009   7
   1  -6   8 494.843 30.7643   2
   1   6   8 518.719 35.4966   2
   1  -6   8 497.652 26.0756   5
   1   6   8 494.351 26.0177   5
   1   6   8 501.618 27.9671   4
   1  -6   8 506.426 28.4420   4
  -1  -6  -9 66.1007 14.8995   2
   1   6   9 45.0309 13.9630   7
   1   6   9 51.7593 14.4956   8
  -1   6  -9 60.8182 15.4790   7
   1   6   9 45.0175 12.6715   2
  -1  -6  -9 70.2904 8.26248   3
   1   6   9 46.0142 9.07652   5
   1  -6   9 74.4155 11.0775   5
   1   6   9 44.8906 10.4163   4
   1  -6   9 72.9273 11.8648   4
  -1  -6 -10-3.10338 10.7237   2
   1   6  10 1.63713 11.4512   8
  -1   6 -10 5.91732 12.7729   7
   1   6  10 5.78288 10.2322   2
  -1  -6 -10 1.38225 5.24110   3
   1   6  10 6.86915 8.32030   5
   1  -6  10 11.7372 8.40363   5
   1   6  10 12.7301 8.96857   4
   1  -6  10 2.89346 8.77195   4
  -1  -6 -11 4290.44 165.577   2
   1   6  11 3878.27 164.106   8
  -1   6 -11 3899.56 161.570   7
   1   6  11 4360.89 163.434   2
  -1  -6 -11 4271.99 145.372   3
   1   6  11 4134.57 151.888   5
   1  -6  11 3940.26 151.690   5
   1  -6  11 3750.60 153.839   4
   1   6  11 4138.40 155.602   4
  -1  -6 -12 165.389 22.0734   2
   1   6  12 192.221 23.8377   8
  -1   6 -12 172.608 18.2431   6
   1   6  12 214.446 22.9817   2
  -1  -6 -12 184.358 12.6384   3
   1   6  12 182.232 17.4103   5
   1  -6  12 193.339 19.5555   5
   1  -6  12 187.198 19.9666   4
   1   6  12 208.946 20.1326   4
  -1   6 -13 2746.56 104.749   6
   1   6  13 2573.84 116.815   8
   1   6  13 2750.06 114.656   2
   1  -6  13 2614.76 106.121   5
   1   6  13 2549.01 104.434   5
   1   6  13 2507.46 108.475   4
   1  -6  13 2707.64 109.757   4
  -1   6 -14 947.329 45.4755   6
   1   6  14 903.222 56.1877   8
   1   6  14 1041.33 56.2608   2
   1  -6  14 942.463 49.4227   5
   1   6  14 867.952 46.5976   5
   1   6  14 938.693 51.6554   4
   1  -6  14 909.068 51.0078   4
  -1   6 -15 915.738 46.0784   6
   1   6  15 1032.15 60.7387   8
   1   6  15 1035.17 51.4894   5
   1  -6  15 942.607 51.4158   5
   1  -6  15 945.355 53.8101   4
   1   6  15 1038.45 55.2178   4
  -1   6 -16 1590.56 64.9765   6
   1   6  16 1622.93 82.2481   8
   1   6  16 1470.43 75.2204   2
   1  -6  16 1529.50 72.5227   5
   1   6  16 1395.01 68.8949   5
   1   6  16 1497.89 74.2762   4
   1  -6  16 1552.29 75.9206   4
  -1   6 -17 3776.20 142.556   6
   1   6  17 3861.86 163.703   8
   1   6  17 3924.00 151.799   5
   1  -6  17 3465.09 151.481   5
   1  -6  17 3825.64 157.519   4
   1   6  17 4026.94 158.007   4
  -1   6 -18 70.9295 10.8587   6
   1   6  18 82.1398 19.5465   8
   1   6  18 78.7199 17.7948   2
   1  -6  18 78.4829 18.6769   5
   1   6  18 76.8945 16.2839   5
   1  -6  18 66.3613 17.6082   4
   1   6  18 92.2257 17.1977   4
  -1   6 -19 572.223 28.8571   6
   1   6  19 509.789 43.0585   8
   1  -6  19 550.598 22.6884   8
   1   6  19 540.269 41.4691   7
   1   6  19 518.115 40.1817   2
   1  -6  19 507.463 38.5967   5
   1   6  19 554.293 37.6059   5
   1  -6  19 506.196 40.7599   4
   1   6  19 572.554 41.6344   4
   1   6  20 170.375 13.0908   3
   1   6  20 190.298 25.2582   6
  -1   6 -20 166.108 14.3314   6
   1  -6  20 181.666 12.0231   8
   1   6  20 135.118 22.8500   7
   1   6  20 156.965 27.0937   8
   1   6  20 154.367 23.6619   2
   1   6  20 145.926 20.8729   5
   1  -6  20 214.905 25.8793   5
   1  -6  20 194.278 27.0856   4
   1   6  20 163.655 23.9270   4
   1   6  21 1705.41 61.6786   3
   1   6  21 1590.06 81.8896   6
  -1   6 -21 1550.21 61.4077   6
   1   6  21 1470.76 84.8229   8
   1  -6  21 1525.76 59.9793   8
   1   6  21 1398.91 78.8053   7
   1   6  21 1650.83 81.7795   2
   1   6  21 1544.35 75.9280   5
   1  -6  21 1528.30 78.4762   5
   1   6  21 1502.23 80.8622   4
   1  -6  21 1582.04 83.4973   4
   1   6  22 438.634 23.3449   3
  -1   6 -22 460.402 21.9520   6
   1   6  22 408.272 37.2064   6
   1   6  22 395.600 40.0447   8
   1   6  22 364.285 35.1966   7
   1  -6  22 478.377 23.4628   8
   1   6  22 441.004 37.4277   2
   1   6  22 369.808 32.8142   5
   1  -6  22 469.051 38.4481   5
   1  -6  22 422.924 39.5554   4
   1   6  22 382.800 37.3340   4
   1   6  23 358.077 20.4400   3
   1   6  23 290.424 31.4411   6
   1   6  23 346.710 37.7412   8
   1  -6  23 316.335 19.6426   8
   1   6  23 292.558 30.9615   7
  -1   6 -23 301.958 53.5294   1
   1   6  23 348.157 33.3552   2
   1  -6  23 312.091 33.3648   5
   1   6  23 303.431 29.8442   5
   1  -6  23 320.068 35.7502   4
   1   6  23 347.115 35.0598   4
   1   6  24 51.8443 10.0869   3
   1   6  24 53.2490 17.9265   6
   1   6  24 41.7563 19.8120   8
   1   6  24 50.5802 17.0256   7
   1  -6  24 67.9887 11.3122   8
  -1   6 -24 99.5482 45.6918   1
   1   6  24 48.7438 18.7009   2
   1  -6  24 86.4959 22.8518   5
   1   6  24 49.6516 17.0142   5
   1   6  24 78.4776 19.7112   4
   1  -6  24 60.5902 19.4958   4
   1   6  25 450.966 39.4796   2
   1   6  25 489.332 25.6022   3
   1   6  25 517.506 41.2800   6
   1   6  25 416.811 43.5059   8
   1   6  25 401.429 37.0643   7
   1  -6  25 446.960 26.5007   8
   1   6  25 432.169 44.9141   1
   1  -6  25 406.017 38.6478   5
   1   6  25 427.582 37.0254   5
   1  -6  25 437.048 41.7436   4
   1   6  25 449.846 42.0748   4
   1   6  26 38.6470 9.77915   3
   1   6  26 45.6122 18.3660   6
   1  -6  26 31.8136 10.2742   8
   1   6  26 44.3279 22.2163   8
   1   6  26 25.1371 15.7225   7
   1   6  26 61.9862 19.8908   2
   1   6  26 37.3173 20.3607   1
  -1   6 -26 110.006 35.0913   1
   1   6  26 38.4462 18.0186   5
   1  -6  26 34.8257 20.1167   5
   1  -6  26 55.1574 21.4445   4
   1   6  26 65.1132 22.3293   4
   1   6  27 1217.50 51.1452   3
   1   6  27 1201.34 69.7748   2
   1   6  27 1154.75 67.2513   6
   1  -6  27 1142.85 52.7911   8
   1   6  27 1102.40 75.1538   8
   1   6  27 1077.93 66.4876   7
  -1   6 -27 1285.95 87.9234   1
   1   6  27 1175.16 77.7048   1
   1  -6  27 980.502 66.7176   5
   1   6  27 1117.31 66.1937   5
   1   6  27 1181.96 73.7285   4
   1  -6  27 1213.27 75.8704   4
   1   6  28 16.3427 10.2396   3
   1   6  28 2.09230 15.4948   6
   1  -6  28 30.1756 11.2365   8
   1   6  28 26.0852 18.7795   7
   1   6  28 44.1242 23.3380   8
  -1   6 -28 22.7663 28.9513   1
   1   6  28 24.7840 18.5303   2
   1   6  28 3.04628 20.0087   1
   1   6  28 35.3235 20.4405   5
   1  -6  28 32.7476 22.0172   5
   1   6  28-13.5141 19.7947   4
   1  -6  28 36.7077 23.0165   4
   1   6  29 1461.69 58.5115   3
   1   6  29 1226.64 72.0248   6
   1   6  29 1211.03 81.2741   8
   1   6  29 1157.29 71.8156   7
   1  -6  29 1308.15 60.3852   8
  -1   6 -29 1429.41 89.8035   1
   1   6  29 1196.53 82.5798   1
   1   6  29 1354.61 75.4401   5
   1  -6  29 1256.47 77.1061   5
   1   6  29 1328.31 81.8869   4
   1  -6  29 1345.51 83.3106   4
   1   6  30 199.689 17.9998   3
   1   6  30 124.282 24.7408   6
   1  -6  30 123.244 17.3059   8
   1   6  30 168.037 34.1642   8
   1   6  30 135.746 25.4583   7
  -1   6 -30 190.322 36.2439   1
   1   6  30 177.135 27.2487   5
   1  -6  30 137.101 28.8348   5
   1  -6  30 162.653 33.5718   4
   1   6  30 209.198 34.1858   4
   1   6  31 83.2964 14.5298   3
   1   6  31 86.3720 21.4195   6
   1   6  31 79.9826 25.7832   8
   1  -6  31 98.2130 16.0961   8
   1   6  31 97.0613 23.1911   7
  -1   6 -31 81.5533 28.5659   1
   1   6  31 104.648 24.5191   5
   1  -6  31 125.832 28.5584   5
   1   6  31 63.2034 25.1308   4
   1  -6  31 86.9692 28.6028   4
   1   6  32 10.6645 11.8393   3
   1   6  32-6.56100 22.9449   8
   1   6  32-7.07165 19.3750   7
   1  -6  32 3.70663 12.0764   8
   1   6  32 8.44880 15.2928   6
   1   6  32 12.0451 17.2466   5
   1  -6  32 13.1971 22.6100   5
   1   6  32 3.10850 24.1920   4
   1  -6  32 38.4327 25.8660   4
   1   6  33 434.919 49.2206   8
   1  -6  33 432.653 31.2780   8
   1   6  33 372.995 39.6007   7
  -1   6 -33 339.840 50.0734   1
   1   6  33 333.027 35.9851   6
   1  -6  33 406.192 44.1422   5
   1   6  33 406.700 42.0387   5
   1   6  33 375.560 46.5205   4
   1  -6  33 404.729 48.6445   4
   1   6  34 158.524 26.2083   6
   1  -6  34 155.542 32.7866   5
   1   6  34 219.621 33.6185   5
   1   6  34 190.395 36.2181   8
   1   6  34 240.601 32.8733   7
   1  -6  34 196.571 22.8284   8
  -1   6 -34 209.750 40.6970   1
   1   6  35 489.499 42.9732   6
   1  -6  35 585.198 53.8921   5
   1   6  35 558.774 51.1313   5
   1  -6  35 625.184 39.8052   8
   1   6  35 644.165 60.0470   8
   1   6  35 546.940 48.5118   7
  -1   6 -35 572.009 61.0681   1
   1   6  36 69.7499 21.2401   6
   1  -6  36 101.705 28.8157   5
   1   6  36 140.991 32.3514   5
   1   6  36 123.428 32.7590   8
   1   6  36 151.279 31.2868   7
   1  -6  36 111.096 19.8708   8
  -1   6 -36 162.381 40.3129   1
   1   6  37 377.559 37.9640   6
   1   6  37 410.959 44.7226   7
   1   6  37 461.431 53.6826   8
   1  -6  37 473.435 35.4575   8
   1  -6  37 465.543 49.6768   5
   1   6  37 377.604 45.5264   5
   1   6  38 6.36075 17.5805   6
   1   6  38-11.4007 22.0894   8
   1  -6  38 22.0116 14.6019   8
   1   6  38 21.3367 20.9584   7
   1   6  38 29.5627 25.1246   5
   1  -6  38-3.01956 26.8750   5
   1   6  39 103.769 23.1109   6
   1  -6  39 168.459 23.2747   8
   1   6  39 168.147 33.1903   7
   1   6  39 171.068 35.2064   5
   1  -6  39 107.473 32.4731   5
   1   6  40 12.6408 17.4708   6
   1   6  40 19.2853 22.2547   7
   1  -6  40 9.34858 28.7373   5
   1   6  40 15.7523 26.7756   5
   1   6  41 94.2173 33.5344   5
   1  -6  41 66.4175 31.1902   5
   1   6  41 75.4806 26.2399   7
   1   6  41 65.1984 19.8053   6
   1   6  42 58.7977 20.5732   6
   1   6  42 22.6600 23.9190   7
   1   6  43 274.988 39.8164   7
  -1   7  43 296.432 38.3204   6
  -1   7  43 377.337 45.2019   7
  -1   7  42 18.0075 20.4185   6
  -1   7  42 35.9581 25.0633   7
  -1   7  41 118.450 30.5146   5
  -1  -7  41 72.8066 30.0271   5
  -1   7  41 100.851 25.8113   6
  -1   7  41 124.552 31.2220   7
  -1  -7  40 136.983 32.8483   5
  -1   7  40 104.566 28.6179   5
  -1   7  40 142.884 29.3964   6
  -1   7  40 87.9518 28.3908   7
  -1  -7  39-2.91445 24.9681   5
  -1   7  39 18.3013 20.9291   5
  -1   7  39 10.4147 19.8731   6
  -1   7  39 20.2695 23.1791   7
  -1   7  38 18.2769 18.9082   6
  -1   7  38 17.8393 22.0076   5
  -1  -7  38 2.85284 26.6673   5
  -1   7  38 2.85818 22.4608   7
  -1  -7  38 18.5071 13.6638   8
  -1  -7  37-27.8063 28.9400   5
  -1   7  37-29.7604 25.5327   5
  -1   7  37 5.63275 20.3904   7
  -1   7  37-7.83721 19.7364   6
  -1  -7  37 9.75660 14.2718   8
  -1   7  37-3.95244 27.3133   8
  -1  -7  36 694.320 56.2544   5
  -1   7  36 637.912 52.2835   5
  -1   7  36 607.277 54.6180   7
  -1   7  36 562.523 51.0817   6
  -1   7  36 669.313 66.2462   8
  -1  -7  36 639.699 40.8058   8
  -1   7  35 517.755 46.3641   5
  -1  -7  35 499.394 48.8017   5
  -1   7  35 486.426 48.0589   7
  -1   7  35 526.713 47.9502   6
  -1   7  35 562.911 59.4418   8
  -1  -7  35 496.683 35.5522   8
  -1   7  34 5.22349 19.1176   6
  -1   7  34-5.37927 20.9322   7
  -1   7  34 13.7565 18.3512   5
  -1  -7  34 43.6870 21.3034   5
  -1  -7  34-13.0014 28.2811   4
  -1  -7  34 2.53908 12.9993   8
  -1   7  34-3.69033 26.4183   8
  -1   7  33 39.7272 22.2389   7
  -1   7  33 49.6132 22.2881   6
  -1   7  33 61.1106 28.8471   8
  -1  -7  33 66.0660 15.7627   8
  -1  -7  33 97.0765 27.9953   5
  -1   7  33 91.5120 25.4645   5
  -1  -7  33 22.1030 25.5866   4
  -1   7  33 98.9860 32.0255   4
  -1   7  32 995.093 67.0624   6
  -1   7  32 1078.82 78.1225   8
  -1  -7  32 1013.33 51.9982   8
  -1   7  32 887.317 65.4804   7
   1   7 -32 1034.89 73.3261   1
  -1  -7  32 1017.96 66.7186   5
  -1   7  32 903.314 61.9953   5
  -1  -7  32 1161.50 76.8316   4
  -1   7  32 1038.22 73.7161   4
  -1   7  31 430.623 44.8128   6
  -1   7  31 582.851 55.5173   8
  -1  -7  31 555.912 33.8381   8
  -1   7  31 475.472 45.6234   7
   1   7 -31 431.728 50.0034   1
  -1   7  31 479.401 42.4039   5
  -1  -7  31 511.241 45.0188   5
  -1   7  31 477.156 49.8755   4
  -1  -7  31 521.298 51.9577   4
  -1   7  30 83.6731 24.2026   7
  -1   7  30 53.8748 21.3028   6
  -1   7  30 112.620 30.9001   8
  -1  -7  30 101.135 15.9979   8
   1   7 -30 47.6931 26.7405   1
  -1  -7  30 94.7003 24.7623   5
  -1   7  30 106.658 20.9858   5
  -1   7  30 106.598 28.1469   4
  -1  -7  30 109.847 27.7188   4
   1   7 -29 173.357 11.3402   6
  -1   7  29 183.673 29.8643   6
  -1   7  29 130.122 27.9157   7
  -1  -7  29 222.043 20.2011   8
  -1   7  29 170.539 33.4768   8
   1   7 -29 136.686 30.8110   1
  -1  -7  29 191.252 29.2418   5
  -1   7  29 187.334 26.9194   5
  -1  -7  29 173.449 31.9352   4
  -1   7  29 182.740 31.4765   4
  -1   7  28 427.892 42.4512   6
   1   7 -28 502.267 24.0901   6
  -1   7  28 498.873 44.1279   7
  -1   7  28 546.532 51.7317   8
   1   7 -28 474.371 45.9292   1
  -1   7  28 454.252 38.8014   5
  -1  -7  28 372.095 38.0465   5
  -1  -7  28 516.338 47.3263   4
  -1   7  28 487.705 45.2037   4
  -1   7  27 9.99763 17.0596   6
   1   7 -27-1.78943 7.47939   6
  -1   7  27 4.87713 17.0553   7
  -1   7  27 3.02923 19.3405   8
  -1   7  27 6.57303 15.1404   2
   1   7 -27 2.60149 18.1949   1
  -1  -7  27-6.02421 18.7677   5
  -1   7  27-11.2160 17.7024   5
  -1  -7  27-13.0259 21.7779   4
  -1   7  27 2.55677 18.0937   4
  -1   7  26 274.911 33.6437   6
  -1   7  26 231.942 35.0588   8
  -1   7  26 252.907 32.3663   7
  -1   7  26 239.375 30.2518   2
   1   7 -26 234.253 34.5271   1
  -1  -7  26 277.125 30.4740   5
  -1   7  26 251.369 28.2537   5
  -1   7  26 294.280 33.9594   4
  -1  -7  26 262.919 34.3112   4
  -1   7  25 29.4210 17.5527   6
  -1   7  25-4.76171 15.8407   7
  -1   7  25 2.84099 17.3455   8
  -1   7  25 4.15222 15.6855   2
   1   7 -25 35.0475 27.9471   1
  -1   7  25 12.2216 14.2275   5
  -1  -7  25 9.21106 16.3961   5
  -1   7  25-4.68616 17.8818   4
  -1  -7  25 4.81724 18.5648   4
  -1   7  24 213.343 30.3461   6
  -1   7  24 202.540 28.6470   7
  -1   7  24 244.789 33.2692   8
  -1   7  24 180.448 26.1834   2
   1   7 -24 266.996 35.4250   1
  -1   7  24 242.191 26.3481   5
  -1  -7  24 226.783 27.6384   5
  -1   7  24 239.388 31.1095   4
  -1  -7  24 274.391 33.6101   4
  -1   7  23 270.239 29.4158   2
   1   7 -23 303.295 35.7944   1
  -1   7  23 268.774 34.6608   8
  -1  -7  23 197.721 26.0374   5
  -1   7  23 287.688 27.5107   5
  -1   7  23 225.986 29.2785   4
  -1  -7  23 222.664 29.8266   4
  -1   7  23 203.495 29.0552   6
  -1   7  23 193.371 28.5562   7
  -1   7  22 130.761 21.9186   2
   1   7 -22 163.983 36.5767   1
  -1   7  22 105.488 24.0440   8
  -1   7  22 127.051 19.4623   5
  -1  -7  22 108.051 19.9397   5
  -1   7  22 119.409 22.2966   4
  -1  -7  22 132.357 23.6687   4
  -1   7  22 85.3525 21.3388   7
  -1   7  22 108.573 23.3954   6
  -1   7  21 157.479 23.4877   2
   1   7 -21 140.431 33.5700   1
  -1   7  21 131.765 26.3265   8
  -1  -7  21 133.937 20.2819   5
  -1   7  21 158.714 20.7000   5
  -1   7  21 153.603 22.9340   4
  -1  -7  21 205.479 26.7255   4
  -1   7  21 121.057 24.3251   6
  -1   7  21 107.391 23.8928   7
  -1   7  20 171.992 24.7163   2
   1   7 -20 133.547 41.0929   1
  -1   7  20 153.534 27.0353   8
  -1  -7  20 196.180 23.0318   5
  -1   7  20 166.870 22.0381   5
  -1   7  20 138.003 22.8371   4
  -1  -7  20 217.178 28.3976   4
  -1   7  20 205.889 29.3689   7
  -1   7  20 174.294 27.0579   6
  -1   7  19 2862.26 117.267   2
  -1   7  19 2564.28 121.061   7
  -1   7  19 2488.29 121.028   8
  -1  -7  19 2307.80 106.665   5
  -1   7  19 2728.99 109.690   5
  -1   7  19 2634.37 113.857   4
  -1  -7  19 2516.46 114.219   4
  -1   7  19 2543.24 120.849   6
  -1   7  18 40.0919 16.6458   2
  -1   7  18 24.5597 18.0604   8
  -1   7  18 24.0754 13.2274   5
  -1  -7  18 15.0010 13.5298   5
  -1   7  18 40.2334 14.2533   4
  -1  -7  18 60.0920 16.7372   4
  -1   7  18 11.0757 17.7587   6
  -1   7  18 8.89467 17.5008   7
  -1   7  17 1266.46 64.6958   2
  -1   7  17 1098.21 67.7124   7
  -1  -7  17 1090.01 50.3107   8
  -1   7  17 1116.47 66.7824   8
  -1  -7  17 926.416 52.5290   5
  -1   7  17 1178.22 56.7166   5
  -1   7  17 1104.22 58.8753   4
  -1  -7  17 1036.82 58.6002   4
  -1   7  17 1123.82 67.2835   6
  -1   7  16 1872.58 89.1063   2
  -1   7  16 1825.98 93.3604   8
  -1   7  16 1748.80 94.2245   7
  -1  -7  16 2020.99 72.7445   8
  -1  -7  16 1897.82 81.0320   5
  -1   7  16 1800.40 80.6310   5
  -1  -7  16 1940.54 86.8040   4
  -1   7  16 1776.77 84.1548   4
   1   7 -16 1946.68 85.3874   7
  -1   7  16 1669.14 92.6040   6
  -1   7  15 3148.65 126.690   2
  -1   7  15 3033.44 133.681   7
  -1  -7  15 2952.69 106.516   8
  -1   7  15 3002.90 130.930   8
  -1   7  15 3030.43 116.437   5
  -1  -7  15 2751.12 114.485   5
  -1  -7  15 2961.34 120.825   4
  -1   7  15 2899.91 119.633   4
   1   7 -15 2805.38 120.260   7
  -1   7  15 2909.27 131.520   6
  -1   7  14 330.775 29.8774   2
  -1  -7  14 353.779 18.4602   8
  -1   7  14 349.907 33.4731   8
  -1   7  14 310.044 33.8935   7
  -1  -7  14 296.611 23.3966   5
  -1   7  14 365.910 25.1963   5
  -1   7  14 348.842 27.1119   4
  -1  -7  14 315.758 26.5745   4
   1   7 -14 342.288 29.0828   7
  -1   7  14 345.352 35.2225   6
  -1   7  13 818.121 47.5745   2
  -1   7  13 689.541 49.9268   6
   1   7 -13 632.189 42.5827   7
  -1   7  13 696.235 51.0344   7
  -1  -7  13 686.396 31.0190   8
  -1   7  13 806.235 50.1866   8
  -1  -7  13 685.207 36.2539   5
  -1   7  13 756.373 38.2311   5
  -1  -7  13 760.701 40.6931   4
  -1   7  13 724.930 39.8680   4
  -1   7  12 1390.89 67.3462   2
   1   7 -12 1262.47 65.5722   7
  -1   7  12 1183.59 69.6524   6
  -1  -7  12 1248.56 51.2101   8
  -1   7  12 1270.01 68.4066   8
  -1   7  12 1326.57 73.8932   7
  -1  -7  12 1334.03 55.6198   5
  -1   7  12 1359.09 56.4001   5
  -1  -7  12 1316.70 59.1901   4
  -1   7  12 1244.63 58.2239   4
  -1   7  11 1570.54 80.9219   7
  -1  -7  11 1397.59 57.2360   8
  -1   7  11 1480.69 74.0789   8
  -1   7  11 1517.62 60.5740   5
  -1  -7  11 1419.28 59.3627   5
  -1   7  11 1543.92 78.6320   6
   1   7 -11 1456.73 71.4045   7
  -1   7  11 1510.70 72.2553   2
  -1  -7  11 1423.84 62.4074   4
  -1   7  11 1474.38 63.0385   4
  -1  -7  10 3.16525 6.24022   8
  -1   7  10 7.98477 12.1883   8
  -1  -7  10 6.91320 6.89008   5
  -1   7  10 7.39591 7.11042   5
   1   7 -10-1.48016 11.9556   7
  -1   7  10 10.4205 15.4209   7
  -1   7  10 3.79190 12.7797   6
  -1   7  10 4.27779 11.0989   2
  -1  -7  10 10.3868 14.1443   2
  -1  -7  10 4.27554 7.45900   4
  -1   7  10 12.8869 7.18185   4
  -1   7   9 425.599 32.8526   8
  -1  -7   9 423.165 23.0243   8
  -1   7   9 355.284 35.8090   7
   1   7  -9 409.033 32.7451   7
  -1  -7   9 384.464 21.2248   5
  -1   7   9 433.642 21.8161   5
  -1   7   9 437.461 23.5527   4
  -1  -7   9 391.906 22.3283   4
  -1   7   9 447.893 32.9220   2
  -1  -7   9 474.492 33.4855   2
  -1   7   8 6.80994 11.7709   2
  -1   7   8 12.9529 11.5311   8
  -1  -7   8 30.6307 8.78630   8
   1   7  -8 23.0855 13.5039   7
   1  -7  -8 4.70193 4.22918   3
  -1   7   8 8.92545 5.29572   5
   1  -7  -8 18.7355 12.6468   2
   1  -7  -8 11.3326 4.61837   3
  -1  -7   8 30.2590 7.26173   4
  -1   7   8 3.94310 5.60428   4
  -1   7   7 1645.72 74.1883   8
  -1  -7   7 1595.54 63.7101   8
   1   7  -7 1655.75 77.4357   7
  -1   7   7 1635.77 73.8445   2
  -1  -7   7 1554.87 73.8731   2
  -1   7   7 1463.93 55.7161   5
   1  -7  -7 1772.66 75.6203   2
   1  -7  -7 1534.93 59.8962   3
  -1   7   7 1552.13 57.4993   4
   1   7  -6 23.8646 13.7578   7
  -1   7   6 25.5281 12.5736   2
  -1  -7   6 32.3816 12.8833   2
   1  -7  -6 30.3147 11.0454   2
  -1   7   6 19.3537 10.9030   8
  -1  -7   6 16.9484 7.95074   8
  -1   7   5 1156.93 54.6910   2
  -1  -7   5 899.421 51.6608   2
   1  -7  -5 1099.01 54.5378   2
   1   7  -5 909.524 54.8059   7
  -1  -7   5 893.823 44.8796   8
  -1   7   5 952.318 51.0951   8
  -1   7   4 773.356 49.3487   6
  -1   7   4 867.555 46.2965   2
  -1  -7   4 854.013 48.0696   2
   1  -7  -4 809.085 45.2586   2
  -1   7   4 767.503 43.4387   8
   1   7  -4 822.282 50.7951   7
  -1   7   3 1402.17 74.4198   6
  -1   7   3 1430.51 79.4111   7
  -1  -7   3 1612.51 73.5373   2
  -1   7   3 1575.15 72.2130   2
   1  -7  -3 1559.81 70.8011   2
  -1   7   3 1547.62 69.0545   8
   1   7  -3 1516.72 77.2675   7
  -1   7   2 656.215 47.7408   7
  -1  -7   2 644.055 41.5863   2
   1  -7  -2 780.254 42.1568   2
   1   7  -2 718.173 46.9318   7
  -1   7   2 696.595 39.8046   8
  -1   7   1 2301.97 106.299   7
  -1  -7   1 1966.33 94.8226   2
   1  -7  -1 2454.24 96.3034   2
   1   7  -1 2084.65 100.737   7
  -1   7   1 2337.87 93.3382   8
  -1   7   0 3255.99 140.619   7
  -1  -7   0 3222.13 132.282   2
   1  -7   0 3217.04 127.951   2
  -1   7   0 3336.48 130.477   8
   1   7   0 3252.79 138.567   7
   1  -7   1 3982.16 152.824   2
  -1  -7  -1 4323.05 159.931   2
  -1   7  -1 3901.36 165.519   7
  -1   7  -1 3685.27 160.739   8
   1   7   1 4143.93 165.450   7
  -1  -7  -2 221.299 23.2754   2
   1  -7   2 240.404 21.4503   2
  -1   7  -2 187.085 25.7407   7
   1   7   2 211.457 26.7756   7
   1   7   2 160.332 38.8145   8
  -1   7  -3 2076.62 98.4341   7
   1  -7   3 2055.39 86.8145   2
  -1  -7  -3 2093.90 85.5955   3
  -1  -7  -3 2167.16 93.9573   2
   1   7   3 1992.31 97.4640   7
   1   7   3 2029.75 105.596   8
  -1   7  -4 1843.90 89.6428   7
   1  -7   4 1793.02 78.4036   2
   1   7   4 1960.96 88.4981   2
  -1  -7  -4 1798.47 76.5615   3
  -1  -7  -4 1929.18 87.0507   2
   1   7   4 1894.14 93.9165   8
   1   7   4 1771.88 89.3500   7
  -1   7  -5 399.883 35.3109   7
   1   7   5 445.755 37.8313   8
  -1  -7  -5 424.604 26.6161   3
  -1  -7  -5 493.716 36.7167   2
   1   7   5 525.238 36.7763   2
   1  -7   5 395.958 28.3461   2
   1   7   6 538.276 37.5676   2
   1  -7   6 580.585 34.1626   2
   1   7   6 600.411 41.2861   8
  -1   7  -6 569.908 41.4205   7
   1   7   6 516.839 21.7729   5
   1   7   6 527.747 22.0492   5
  -1  -7  -6 605.142 40.2544   2
  -1  -7  -6 557.286 29.5756   3
   1   7   7 38.2554 14.2569   8
  -1   7  -7 3.53977 14.3030   7
   1  -7   7 19.8085 12.6901   2
   1   7   7 7.74107 11.8259   2
   1   7   7 5.90014 5.68915   4
   1  -7   7 13.2328 6.63347   4
   1   7   7 13.1422 5.86729   5
   1  -7   7 39.0206 6.58951   5
  -1  -7  -7 5.45164 7.07299   3
  -1  -7  -7 24.0926 13.4367   2
  -1  -7  -8 669.371 32.6460   3
  -1  -7  -8 747.004 46.4012   2
   1   7   8 711.097 45.9709   8
  -1   7  -8 670.493 45.9283   7
   1   7   8 722.280 44.7592   2
   1  -7   8 680.503 38.9803   2
   1  -7   8 714.047 30.8507   5
   1   7   8 662.434 31.3361   5
   1   7   8 692.389 33.5516   4
   1  -7   8 734.226 33.4899   4
  -1  -7  -9 2332.81 102.506   2
   1   7   9 2283.16 102.482   8
  -1   7  -9 2002.76 99.8080   7
   1   7   9 2437.67 102.755   2
   1  -7   9 2094.75 91.9096   2
  -1  -7  -9 2338.27 84.6104   3
   1  -7   9 2051.29 83.8578   5
   1   7   9 2448.02 86.4569   5
   1   7   9 2232.83 87.8084   4
   1  -7   9 2175.03 87.3933   4
  -1  -7 -10-1.72697 13.8371   2
   1   7  10 3.90781 12.6686   7
   1   7  10 14.3454 13.1412   8
  -1   7 -10 26.1136 13.0962   6
  -1   7 -10 15.5850 14.6103   7
   1   7  10 6.49895 12.0383   2
  -1  -7 -10 15.0451 6.34031   3
   1  -7  10 36.9030 10.7346   5
   1   7  10 19.6599 8.56403   5
   1  -7  10 38.4188 11.3263   4
   1   7  10 13.2770 8.77892   4
  -1  -7 -11 505.001 39.3749   2
   1   7  11 482.961 40.2212   7
   1   7  11 485.226 39.1478   8
  -1   7 -11 533.085 40.0441   7
  -1   7 -11 518.107 33.8887   6
   1  -7  11 465.651 32.8263   2
   1   7  11 551.792 39.1333   2
  -1  -7 -11 523.805 24.1737   3
   1  -7  11 494.731 28.5218   5
   1   7  11 534.793 29.2852   5
   1   7  11 487.990 30.3666   4
   1  -7  11 511.918 30.9179   4
  -1  -7 -12 538.157 41.1247   2
   1   7  12 487.528 38.1481   2
  -1   7 -12 534.009 39.9665   7
  -1   7 -12 508.189 33.9438   6
   1   7  12 523.698 41.2564   8
   1   7  12 447.192 39.5862   7
  -1  -7 -12 477.089 22.8675   3
   1   7  12 522.071 30.1731   5
   1  -7  12 520.712 30.1547   5
   1  -7  12 517.673 32.6190   4
   1   7  12 507.160 32.1374   4
   1   7  13 2312.90 97.7972   2
   1   7  13 1812.58 95.7038   7
   1   7  13 2123.46 99.6774   8
   1   7  13 2187.54 84.9653   5
   1  -7  13 1863.25 82.8374   5
   1   7  13 2068.14 87.7036   4
   1  -7  13 1908.89 85.9378   4
  -1   7 -13 1992.77 86.2050   6
   1   7  14 171.858 22.7861   2
   1   7  14 177.766 26.7889   7
   1   7  14 198.370 26.9268   8
   1  -7  14 165.933 18.6989   5
   1   7  14 152.476 17.8888   5
   1   7  14 153.526 19.7805   4
   1  -7  14 147.335 19.2537   4
  -1   7 -14 142.628 18.0969   6
   1   7  15 1291.13 66.1952   2
   1   7  15 1070.01 65.7298   7
   1   7  15 1196.28 68.5395   8
   1   7  15 1139.83 55.5485   5
   1  -7  15 1086.86 55.4854   5
   1   7  15 1221.05 60.0340   4
   1  -7  15 1054.57 57.7169   4
  -1   7 -15 1089.79 54.3673   6
   1   7  16 1480.66 73.9094   2
   1   7  16 1256.69 74.3562   8
   1   7  16 1262.29 73.1700   7
   1   7  16 1345.55 63.3701   5
   1  -7  16 1389.73 64.5304   5
   1   7  16 1283.83 66.4999   4
   1  -7  16 1373.56 67.5685   4
  -1   7 -16 1259.13 60.3620   6
   1   7  17 1280.36 67.9002   2
   1   7  17 1044.33 66.0322   7
   1   7  17 1103.72 68.2338   8
   1  -7  17 1195.52 59.7503   5
   1   7  17 1263.81 59.6793   5
   1   7  17 1085.11 60.8246   4
   1  -7  17 1107.28 61.9711   4
  -1   7 -17 1154.64 54.4045   6
   1   7  18 350.437 33.5995   2
   1   7  18 334.706 35.4637   8
   1   7  18 356.370 35.0982   7
   1   7  18 316.647 28.0520   5
   1  -7  18 363.562 30.9130   5
   1  -7  18 379.175 33.3363   4
   1   7  18 371.890 32.3603   4
  -1   7 -18 401.069 25.7082   6
   1   7  19 57.8127 18.3370   2
   1   7  19 66.4959 20.8982   8
   1   7  19 48.7212 18.3760   7
   1  -7  19 69.2016 16.8890   5
   1   7  19 48.2494 14.6107   5
   1   7  19 67.5146 15.7964   4
   1  -7  19 32.5515 16.3101   4
   1   7  19 56.9056 18.6845   6
  -1   7 -19 47.0005 11.5043   6
   1   7  20 895.088 55.4592   2
   1   7  20 905.507 60.5889   8
   1   7  20 762.983 54.2816   7
   1  -7  20 922.253 52.2893   5
   1   7  20 755.804 47.3956   5
   1   7  20 786.983 51.8754   4
   1  -7  20 846.865 53.5089   4
  -1   7 -20 817.975 40.9961   6
   1   7  20 813.929 56.1582   6
   1   7  21 1165.34 64.7659   2
   1   7  21 1039.32 67.0919   8
   1   7  21 987.097 63.1736   7
   1  -7  21 988.385 58.3673   5
   1   7  21 991.572 56.1790   5
   1  -7  21 1049.50 62.8508   4
   1   7  21 1020.28 61.5773   4
  -1   7 -21 1039.05 47.4472   6
   1   7  21 1115.21 66.3261   6
   1   7  22 12.2228 14.2490   2
   1   7  22 2.19548 13.8169   7
   1   7  22 10.3546 16.7631   8
   1  -7  22 12.3805 16.6409   5
   1   7  22 28.5819 15.2324   5
   1  -7  22 6.39649 17.0659   4
   1   7  22-10.3203 16.3701   4
   1   7  22-4.57965 15.4337   6
  -1   7 -22 5.61246 7.94305   6
   1   7  23 108.132 22.1690   2
  -1   7 -23-8.43688 70.5841   1
   1   7  23 68.9834 20.4318   7
   1   7  23 48.0551 19.9533   8
   1   7  23 127.731 20.3717   5
   1  -7  23 120.575 22.9995   5
   1  -7  23 105.435 21.7026   4
   1   7  23 103.547 20.7542   4
  -1   7 -23 77.5266 10.9327   6
   1   7  23 53.3139 19.0967   6
   1   7  24 910.911 58.8261   2
  -1   7 -24 792.087 102.701   1
   1   7  24 917.177 64.9307   8
   1   7  24 862.350 58.5186   7
   1   7  24 847.713 53.4361   5
   1  -7  24 900.630 57.6815   5
   1  -7  24 884.343 60.7347   4
   1   7  24 892.829 59.3690   4
   1   7  24 909.253 60.2138   6
  -1   7 -24 931.743 38.4451   6
   1   7  25 624.305 47.1770   2
  -1   7 -25 627.936 72.2595   1
   1   7  25 556.504 50.5420   8
   1   7  25 527.083 44.4863   7
   1  -7  25 640.255 47.0227   5
   1   7  25 531.437 41.0116   5
   1   7  25 538.609 46.4919   4
   1  -7  25 595.931 49.1500   4
   1   7  25 581.907 46.7127   6
  -1   7 -26 142.490 39.3317   1
   1   7  26 87.6450 26.3740   1
   1   7  26 90.5854 22.8333   2
   1   7  26 122.083 28.4034   8
   1   7  26 121.173 24.5797   7
   1  -7  26 61.9215 11.2025   8
   1  -7  26 105.485 24.0810   5
   1   7  26 181.770 24.1300   5
   1   7  26 95.5360 25.4101   4
   1  -7  26 56.3053 24.4356   4
   1   7  26 119.280 25.1544   6
  -1   7 -27 511.046 54.2405   1
   1   7  27 428.680 45.9344   1
   1   7  27 386.049 39.2150   7
   1   7  27 442.328 45.6953   8
   1  -7  27 418.427 23.2631   8
   1  -7  27 422.639 39.4546   5
   1   7  27 448.231 37.3492   5
   1  -7  27 359.535 41.5337   4
   1   7  27 501.635 45.3349   4
   1   7  27 437.316 41.1238   6
  -1   7 -28 138.009 35.8796   1
   1   7  28 125.993 30.2274   8
   1  -7  28 107.676 13.1182   8
   1   7  28 67.4244 21.5480   7
   1   7  28 97.0728 23.2503   5
   1  -7  28 104.496 26.7401   5
   1  -7  28 107.884 29.4519   4
   1   7  28 89.9645 25.7718   4
   1   7  28 111.186 25.1204   6
  -1   7 -29 1135.17 80.3998   1
   1   7  29 855.466 61.5839   7
   1  -7  29 1062.92 44.9485   8
   1   7  29 934.773 70.8990   8
   1   7  29 974.228 61.5501   5
   1  -7  29 952.799 64.2374   5
   1  -7  29 974.513 70.6453   4
   1   7  29 846.276 65.6080   4
   1   7  29 953.025 63.8121   6
  -1   7 -30 267.134 51.5446   1
   1   7  30 276.973 35.2370   7
   1  -7  30 282.264 23.4127   8
   1   7  30 256.400 39.0390   8
   1  -7  30 279.603 36.3460   5
   1   7  30 282.638 33.0243   5
   1   7  30 304.781 40.7096   4
   1  -7  30 305.566 40.9567   4
   1   7  30 270.340 34.9518   6
  -1   7 -31 970.176 76.6573   1
   1   7  31 958.001 72.1986   8
   1  -7  31 1050.33 46.0454   8
   1   7  31 883.463 63.0575   7
   1   7  31 1010.02 63.2149   5
   1  -7  31 814.500 62.9104   5
   1  -7  31 952.113 71.3098   4
   1   7  31 925.882 68.9267   4
   1   7  31 871.222 61.6913   6
  -1   7 -32 334.493 47.6178   1
   1   7  32 331.435 45.2429   8
   1  -7  32 359.921 24.6285   8
   1   7  32 290.730 36.9308   7
   1   7  32 280.343 35.5896   5
   1  -7  32 340.553 40.5373   5
   1   7  32 308.032 42.8783   4
   1  -7  32 277.803 42.2784   4
   1   7  32 310.686 36.9287   6
  -1   7 -33 128.984 34.3737   1
   1   7  33 136.883 34.1052   8
   1   7  33 95.4390 25.5706   7
   1  -7  33 115.802 16.8009   8
   1  -7  33 100.588 30.2168   5
   1   7  33 142.587 28.7205   5
   1   7  33 148.053 33.8815   4
   1  -7  33 120.225 35.9756   4
   1   7  33 97.7642 24.4908   6
   1   7  34 265.296 36.5507   7
   1   7  34 248.527 41.3424   8
   1  -7  34 181.222 22.2714   8
   1   7  34 245.140 35.3495   5
   1  -7  34 220.042 36.5567   5
  -1   7 -34 127.646 38.3709   1
   1   7  34 193.474 31.5780   6
   1   7  35 424.115 50.6459   8
   1   7  35 331.338 41.1503   7
   1  -7  35 344.884 29.8847   8
   1   7  35 408.480 43.9555   5
   1  -7  35 405.652 45.4235   5
  -1   7 -35 408.883 54.5285   1
   1   7  35 371.187 39.5873   6
   1   7  36 264.943 38.8090   7
   1   7  36 348.174 47.8205   8
   1  -7  36 320.712 41.7290   5
   1   7  36 363.010 41.8683   5
  -1   7 -36 306.464 51.5019   1
   1   7  36 349.677 39.4950   6
   1   7  37 327.480 41.6707   7
   1  -7  37 310.163 44.0689   5
   1   7  37 361.533 43.1332   5
  -1   7 -37 362.762 52.3547   1
   1   7  37 303.626 37.5057   6
   1  -7  38-8.86631 26.3013   5
   1   7  38 2.84902 23.2132   5
   1   7  38-2.92577 20.7050   7
   1   7  38 9.74539 19.8508   6
   1  -7  39 39.0826 27.2240   5
   1   7  39 73.6011 28.4932   5
   1   7  39 63.1642 23.9754   6
   1   7  39 71.5340 26.6059   7
   1   7  40 380.247 46.5160   5
   1  -7  40 385.135 48.1028   5
   1   7  40 400.772 47.2349   7
   1   7  40 280.566 37.2077   6
   1  -7  41 322.709 45.6221   5
   1   7  41 410.664 47.2112   7
   1   7  41 340.751 38.4185   6
   1   7  42 19.0841 19.6167   6
  -1  -8  41 116.466 32.4343   5
  -1  -8  40 5.70882 25.0262   5
  -1   8  40-10.4956 24.6867   5
  -1   8  39 45.9417 23.7197   5
  -1  -8  39 16.7681 25.6148   5
  -1   8  38 381.051 42.0034   5
  -1  -8  38 402.922 46.1851   5
  -1   8  38 426.231 48.0032   7
  -1   8  38 407.056 46.2377   6
  -1   8  37-12.1460 22.7037   5
  -1  -8  37-2.65584 23.1079   5
  -1   8  37 23.5844 23.3794   6
  -1   8  37 3.04599 22.5361   7
  -1  -8  36-12.9345 29.4134   5
  -1   8  36-4.72080 23.7601   5
  -1   8  36 33.0479 24.4789   7
  -1   8  36 8.86190 21.3853   6
  -1  -8  35 25.1579 24.5946   5
  -1   8  35 2.30120 22.4983   5
  -1   8  35 61.5128 31.8762   8
  -1   8  35 8.86364 23.0024   6
  -1   8  35 23.6979 23.9321   7
  -1  -8  34 1455.73 84.0046   5
  -1   8  34 1421.19 80.9979   5
  -1   8  34 1514.97 99.1838   8
  -1   8  34 1409.58 88.4843   6
  -1   8  34 1456.77 89.0582   7
   1   8 -33 610.281 58.8984   1
  -1   8  33 602.224 61.4088   8
  -1  -8  33 635.651 32.7686   8
  -1  -8  33 641.214 51.9173   5
  -1   8  33 578.538 47.8593   5
  -1   8  33 664.608 59.9000   4
  -1  -8  33 613.695 58.2638   4
  -1   8  33 557.652 53.1567   7
  -1   8  33 546.086 53.9400   6
   1   8 -32 254.537 40.1355   1
  -1   8  32 352.585 47.0466   8
  -1  -8  32 313.158 21.2334   8
  -1  -8  32 309.154 34.9960   5
  -1   8  32 303.703 32.9127   5
  -1  -8  32 317.426 42.5749   4
  -1   8  32 254.446 40.2489   4
  -1   8  32 297.862 39.4160   7
  -1   8  32 262.936 38.6340   6
   1   8 -31 225.962 36.2824   1
  -1  -8  31 179.404 16.0062   8
  -1   8  31 194.115 35.7976   8
  -1   8  31 161.142 28.5730   5
  -1  -8  31 205.528 30.5734   5
  -1   8  31 179.512 35.0350   4
  -1  -8  31 204.020 35.3229   4
  -1   8  31 128.673 28.3105   7
  -1   8  31 165.426 32.1961   6
   1   8 -30 758.705 60.3639   1
  -1   8  30 818.932 67.0290   8
  -1  -8  30 859.864 36.3562   8
  -1   8  30 728.322 51.0614   5
  -1  -8  30 773.352 54.8562   5
  -1  -8  30 842.340 63.7121   4
  -1   8  30 689.390 58.1418   4
  -1   8  30 784.224 61.1194   6
  -1   8  30 715.939 57.6769   7
   1   8 -30 721.676 31.6036   6
   1   8 -29 72.0163 25.0944   1
  -1   8  29 72.1847 28.6225   8
  -1  -8  29 56.3184 9.91261   8
  -1   8  29 62.2716 20.3572   5
  -1  -8  29 79.8861 23.7953   5
  -1  -8  29 53.7297 24.1710   4
  -1   8  29 29.0642 21.4376   4
   1   8 -29 71.2296 10.5418   6
  -1   8  29 62.7533 21.7354   7
  -1   8  29 51.1994 22.8584   6
   1   8 -28 32.5535 29.0680   1
  -1  -8  28 63.5642 9.52164   8
  -1   8  28 60.5529 23.1798   8
  -1  -8  28 84.5297 21.0131   5
  -1   8  28 81.0624 19.9548   5
  -1   8  28 58.2156 22.9626   4
  -1  -8  28 67.3063 21.7548   4
  -1   8  28 45.1041 22.0513   6
   1   8 -28 72.0682 11.7455   6
  -1   8  28 86.2959 25.4695   7
   1   8 -27-5.33088 27.5948   1
  -1   8  27 3.09090 20.2957   8
  -1  -8  27 16.9303 7.13100   8
  -1  -8  27 47.2059 20.1784   5
  -1   8  27-1.82838 15.2914   5
  -1  -8  27 47.2925 19.5615   4
  -1   8  27 21.8418 17.5755   4
   1   8 -27 8.61693 8.55102   6
  -1   8  27-2.66948 17.5301   7
  -1   8  27 22.2942 20.4031   6
   1   8 -26 283.930 37.7449   1
  -1   8  26 245.839 35.3954   8
  -1  -8  26 275.686 15.4088   8
  -1  -8  26 277.719 30.4144   5
  -1   8  26 243.470 28.3801   5
  -1  -8  26 271.983 35.3152   4
  -1   8  26 225.252 32.5599   4
   1   8 -26 278.138 21.2324   6
  -1   8  26 232.458 33.4758   7
  -1   8  26 289.391 36.1955   6
   1   8 -25 249.952 34.8661   1
  -1   8  25 193.206 27.3807   2
  -1   8  25 212.431 32.4433   8
  -1  -8  25 193.746 15.4973   8
  -1  -8  25 202.933 12.2215   8
  -1   8  25 220.722 26.6712   5
  -1  -8  25 186.393 25.7698   5
  -1  -8  25 228.219 31.4137   4
  -1   8  25 206.243 29.9051   4
  -1   8  25 204.063 31.1309   6
  -1   8  25 198.882 31.6806   7
  -1   8  24 39.9458 17.6243   2
   1   8 -24 64.7252 26.7075   1
  -1  -8  24 36.0642 5.44657   8
  -1  -8  24 35.9337 6.39548   8
  -1   8  24 45.1098 20.9009   8
  -1   8  24 49.0313 16.7849   5
  -1  -8  24 57.3617 16.8311   5
  -1   8  24 40.1641 18.5803   4
  -1  -8  24 80.5185 21.3076   4
  -1   8  24 32.2213 18.8259   6
  -1   8  24 31.1341 20.0393   7
   1   8 -23 23.5882 24.2391   1
  -1   8  23 8.24695 15.7417   2
  -1   8  23 10.9340 17.2090   8
  -1   8  23 12.5416 12.4433   5
  -1  -8  23 4.67707 13.7815   5
  -1   8  23 26.1284 15.7994   4
  -1  -8  23 39.2829 16.8536   4
  -1   8  23 23.8273 20.2097   6
  -1   8  23 2.57197 17.1181   7
   1   8 -22 1039.20 77.1598   1
  -1   8  22 955.585 57.3203   2
  -1   8  22 710.419 57.0795   7
  -1   8  22 841.739 61.8733   8
  -1  -8  22 864.378 50.3540   5
  -1   8  22 782.865 49.0075   5
  -1  -8  22 954.753 57.8543   4
  -1   8  22 809.423 53.6959   4
  -1   8  22 810.488 60.2077   6
  -1   8  21 1072.00 61.2717   2
  -1   8  21 918.171 64.0541   8
  -1   8  21 925.927 64.0012   7
  -1  -8  21 1012.92 53.7233   5
  -1   8  21 990.853 53.9943   5
  -1   8  21 975.417 57.2291   4
  -1  -8  21 853.604 56.6212   4
  -1   8  21 957.027 64.7282   6
  -1   8  20 7.79992 15.7497   2
  -1   8  20-2.48301 16.3014   8
  -1  -8  20 13.0906 12.9500   5
  -1   8  20 10.8076 13.5224   5
  -1   8  20 22.0638 14.0709   4
  -1  -8  20-1.73127 14.9489   4
  -1   8  20-2.51975 18.0394   7
  -1   8  20-2.52313 17.6483   6
  -1   8  19 47.9518 18.8768   2
  -1   8  19 19.1794 17.7571   8
  -1   8  19 30.4845 14.5954   5
  -1  -8  19 10.9692 13.2451   5
  -1   8  19 52.5884 15.3086   4
  -1  -8  19 21.0170 15.8211   4
  -1   8  19 2.50413 17.1121   7
  -1   8  19 19.8335 19.8597   6
  -1   8  18 2540.30 113.270   2
  -1   8  18 2478.52 118.433   8
  -1   8  18 2349.99 119.133   7
  -1  -8  18 2502.46 102.091   5
  -1   8  18 2465.15 102.390   5
  -1   8  18 2384.67 106.102   4
  -1  -8  18 2525.12 107.628   4
  -1   8  18 2466.66 119.650   6
  -1   8  17 437.104 37.4265   2
  -1   8  17 471.130 41.4930   8
  -1   8  17 445.358 42.4643   7
  -1   8  17 451.141 30.6834   5
  -1  -8  17 399.039 29.4667   5
  -1   8  17 418.526 32.2748   4
  -1  -8  17 424.911 32.4486   4
  -1   8  17 451.681 41.7460   6
   1   8 -17 396.586 34.0219   7
  -1   8  16 71.0119 18.5646   2
  -1   8  16 60.4671 18.6289   8
  -1  -8  16 66.5820 13.8330   5
  -1   8  16 67.4283 13.6567   5
  -1  -8  16 65.5671 14.6317   4
  -1   8  16 73.8698 14.6475   4
  -1   8  16 51.6455 20.3868   6
   1   8 -16 71.8691 19.0088   7
  -1   8  16 46.7330 22.6309   7
  -1   8  15 60.4770 19.4891   2
  -1   8  15-2.44567 18.8563   7
  -1   8  15 20.7319 19.1026   6
   1   8 -15-6.48665 14.4414   7
  -1   8  15 24.9583 17.9645   8
  -1  -8  15 6.84791 11.4015   5
  -1   8  15 11.8740 12.4408   5
  -1   8  15 36.0421 11.5120   4
  -1  -8  15 10.2422 12.1697   4
  -1   8  14 4888.77 200.375   8
  -1   8  14 5153.05 208.845   7
  -1   8  14 5079.37 182.149   5
  -1  -8  14 4845.10 180.775   5
   1   8 -14 5117.74 196.577   7
  -1   8  14 5045.20 204.947   6
  -1   8  14 5179.32 198.001   2
  -1   8  14 4960.03 185.669   4
  -1  -8  14 4950.73 184.864   4
  -1   8  13 183.086 25.5401   8
  -1  -8  13 270.432 19.6191   5
  -1   8  13 184.134 17.1830   5
   1   8 -13 186.024 25.8495   7
  -1   8  13 155.054 26.9575   6
  -1   8  13 212.791 30.1919   7
  -1   8  13 214.988 26.9856   2
  -1   8  13 143.277 17.1422   4
  -1  -8  13 206.366 19.0952   4
  -1   8  12 120.314 21.5318   8
  -1   8  12 157.755 14.1648   5
  -1  -8  12 151.260 13.3755   5
   1   8 -12 160.010 23.4894   7
  -1   8  12 185.225 29.0540   7
  -1   8  12 173.888 25.5040   6
  -1  -8  12 206.865 28.4637   2
  -1   8  12 160.677 24.1520   2
  -1   8  12 176.953 16.3735   4
  -1  -8  12 153.334 15.3197   4
  -1   8  11 7.11366 13.4377   8
  -1   8  11 3.97592 6.97810   5
  -1  -8  11 13.0568 7.51688   5
  -1   8  11 16.7390 19.1407   7
   1   8 -11 12.1148 15.2907   7
  -1   8  11-1.63971 16.3170   2
  -1   8  11 3.40524 7.57225   4
  -1  -8  11 7.39299 7.73016   4
  -1   8  10 10.2307 13.7749   8
  -1  -8  10 5.99550 5.38517   5
  -1   8  10 11.4049 5.97911   5
   1   8 -10 12.3179 15.1966   7
  -1   8  10 17.7260 14.3451   2
  -1  -8  10 34.9574 16.4064   2
  -1  -8  10 12.6525 6.88078   4
  -1   8  10 8.37765 6.52618   4
  -1   8   9 222.606 25.1651   8
   1   8  -9 241.705 27.8230   7
  -1   8   9 237.639 11.6104   5
  -1   8   9 259.025 13.3979   4
  -1  -8   9 247.004 26.7030   2
  -1   8   9 302.258 27.6916   2
  -1   8   8 298.522 28.8435   8
   1  -8  -8 313.268 16.4177   3
  -1  -8   8 283.596 28.2974   2
  -1   8   8 382.953 30.9982   2
   1  -8  -8 328.364 30.7380   2
   1  -8  -8 324.944 17.0289   3
   1   8  -8 330.018 32.2549   7
  -1   8   7 144.445 20.7458   8
  -1  -8   7 223.825 25.2439   2
  -1   8   7 173.328 21.7918   2
   1  -8  -7 178.560 13.8733   3
   1  -8  -7 171.949 22.4647   2
   1   8  -7 187.330 27.0627   7
  -1   8   6 679.363 43.5856   8
  -1   8   6 762.670 45.4013   2
  -1  -8   6 840.934 47.9599   2
   1  -8  -6 741.492 44.8590   2
   1  -8  -6 685.074 34.0111   3
  -1   8   6 636.956 47.7637   6
   1   8  -6 704.107 48.6384   7
  -1   8   5 3221.94 134.167   8
  -1   8   5 3652.20 139.636   2
  -1  -8   5 3293.21 136.724   2
   1  -8  -5 3553.23 137.384   2
   1   8  -5 3159.76 142.089   7
  -1   8   5 3122.34 146.978   7
  -1   8   5 3275.71 142.388   6
  -1   8   4 2.61092 13.2248   8
  -1  -8   4 46.4994 16.6732   2
   1  -8  -4 4.16440 12.2715   2
   1   8  -4 17.4691 17.5323   7
  -1   8   4 18.1963 19.1776   7
  -1   8   4 14.9857 15.5353   6
  -1   8   3 14.4167 14.7091   8
  -1  -8   3 27.0893 15.9228   2
   1  -8  -3 28.5939 15.8360   2
  -1   8   3 9.20395 14.8763   6
   1   8  -3 9.85620 16.3497   7
  -1   8   3 6.76356 19.1658   7
   1   8  -2 4046.74 164.687   7
  -1   8   2 4043.16 155.425   8
  -1  -8   2 3673.72 154.875   2
   1  -8  -2 4039.12 154.146   2
  -1   8   2 3840.32 166.735   7
  -1   8   2 3644.23 158.649   6
   1   8  -1 2440.01 112.266   7
  -1   8   1 2246.43 106.078   8
  -1  -8   1 2508.53 105.479   2
   1  -8  -1 2413.88 102.147   2
  -1   8   1 2187.20 111.288   7
  -1   8   1 2237.65 105.753   6
   1  -8   0 99.1645 18.0507   2
  -1  -8   0 41.4783 15.7721   2
  -1   8   0 49.4162 27.3935   8
  -1   8   0 45.8967 21.3249   7
   1   8   0 59.6876 20.0938   7
  -1   8   0 63.0243 17.1249   6
   1  -8   1 43.6867 16.4319   2
  -1  -8  -1 25.0649 13.3665   2
   1   8   1 16.6828 16.7338   7
  -1   8  -1 45.4306 22.5473   7
  -1   8  -1 63.7128 18.2479   6
   1   8   2 1125.80 67.2626   7
   1  -8   2 1068.24 55.3621   2
  -1  -8  -2 1258.75 62.8373   2
  -1   8  -2 998.998 59.2852   6
  -1   8  -2 1047.72 65.8258   7
   1   8   3-10.2925 35.8978   8
   1   8   3 2.13483 16.7733   7
   1  -8   3 2.36923 10.4655   2
  -1  -8  -3 6.73757 14.9906   2
  -1  -8  -3 29.2995 12.9361   3
  -1   8  -3-1.66558 12.9627   6
  -1   8  -3-8.48279 17.4305   7
   1   8   4 86.4144 29.6086   8
   1   8   4 114.332 24.6452   7
   1  -8   4 126.004 17.6044   2
  -1  -8  -4 108.959 15.9544   3
  -1  -8  -4 128.323 21.5469   2
  -1   8  -4 145.879 21.6148   6
  -1   8  -4 134.523 24.2443   7
   1   8   5 285.661 37.7250   8
   1   8   5 354.207 36.3972   7
   1  -8   5 380.468 28.9558   2
  -1  -8  -5 357.950 32.8737   2
  -1  -8  -5 341.484 24.4024   3
  -1   8  -5 365.713 31.6923   6
  -1   8  -5 333.432 35.9171   7
   1   8   6 2614.18 121.560   8
   1  -8   6 2662.47 106.700   2
   1   8   6 2674.33 115.820   2
  -1  -8  -6 2652.75 115.662   2
  -1  -8  -6 2474.20 100.326   3
  -1   8  -6 2478.91 118.444   7
  -1   8  -6 2548.16 111.713   6
   1   8   7 246.786 30.0713   8
   1   8   7 267.779 28.9373   2
   1  -8   7 188.500 20.4732   2
  -1  -8  -7 238.020 18.5153   3
  -1  -8  -7 208.818 26.7886   2
  -1   8  -7 186.626 23.7366   6
  -1   8  -7 212.490 28.6660   7
   1   8   8 428.877 38.7508   8
  -1   8  -8 385.292 36.9361   7
  -1   8  -8 407.493 32.8520   6
  -1  -8  -8 452.019 36.5894   2
  -1  -8  -8 369.303 22.9006   3
   1   8   8 361.416 33.9006   2
   1  -8   8 464.594 31.3258   2
   1   8   9 87.6900 19.8059   2
   1  -8   9 90.5774 17.4888   2
   1   8   9 85.7692 20.0486   8
  -1   8  -9 94.5974 22.6476   7
  -1   8  -9 89.7831 17.9899   6
   1   8   9 95.1197 10.5726   4
  -1  -8  -9 93.1198 10.7446   3
   1  -8   9 84.6272 7.56362   5
   1  -8   9 69.9376 7.22754   5
   1   8   9 88.8403 9.20055   5
  -1  -8  -9 102.233 19.8591   2
  -1  -8 -10 563.021 43.0642   2
   1   8  10 610.200 48.4466   8
  -1   8 -10 540.521 44.0196   7
  -1   8 -10 620.711 40.3403   6
   1  -8  10 595.628 38.9741   2
   1   8  10 625.896 44.2147   2
  -1  -8 -10 576.273 27.5740   3
   1  -8  10 567.478 26.7241   5
   1   8  10 602.925 28.0281   5
   1   8  10 578.318 29.9241   4
   1  -8  10 566.871 29.8230   4
  -1  -8 -11 849.611 54.0402   2
   1   8  11 791.031 57.1041   8
  -1   8 -11 754.933 52.2853   7
  -1   8 -11 688.543 45.0845   6
   1  -8  11 706.745 45.1973   2
   1   8  11 978.989 55.5502   2
  -1  -8 -11 851.882 34.0036   3
   1  -8  11 802.073 35.9274   5
   1   8  11 880.661 38.0072   5
   1   8  11 727.707 39.4172   4
   1  -8  11 705.641 38.5210   4
  -1  -8 -12 230.332 28.3513   2
   1  -8  12 240.159 23.3998   2
   1   8  12 205.854 26.2400   2
  -1   8 -12 202.056 22.5229   6
  -1   8 -12 192.051 27.8546   7
   1   8  12 173.793 29.3444   8
   1   8  12 213.675 28.9561   7
  -1  -8 -12 197.038 11.3428   3
   1  -8  12 178.574 16.0511   5
   1   8  12 178.714 16.8041   5
   1  -8  12 210.532 19.1923   4
   1   8  12 203.006 18.9725   4
   1   8  13 377.711 34.4956   2
   1  -8  13 463.494 32.7384   2
   1   8  13 308.509 34.0869   8
   1   8  13 343.096 36.3520   7
   1  -8  13 368.809 24.6461   5
   1   8  13 331.611 23.9187   5
   1   8  13 332.438 26.2350   4
   1  -8  13 408.120 27.7489   4
  -1   8 -13 402.229 30.9893   6
   1   8  14 2654.15 115.115   2
   1   8  14 2348.74 115.746   7
   1   8  14 2371.78 114.840   8
   1   8  14 2434.39 98.0062   5
   1  -8  14 2333.11 96.4998   5
   1   8  14 2322.28 100.757   4
   1  -8  14 2426.23 101.297   4
  -1   8 -14 2437.63 103.938   6
   1  -8  15 1531.26 70.1676   2
   1   8  15 1562.25 77.1343   2
   1   8  15 1329.49 76.8396   8
   1   8  15 1296.95 77.1372   7
   1  -8  15 1206.97 60.5553   5
   1   8  15 1545.51 64.0426   5
   1  -8  15 1300.88 64.3428   4
   1   8  15 1260.30 64.3553   4
  -1   8 -15 1275.36 64.5850   6
   1   8  16 435.883 37.9121   2
   1   8  16 344.764 38.3206   8
   1   8  16 370.628 38.0945   7
   1   8  16 387.089 28.3412   5
   1  -8  16 360.856 27.4988   5
   1   8  16 358.411 29.5742   4
   1  -8  16 333.160 29.0326   4
  -1   8 -16 338.800 27.5866   6
   1   8  17 591.942 44.6063   2
   1   8  17 532.641 45.6468   8
   1   8  17 460.041 43.4944   7
   1  -8  17 501.879 34.3726   5
   1   8  17 554.692 35.0157   5
   1   8  17 502.060 37.1215   4
   1  -8  17 536.038 38.0251   4
  -1   8 -17 512.518 34.0673   6
   1   8  18 2031.98 96.2216   2
   1   8  18 1764.31 96.2918   7
   1   8  18 1936.02 99.9054   8
   1   8  18 1881.58 84.3956   5
   1  -8  18 1854.27 84.0794   5
   1   8  18 1899.04 88.6408   4
   1  -8  18 1868.54 88.2737   4
  -1   8 -18 1929.18 82.9999   6
   1   8  18 1907.98 98.7034   6
   1   8  19 100.306 21.2623   2
   1   8  19 47.6886 20.6958   7
   1   8  19 80.9112 23.8834   8
   1  -8  19 73.6726 17.7348   5
   1   8  19 57.6228 15.8531   5
   1  -8  19 64.0919 18.5951   4
   1   8  19 30.5322 15.1341   4
   1   8  19 48.8558 20.5308   6
  -1   8 -19 84.3981 15.0715   6
   1   8  20 352.138 35.1512   2
   1   8  20 339.457 37.4065   8
   1   8  20 344.029 37.0350   7
   1   8  20 359.964 30.4171   5
   1  -8  20 310.263 28.7889   5
   1  -8  20 313.851 32.1101   4
   1   8  20 313.052 31.1536   4
  -1   8 -20 369.627 26.6664   6
   1   8  20 276.180 34.8316   6
   1   8  21-2.15163 15.9306   2
   1   8  21 29.4085 19.7895   8
   1   8  21 7.28297 17.5855   7
   1  -8  21 47.9699 18.2274   5
   1   8  21 32.5994 14.7559   5
   1  -8  21 37.9988 17.6488   4
   1   8  21-1.88136 13.3279   4
  -1   8 -21 18.0254 12.1943   6
   1   8  21 12.6661 19.5331   6
   1   8  22 2964.84 130.735   2
   1   8  22 2657.26 130.451   7
   1   8  22 2947.99 137.549   8
   1   8  22 2704.00 119.441   5
   1  -8  22 2776.25 121.691   5
   1  -8  22 2842.90 126.881   4
   1   8  22 2855.62 126.704   4
  -1   8 -22 2882.82 111.588   6
   1   8  22 3013.42 136.127   6
   1   8  23 1048.02 63.7360   2
   1   8  23 1046.92 69.9566   8
   1   8  23 823.165 60.9674   7
   1   8  23 1076.03 57.9726   5
   1  -8  23 917.624 56.8988   5
   1   8  23 924.340 59.9770   4
   1  -8  23 973.302 62.0428   4
   1   8  23 1034.61 66.9689   6
  -1   8 -23 1001.05 46.8975   6
  -1   8 -24-23.8816 68.7362   1
   1   8  24 35.1263 19.9260   7
   1   8  24 49.2276 22.1231   8
   1  -8  24 34.4284 18.1659   5
   1   8  24 27.0181 15.2840   5
   1   8  24 38.9314 17.8081   4
   1  -8  24 24.3828 18.7136   4
  -1   8 -24 35.1808 10.9079   6
   1   8  24 21.1894 17.8826   6
  -1   8 -25 202.607 56.3197   1
  -1   8 -25 197.812 16.4801   6
   1   8  25 236.232 33.0213   6
   1   8  25 241.617 32.7760   7
   1   8  25 219.805 34.0510   8
   1   8  25 214.455 26.4095   5
   1  -8  25 246.659 29.7332   5
   1  -8  25 174.633 31.3721   4
   1   8  25 196.287 28.8487   4
   1   8  26 1878.59 99.2262   6
   1   8  26 1652.82 93.7457   7
   1   8  26 1785.94 101.355   8
  -1   8 -26 1665.15 65.9713   6
   1   8  26 1763.86 87.0934   5
   1  -8  26 1752.46 89.3905   5
   1   8  26 1921.05 95.7455   4
   1  -8  26 1915.30 96.7732   4
  -1   8 -27 1307.59 99.5424   1
   1   8  27 1056.90 75.5699   8
   1   8  27 1019.69 69.8552   7
   1  -8  27 1045.14 66.2319   5
   1   8  27 1044.00 63.0479   5
   1  -8  27 1197.40 73.3877   4
   1   8  27 1128.34 71.4175   4
   1   8  27 1166.65 73.4594   6
  -1   8 -28 146.130 41.9770   1
   1   8  28 109.189 31.7190   8
   1   8  28 196.697 31.4982   7
   1   8  28 151.446 25.4439   5
   1  -8  28 128.932 28.9586   5
   1  -8  28 121.564 29.3074   4
   1   8  28 109.386 27.8357   4
   1   8  28 141.312 30.8395   6
  -1   8 -29 1217.30 83.8534   1
   1   8  29 1202.64 80.8764   8
   1   8  29 883.257 66.2652   7
   1  -8  29 1064.56 66.7274   5
   1   8  29 1078.11 64.6427   5
   1   8  29 1045.86 70.9524   4
   1  -8  29 1061.74 72.5928   4
   1   8  29 1115.45 72.6929   6
  -1   8 -30 165.663 37.7498   1
   1   8  30 173.195 31.1286   7
   1   8  30 186.067 35.3405   8
   1   8  30 204.758 29.9574   5
   1  -8  30 214.497 33.7456   5
   1   8  30 167.737 33.8463   4
   1  -8  30 147.998 33.4798   4
   1   8  30 165.309 31.4139   6
  -1   8 -31 42.4745 34.2028   1
   1   8  31 41.6482 27.0562   8
   1   8  31 25.1656 20.9670   7
   1  -8  31 76.2680 25.5123   5
   1   8  31 58.9688 20.3378   5
   1   8  31 28.4914 24.4570   4
   1  -8  31 50.0632 28.6472   4
   1   8  31 59.1029 25.0967   6
  -1   8 -32 547.297 62.9797   1
   1   8  32 638.097 60.7475   8
   1   8  32 549.655 52.3637   7
   1  -8  32 602.524 51.6919   5
   1   8  32 585.397 49.0590   5
   1   8  32 586.751 56.4300   4
   1  -8  32 547.774 54.9689   4
   1   8  32 659.094 56.1099   6
   1   8  33 639.910 62.0141   8
   1   8  33 501.396 51.6531   7
   1  -8  33 592.381 50.8235   5
   1   8  33 611.715 49.9644   5
  -1   8 -33 626.576 64.6334   1
   1   8  33 586.523 53.5394   6
   1   8  34 1053.67 80.3357   8
   1   8  34 897.886 68.2820   7
   1   8  34 994.598 66.2436   5
   1  -8  34 910.480 67.6072   5
  -1   8 -34 1062.11 83.2051   1
   1   8  34 958.296 69.3775   6
   1   8  35 156.558 33.7103   7
   1   8  35 217.103 34.4625   5
   1  -8  35 227.007 37.5680   5
  -1   8 -35 272.385 49.8125   1
   1   8  35 210.202 34.9814   6
   1  -8  36 123.086 31.5908   5
   1   8  36 136.627 30.4408   5
  -1   8 -36 26.5487 48.2211   1
   1   8  36 110.449 28.2489   6
   1   8  36 122.792 30.4027   7
   1   8  37 5.32769 24.2327   5
   1  -8  37 13.9981 24.3680   5
  -1   8 -37 15.4013 36.2307   1
   1   8  37 40.7235 25.0805   7
   1   8  37 22.6804 22.4931   6
   1  -8  38 536.894 52.1675   5
   1   8  38 503.578 49.5848   5
   1   8  38 462.799 48.8430   6
   1   8  39 82.4896 30.5130   5
   1  -8  39 81.5097 29.9304   5
   1  -8  40 142.175 34.4612   5
  -1  -9  39 21.1568 23.8892   5
  -1  -9  38-12.8916 25.5059   5
  -1  -9  37 52.7119 25.7594   5
  -1  -9  36 482.947 47.1498   5
  -1  -9  35 16.5710 23.2817   5
  -1  -9  34 224.520 33.0119   5
  -1   9  33 19.3841 19.7247   5
  -1  -9  33 11.0754 23.3013   5
  -1  -9  33-14.3998 27.8006   4
  -1   9  33-3.29687 24.9072   6
  -1   9  33 21.7330 22.9721   7
   1   9 -32 1312.60 82.9291   1
  -1   9  32 1224.30 85.4955   8
  -1  -9  32 1130.12 69.9848   5
  -1   9  32 1223.89 70.5559   5
  -1  -9  32 1047.43 75.6198   4
  -1   9  32 1210.40 82.4853   6
  -1   9  32 1013.06 75.0571   7
   1   9 -31-2.89521 28.3032   1
  -1   9  31 28.1276 27.1075   8
  -1   9  31 24.3540 19.7258   5
  -1  -9  31 41.1457 21.0757   5
  -1  -9  31 29.6129 23.0718   4
  -1   9  31 12.9656 22.9505   6
  -1   9  31 15.1701 21.2328   7
   1   9 -30 247.025 39.7879   1
  -1   9  30 338.620 43.5672   8
  -1   9  30 338.002 35.2374   5
  -1  -9  30 273.299 33.0267   5
  -1  -9  30 313.809 39.8486   4
  -1   9  30 320.811 43.0068   6
  -1   9  30 264.034 38.6522   7
   1   9 -29 178.466 36.5123   1
  -1   9  29 212.773 36.8806   8
  -1   9  29 215.851 28.1217   5
  -1  -9  29 246.769 31.2183   5
  -1  -9  29 222.032 34.2151   4
  -1   9  29 243.015 38.3932   6
  -1   9  29 198.915 34.5961   7
   1   9 -29 183.522 17.4307   6
   1   9 -28 752.837 61.0015   1
  -1   9  28 730.527 62.6916   8
  -1   9  28 814.251 52.8053   5
  -1  -9  28 828.696 53.4541   5
  -1  -9  28 825.550 59.1580   4
   1   9 -28 791.957 40.2173   6
  -1   9  28 763.884 61.8220   7
  -1   9  28 798.297 63.7003   6
   1   9 -27 8.13244 22.2800   1
  -1   9  27-6.28589 21.7185   8
  -1  -9  27 3.46976 17.1597   5
  -1   9  27-12.4482 18.1053   5
  -1  -9  27-4.58140 19.1489   4
  -1   9  27-5.82452 20.1244   7
  -1   9  27-9.22411 20.9862   6
   1   9 -27 11.5882 10.5768   6
   1   9 -26 13.5235 21.0486   1
  -1   9  26 3.05425 20.5845   8
  -1  -9  26 16.5628 16.2846   5
  -1   9  26 8.54121 16.6940   5
  -1  -9  26-4.37071 17.1698   4
  -1   9  26-4.28249 18.0483   4
  -1   9  26-3.03267 20.4391   6
  -1   9  26-17.3371 23.3357   7
   1   9 -26 10.5351 11.2554   6
   1   9 -25 21.9868 24.2794   1
  -1   9  25 17.8094 20.0065   8
  -1   9  25 39.1531 15.4514   5
  -1  -9  25-1.57352 14.3114   5
  -1   9  25-2.03854 16.9006   4
  -1  -9  25 2.07733 17.2221   4
  -1   9  25 14.3451 19.5842   7
   1   9 -25 3.39725 11.5970   6
  -1   9  25-2.98712 18.7991   6
   1   9 -24 108.566 38.0383   1
  -1   9  24 46.1124 22.7086   8
  -1   9  24 49.7843 16.6255   5
  -1  -9  24 41.6825 16.1577   5
  -1  -9  24 47.1834 19.8646   4
  -1   9  24 46.4279 18.6357   4
   1   9 -24 56.5389 15.1821   6
  -1   9  24 44.0907 23.1580   6
  -1   9  24 68.3705 23.6776   7
   1   9 -23 225.807 48.5451   1
  -1   9  23 184.877 31.8501   8
  -1   9  23 187.602 24.4590   5
  -1  -9  23 183.510 23.1759   5
  -1  -9  23 171.136 25.4787   4
  -1   9  23 168.861 25.6229   4
  -1   9  23 185.125 32.2538   6
  -1   9  23 167.056 31.7441   7
   1   9 -22 39.5897 40.5895   1
  -1   9  22 69.0554 22.0244   2
  -1   9  22 59.8713 24.2755   6
  -1   9  22 16.8957 21.3282   7
  -1   9  22 51.6783 21.8231   8
  -1  -9  22 64.7048 16.8717   5
  -1   9  22 51.6938 16.7925   5
  -1  -9  22 33.1198 16.3640   4
  -1   9  22 32.8546 15.2383   4
  -1   9  21 510.788 41.9104   2
  -1   9  21 369.719 42.0922   7
  -1   9  21 416.955 43.8628   6
  -1   9  21 409.333 42.7168   8
  -1  -9  21 425.513 30.8032   5
  -1   9  21 423.357 31.8357   5
  -1   9  21 444.148 35.6791   4
  -1  -9  21 432.330 34.7313   4
  -1   9  20 962.622 59.0964   2
  -1   9  20 836.757 63.0292   7
  -1   9  20 774.948 60.8662   6
  -1   9  20 884.880 61.8869   8
  -1  -9  20 881.976 46.4655   5
  -1   9  20 876.486 47.5811   5
  -1  -9  20 832.129 50.1273   4
  -1   9  20 815.415 49.6809   4
  -1   9  19 22.8179 16.4524   2
  -1   9  19-8.33109 20.1057   7
  -1   9  19 24.2886 19.5389   6
  -1   9  19 4.96770 17.5793   8
  -1   9  19 5.61258 12.1166   5
  -1  -9  19 17.7826 12.3686   5
  -1  -9  19 1.38816 12.3560   4
  -1   9  19-2.82014 12.4584   4
  -1   9  18 28.6825 17.2826   2
  -1   9  18 7.94215 19.1784   6
  -1   9  18 13.8404 20.7085   7
  -1   9  18 4.81120 18.3706   8
  -1  -9  18 5.71998 10.6652   5
  -1   9  18 27.6843 11.4675   5
  -1   9  18 31.2752 12.7540   4
  -1  -9  18 38.1779 11.9932   4
  -1   9  17 210.084 30.1972   8
  -1  -9  17 187.248 18.2896   5
  -1   9  17 190.472 19.3400   5
  -1   9  17 285.426 33.9996   6
   1   9 -17 181.192 26.7021   7
  -1   9  17 173.761 31.4718   7
  -1  -9  17 203.041 28.1087   2
  -1   9  17 225.117 31.2106   2
  -1   9  17 195.533 21.4786   4
  -1  -9  17 169.164 20.0842   4
  -1   9  16 3644.91 161.597   8
  -1   9  16 3842.54 140.723   5
  -1  -9  16 3587.09 138.723   5
  -1   9  16 3705.33 169.083   7
   1   9 -16 3549.63 155.873   7
  -1   9  16 3628.54 165.381   6
  -1  -9  16 3987.55 156.909   2
  -1   9  16 4049.34 160.316   2
  -1  -9  16 3991.57 144.362   4
  -1   9  16 3670.92 143.931   4
  -1   9  15 21.8926 16.9461   8
  -1   9  15 21.9832 10.6385   5
  -1   9  15 15.0182 17.9874   6
   1   9 -15 30.3816 19.3966   7
  -1   9  15 2.74067 21.9916   7
  -1   9  15 23.4663 17.7270   2
  -1   9  15 17.2680 11.8640   4
  -1  -9  15 78.4383 14.8302   4
  -1   9  14 55.0074 20.2852   8
  -1  -9  14 69.7322 10.3719   5
  -1   9  14 70.3929 10.4692   5
  -1   9  14 73.6872 23.2139   6
   1   9 -14 52.0725 19.7590   7
  -1   9  14 51.9048 22.9429   7
  -1   9  14 86.2300 20.8997   2
  -1  -9  14 87.7743 22.1962   2
  -1  -9  14 58.1266 12.0350   4
  -1   9  14 60.1447 11.3225   4
  -1   9  13 14.3242 15.1435   8
  -1  -9  13 5.40585 6.98076   5
  -1   9  13 11.9217 7.33041   5
  -1   9  13-13.6043 21.9761   7
   1   9 -13-7.81572 18.3860   7
  -1  -9  13 10.1747 18.2121   2
  -1   9  13 16.9097 15.9692   2
  -1  -9  13 17.6635 8.67984   4
  -1   9  13 13.7756 7.66458   4
  -1   9  12 876.874 54.7993   8
  -1   9  12 795.467 33.0849   5
  -1   9  12 955.757 55.4729   2
  -1  -9  12 986.047 55.0061   2
   1   9 -12 920.440 57.5188   7
  -1   9  12 836.211 35.2982   4
   1   9 -11 22.1975 18.7490   7
  -1   9  11 15.2775 14.5923   8
  -1  -9  11 68.2052 20.8729   2
  -1   9  11 5.43014 15.5229   2
   1   9 -10 4.09689 16.2451   7
  -1   9  10-1.83184 13.2616   8
  -1  -9  10 6.68123 16.6191   2
  -1   9  10-3.57115 14.4203   2
   1   9  -9 10.4045 16.8387   7
  -1  -9   9 36.3898 17.7929   2
  -1   9   9 57.5938 18.3886   2
  -1   9   9 26.6252 17.1664   8
  -1   9   8 608.268 42.6607   8
   1  -9  -8 591.009 26.5641   3
   1   9  -8 600.751 47.2225   7
  -1   9   8 552.789 46.4074   6
  -1   9   8 724.385 45.7445   2
  -1  -9   8 638.731 44.1759   2
   1  -9  -8 599.773 26.6200   3
  -1   9   7 623.419 42.3558   8
   1  -9  -7 636.083 29.1499   3
  -1  -9   7 541.825 41.1775   2
  -1   9   7 641.236 44.2230   2
   1  -9  -7 551.723 41.3302   2
   1  -9  -7 553.488 28.5848   3
  -1   9   7 591.557 46.6549   6
  -1   9   7 594.939 50.7619   7
   1   9  -7 520.176 45.0284   7
  -1   9   6 1270.83 64.6166   8
  -1  -9   6 1216.78 64.3479   2
   1  -9  -6 1127.42 50.4676   3
   1  -9  -6 1163.94 63.2110   2
   1   9  -6 1112.23 68.6851   7
  -1   9   6 1075.02 67.1992   6
  -1   9   6 1155.66 74.7856   7
  -1   9   5 50.6207 19.4719   8
  -1  -9   5 6.61735 15.9042   2
   1  -9  -5 48.0260 20.1758   2
   1  -9  -5 66.5502 13.3885   3
  -1   9   5 13.0333 20.5073   7
  -1   9   5 18.9578 17.3452   6
   1   9  -5 2.21978 17.9584   7
  -1   9   4 3388.92 141.176   8
  -1  -9   4 3352.43 138.365   2
   1  -9  -4 3442.77 137.228   2
  -1   9   4 3231.87 150.882   7
   1   9  -4 3380.26 147.860   7
  -1   9   4 2939.58 140.647   6
  -1   9   3 24.5727 18.5183   8
  -1  -9   3 68.0983 19.9870   2
   1  -9  -3 27.1176 14.5789   2
  -1   9   3 35.8713 22.4881   7
  -1   9   3 22.4942 17.1258   6
   1   9  -3 18.2459 18.2834   7
  -1   9   2 42.4830 20.9825   8
  -1  -9   2 48.5387 17.0583   2
   1  -9  -2 68.4653 17.5587   2
  -1   9   2 71.1138 24.8978   7
  -1   9   2 70.5939 21.3068   6
   1   9  -2 55.4391 21.2441   7
  -1  -9   1 35.6788 19.5067   2
   1  -9  -1 38.1197 19.3945   2
  -1   9   1 7.54812 20.5151   7
   1   9  -1 16.3696 19.4009   7
  -1   9   1 19.8639 15.4784   6
   1   9   0 5367.56 220.679   7
   1  -9   0 5485.23 207.089   2
  -1  -9   0 5658.85 212.090   2
  -1   9   0 5539.31 223.391   7
  -1   9   0 4962.17 211.770   6
   1  -9   1 107.323 20.6154   2
  -1  -9  -1 172.347 27.4602   2
   1   9   1 169.923 30.5391   7
  -1   9  -1 108.587 26.5852   7
  -1   9  -1 117.941 23.6344   6
  -1  -9  -2 75.5915 20.4512   2
   1  -9   2 118.734 20.3407   2
  -1  -9  -2 91.9672 16.5138   3
   1   9   2 72.5217 22.5869   7
  -1   9  -2 47.6751 17.0381   6
  -1   9  -2 48.8994 22.3794   7
   1  -9   3 70.5187 18.3116   2
  -1  -9  -3 23.8319 17.4458   2
  -1  -9  -3 20.1923 12.9914   3
  -1   9  -3 43.2863 18.1987   6
   1   9   3 4.88517 17.3196   7
  -1   9  -3 55.7004 22.8102   7
   1   9   4 4157.99 174.970   7
   1  -9   4 4079.06 156.666   2
  -1  -9  -4 3883.12 151.861   3
  -1  -9  -4 4391.11 168.512   2
  -1   9  -4 3955.08 171.977   7
  -1   9  -4 3979.42 164.064   6
   1   9   5-7.63698 34.9768   8
   1  -9   5 28.7300 14.3270   2
  -1  -9  -5 43.7667 13.6120   3
  -1  -9  -5 34.2303 17.4338   2
  -1   9  -5 28.5359 20.7068   7
  -1   9  -5 16.4793 15.3286   6
   1   9   5 4.96632 18.5847   7
   1   9   6 307.503 37.2154   7
   1   9   6 299.281 43.5983   8
   1  -9   6 317.098 27.5306   2
  -1  -9  -6 274.790 31.4130   2
  -1  -9  -6 293.991 22.2710   3
  -1   9  -6 278.291 29.7931   6
  -1   9  -6 277.674 34.3514   7
   1   9   7 129.482 33.8500   8
   1   9   7 78.0631 24.9357   7
   1  -9   7 131.808 21.5293   2
  -1  -9  -7 177.684 16.3830   3
  -1  -9  -7 101.721 22.2050   2
  -1   9  -7 81.5907 23.2705   7
  -1   9  -7 85.5006 20.8272   6
   1   9   8 2385.74 119.356   8
   1  -9   8 2249.55 97.1756   2
   1   9   8 2534.95 111.724   2
  -1  -9  -8 2389.36 107.936   2
  -1  -9  -8 2188.05 87.5484   3
  -1   9  -8 2212.06 103.022   6
  -1   9  -8 2155.44 110.157   7
   1   9   9 45.7911 26.7709   8
  -1   9  -9 29.3370 15.1509   6
  -1   9  -9 18.3331 20.2591   7
   1   9   9 16.3466 17.7963   2
   1  -9   9 20.7800 13.2467   2
  -1  -9  -9 26.3833 16.8422   2
  -1  -9  -9 22.9474 8.48547   3
   1   9  10 531.435 45.4827   8
  -1   9 -10 466.313 36.6974   6
  -1   9 -10 430.142 40.5857   7
  -1  -9 -10 401.589 21.8740   3
   1  -9  10 469.018 33.2565   2
   1   9  10 426.516 38.3119   2
  -1  -9 -10 444.157 39.7978   2
   1   9  11 55.3999 21.9334   8
  -1   9 -11 53.2606 16.5025   6
  -1   9 -11 43.1117 21.7951   7
  -1  -9 -11 33.2978 6.83695   3
   1   9  11 27.8420 6.04029   5
   1   9  11 31.5849 6.04334   5
   1  -9  11 98.6285 22.2198   2
   1   9  11 36.4506 18.0579   2
  -1  -9 -11 36.5074 19.5619   2
   1   9  12 1510.06 80.8535   8
  -1   9 -12 1324.57 77.1348   7
  -1   9 -12 1362.14 69.3839   6
   1  -9  12 1269.04 52.8008   4
   1   9  12 1361.53 55.0007   4
   1   9  12 1307.05 52.1865   5
   1  -9  12 1233.76 49.9000   5
   1  -9  12 1419.72 67.5548   2
   1   9  12 1450.64 76.0550   2
  -1  -9 -12 1456.94 78.0650   2
   1  -9  13 1079.84 57.1710   2
   1   9  13 1148.64 66.1371   2
  -1   9 -13 1072.83 59.0158   6
   1   9  13 1262.47 71.6249   8
   1  -9  13 965.828 43.5108   5
   1   9  13 1156.04 46.4520   5
   1   9  13 1061.59 48.7482   4
   1  -9  13 1000.33 46.8724   4
   1   9  14 361.533 35.6392   2
   1  -9  14 294.245 30.3700   2
   1   9  14 234.704 34.4681   8
   1   9  14 224.023 32.9547   7
   1  -9  14 295.299 19.5781   5
   1   9  14 295.277 20.7057   5
   1  -9  14 265.045 22.5092   4
   1   9  14 253.674 22.1410   4
  -1   9 -14 337.745 30.1871   6
   1  -9  15 190.814 25.2965   2
   1   9  15 36.4225 20.3373   2
   1   9  15 46.8203 23.1889   8
   1   9  15 36.6283 21.8554   7
   1   9  15 63.5468 12.7599   5
   1  -9  15 137.660 15.4717   5
   1   9  15 51.3691 14.8105   4
   1  -9  15 108.947 18.1065   4
  -1   9 -15 82.0364 18.9585   6
   1  -9  16 3065.63 122.052   2
   1   9  16 3372.64 136.123   2
   1   9  16 2768.06 135.949   7
   1   9  16 2877.14 135.782   8
   1  -9  16 2878.37 112.154   5
   1   9  16 2819.90 113.281   5
   1   9  16 2863.93 117.718   4
   1  -9  16 2864.36 117.248   4
  -1   9 -16 2860.49 121.497   6
   1   9  16 2971.33 137.113   6
   1   9  17 4.40069 18.7030   2
   1   9  17 33.3807 19.5998   8
   1   9  17-5.28491 19.5556   7
   1  -9  17 20.1602 13.2349   5
   1   9  17-2.09421 11.6430   5
   1  -9  17 7.82039 14.6250   4
   1   9  17-2.69629 12.8573   4
  -1   9 -17 10.0236 14.0010   6
   1   9  17 41.4366 20.3521   6
   1   9  18 159.657 26.4595   2
   1  -9  18 146.587 22.8668   2
   1   9  18 220.959 31.2054   8
   1   9  18 95.6168 26.5477   7
   1   9  18 140.396 18.6839   5
   1  -9  18 144.879 18.0283   5
   1  -9  18 134.622 21.0115   4
   1   9  18 136.612 20.5867   4
   1   9  18 148.129 28.9438   6
  -1   9 -18 134.399 20.1845   6
   1   9  19 70.2666 20.8939   2
   1  -9  19 109.561 22.2601   2
   1   9  19 85.5440 25.4282   7
   1   9  19 66.9789 22.7084   8
   1  -9  19 73.7690 17.1778   5
   1   9  19 63.9003 16.3638   5
   1  -9  19 69.9723 18.8695   4
   1   9  19 43.5228 16.3530   4
   1   9  19 81.0663 24.6887   6
  -1   9 -19 78.7973 17.3411   6
   1   9  20 1302.18 81.3896   7
   1   9  20 1395.61 83.4705   8
   1  -9  20 1324.80 65.2318   5
   1   9  20 1422.60 67.5059   5
   1   9  20 1385.84 70.9749   4
   1  -9  20 1350.47 70.3106   4
   1   9  20 1477.26 85.5305   6
  -1   9 -20 1371.84 66.1316   6
   1   9  21 13.5515 20.0533   7
   1   9  21 14.0501 19.4188   8
   1  -9  21 4.01842 14.0908   5
   1   9  21 1.39250 14.6485   5
   1   9  21 5.27183 14.0657   4
   1  -9  21 12.1545 15.4535   4
   1   9  21 19.6807 18.2062   6
  -1   9 -21-3.66091 12.6331   6
   1   9  22 326.623 41.5852   8
   1   9  22 382.329 42.5676   7
   1  -9  22 371.768 30.9872   5
   1   9  22 376.679 32.1793   5
   1  -9  22 354.391 35.1599   4
   1   9  22 337.182 33.6506   4
   1   9  22 420.824 44.8800   6
  -1   9 -22 386.035 29.3599   6
   1   9  23 68.8765 24.8020   7
   1   9  23 44.2543 21.7137   8
   1   9  23 57.2423 18.3545   5
   1  -9  23 76.0734 19.5604   5
   1   9  23 72.2470 18.8670   4
   1  -9  23 89.7485 20.9675   4
   1   9  23 128.226 28.2215   6
  -1   9 -23 51.1031 14.4548   6
   1   9  24 1860.69 104.652   7
   1   9  24 2140.27 112.401   8
   1   9  24 2016.21 92.9855   5
   1  -9  24 1935.79 91.9966   5
   1  -9  24 2046.35 99.3196   4
   1   9  24 1950.68 97.8337   4
   1   9  24 2166.04 111.824   6
  -1   9 -24 2022.56 84.1533   6
  -1   9 -25 97.8918 56.1261   1
   1   9  25 204.864 33.5893   6
  -1   9 -25 126.675 16.5838   6
   1   9  25 149.226 31.4063   8
   1   9  25 148.976 30.9337   7
   1  -9  25 127.186 23.8941   5
   1   9  25 88.0500 22.8587   5
   1   9  25 140.740 25.7760   4
   1  -9  25 99.5565 25.7298   4
  -1   9 -26 31.5201 44.2888   1
   1   9  26 21.3907 19.8077   6
   1   9  26 41.3524 23.3006   8
   1   9  26 11.3739 19.6701   7
  -1   9 -26 29.1859 10.9033   6
   1   9  26 37.0404 17.8796   5
   1  -9  26 23.1766 17.7617   5
   1  -9  26 22.7042 20.5202   4
   1   9  27 272.806 39.3899   6
   1   9  27 332.150 42.8971   8
   1   9  27 250.377 37.3579   7
  -1   9 -27 225.523 17.1938   6
   1  -9  27 246.475 31.4285   5
   1   9  27 300.918 31.3656   5
   1  -9  27 268.018 34.7504   4
  -1   9 -28 1309.73 93.7207   1
   1   9  28 1233.81 82.7759   8
   1   9  28 1067.36 74.6661   7
   1  -9  28 1085.28 66.7145   5
   1   9  28 1121.82 65.6978   5
   1  -9  28 1067.53 71.7030   4
   1   9  28 1262.05 81.2125   6
  -1   9 -29 121.352 44.5945   1
   1   9  29 95.6450 29.7916   8
   1   9  29 53.1567 23.9377   7
   1  -9  29 40.6622 21.2587   5
   1   9  29 61.2276 20.5474   5
   1  -9  29 61.7842 26.4363   4
   1   9  29 53.9050 26.8054   6
  -1   9 -30 155.093 45.8695   1
   1   9  30 89.9795 27.8920   7
   1   9  30 136.465 33.1190   8
   1   9  30 108.378 25.1320   5
   1  -9  30 114.129 26.4547   5
   1  -9  30 75.0552 26.2864   4
   1   9  30 121.950 31.3801   6
  -1   9 -31 201.461 43.8864   1
   1   9  31 229.576 38.8653   8
   1   9  31 222.186 30.0388   5
   1  -9  31 179.758 30.3409   5
   1  -9  31 147.414 35.2162   4
   1   9  31 185.788 34.6102   7
   1   9  31 187.556 36.6742   6
  -1   9 -32 1015.08 82.9967   1
   1   9  32 953.774 71.1526   7
   1  -9  32 902.625 64.1642   5
   1   9  32 1036.75 65.2037   5
   1  -9  32 998.498 72.7520   4
   1   9  32 1056.88 76.1762   6
   1  -9  33 39.8218 23.9913   5
   1   9  33 22.9523 24.2680   6
  -1   9 -33-40.1000 52.1967   1
   1  -9  34 461.416 46.1668   5
  -1   9 -34 383.323 55.2792   1
   1  -9  35 2.48956 24.4773   5
  -1   9 -35-3.73308 34.8898   1
   1  -9  36 657.068 55.6698   5
  -1   9 -36 570.775 65.4113   1
   1  -9  37 5.25509 24.5580   5
   1  -9  38 5.37667 23.7484   5
  -1 -10  31 24.0127 20.7319   5
  -1  10  30 859.336 69.9428   8
  -1 -10  30 749.821 50.9865   5
  -1  10  29 206.690 37.8107   8
  -1 -10  29 221.199 29.2005   5
  -1  10  28 75.8845 28.7255   8
  -1  10  28 30.8707 27.2219   6
  -1  10  28 22.3074 23.6005   7
  -1 -10  28 19.2806 17.4571   5
  -1  10  27 128.595 31.2571   8
  -1 -10  27 103.666 20.8225   5
  -1  10  27 107.987 29.8227   6
   1  10 -27 122.470 18.2877   6
  -1  10  27 88.6154 29.0220   7
  -1 -10  26 520.112 37.9937   5
  -1  10  26 563.591 54.0389   8
   1  10 -26 569.199 54.8812   1
   1  10 -26 556.357 36.0146   6
  -1  10  26 456.143 50.5264   7
  -1  10  26 507.183 52.9129   6
   1  10 -25 229.372 41.7337   1
  -1  10  25 133.578 32.5241   6
  -1  10  25 118.951 30.3470   7
   1  10 -25 120.969 19.5916   6
  -1  10  25 128.025 30.2913   8
  -1 -10  25 146.416 21.1539   5
  -1 -10  25 108.886 21.8132   4
  -1  10  24 2.96955 21.0179   8
  -1 -10  24 2.53811 14.4985   5
   1  10 -24 15.3046 13.6014   6
  -1  10  24 19.1785 20.9859   6
  -1  10  24-3.11549 21.5317   7
   1  10 -24 30.0469 30.2476   1
  -1 -10  24 17.0670 16.7839   4
  -1  10  23 34.7428 24.2135   8
  -1 -10  23 16.5399 13.1469   5
  -1  10  23 21.9610 20.6076   6
  -1  10  23 15.5149 22.2249   7
   1  10 -23 20.4359 13.7525   6
   1  10 -23 67.4466 31.9440   1
  -1 -10  23 17.4879 15.1703   4
  -1  10  22 266.943 38.0980   8
  -1 -10  22 274.816 24.7242   5
  -1  10  22 287.127 40.4177   6
   1  10 -22 324.046 29.3039   6
  -1  10  22 272.182 39.6526   7
   1  10 -22 187.182 48.7067   1
  -1 -10  22 308.631 34.4895   2
  -1 -10  22 285.049 28.3613   4
  -1  10  21 246.755 35.5228   8
  -1 -10  21 263.430 22.8561   5
   1  10 -21 276.214 27.9135   6
  -1  10  21 246.644 37.7066   7
  -1  10  21 254.395 36.9289   6
   1  10 -21 119.061 61.5179   1
  -1 -10  21 227.764 30.6687   2
  -1 -10  21 256.641 26.0564   4
  -1  10  20 96.2924 27.8050   8
  -1 -10  20 71.0070 14.3715   5
  -1  10  20 80.1031 15.4532   5
  -1  10  20 73.7995 27.2829   7
  -1  10  20 80.1038 25.5411   6
  -1 -10  20 56.2109 21.6873   2
  -1 -10  20 82.0722 16.5499   4
  -1  10  19 196.964 31.8876   8
  -1 -10  19 203.856 18.1157   5
  -1  10  19 176.177 18.5679   5
  -1  10  19 184.096 34.1811   7
  -1  10  19 200.833 33.3838   6
  -1  10  19 191.437 30.1734   2
  -1 -10  19 205.102 28.8597   2
  -1 -10  19 156.907 20.1461   4
  -1  10  18 1962.10 98.7495   8
  -1  10  18 1770.56 71.9807   5
  -1 -10  18 1661.35 69.8090   5
  -1  10  18 1939.74 102.472   6
  -1  10  18 1718.34 100.893   7
  -1 -10  18 1705.14 87.8768   2
  -1  10  18 1880.59 93.9874   2
  -1 -10  18 1798.21 74.6728   4
  -1  10  17 253.103 35.8454   8
  -1 -10  17 312.638 19.4963   5
  -1  10  17 296.267 19.7343   5
   1  10 -17 281.457 35.0431   7
  -1  10  17 280.677 36.3827   6
  -1  10  17 296.674 40.8931   7
  -1  10  17 274.971 33.8556   2
  -1 -10  17 386.599 37.5315   2
  -1 -10  17 318.531 22.3429   4
  -1  10  16 50.0643 20.5380   8
  -1  10  16 70.3148 9.98666   5
  -1 -10  16 67.3745 8.52047   5
  -1  10  16 42.7343 24.0817   7
  -1  10  16 82.5582 26.3204   6
   1  10 -16 66.9930 23.8844   7
  -1 -10  16 74.4165 21.9215   2
  -1  10  16 73.3088 22.0607   2
  -1  10  16 56.5022 11.8199   4
  -1 -10  16 64.3375 10.3664   4
  -1  10  15 20.8413 17.1355   8
  -1  10  15 6.84680 5.44992   5
  -1  10  15 37.9016 22.8393   2
  -1 -10  15 25.2409 19.8447   2
   1  10 -15 13.0952 20.6706   7
  -1  10  15 16.1829 21.5889   6
  -1  10  15 18.2786 25.2550   7
  -1  10  15 3.80599 6.71391   4
   1  10 -14 2549.08 122.462   7
  -1  10  14 2641.13 123.231   8
  -1 -10  14 2578.35 117.109   2
  -1  10  14 2774.95 122.434   2
   1  10 -13 105.567 26.1902   7
  -1  10  13 127.081 25.5746   8
  -1  10  13 140.203 27.3703   2
   1  10 -12 296.531 36.0399   7
  -1  10  12 316.935 33.8112   8
  -1  10  12 296.178 32.4872   2
  -1 -10  12 312.280 32.0132   2
   1  10 -11 113.527 26.9727   7
  -1  10  11 100.150 22.5945   8
  -1 -10  11 59.1991 19.0953   2
  -1  10  11 96.5099 23.6524   2
  -1  10  10 585.501 49.4917   6
   1  10 -10 601.498 50.0542   7
  -1  10  10 665.260 47.3871   8
  -1  10  10 585.485 46.2730   2
  -1 -10  10 663.824 45.3405   2
   1  10  -9 331.200 37.8407   7
  -1  10   9 307.426 36.2660   6
  -1  10   9 302.524 40.0807   7
  -1 -10   9 329.250 32.2112   2
  -1  10   9 385.150 38.1273   2
  -1  10   9 327.482 34.4431   8
  -1  10   8 411.608 37.4541   8
   1 -10  -8 327.646 16.1324   3
  -1  10   8 375.745 42.7866   7
  -1  10   8 300.725 34.7872   6
   1  10  -8 297.492 36.5750   7
  -1 -10   8 353.736 32.2297   2
   1 -10  -8 284.909 15.8757   3
  -1  10   7 15.2588 18.6858   8
   1 -10  -7 22.4842 8.35850   3
  -1  10   7 30.8165 18.4616   6
   1  10  -7 14.7293 18.9333   7
  -1  10   7 8.89868 21.2461   7
  -1 -10   7 26.7765 17.2458   2
   1 -10  -7 21.8149 8.69368   3
  -1  10   6 396.541 41.0140   8
   1 -10  -6 350.598 22.4854   3
  -1  10   6 329.715 36.7732   6
   1  10  -6 371.135 39.4673   7
  -1  10   6 380.110 43.4499   7
  -1 -10   6 425.103 36.1649   2
   1 -10  -6 351.962 33.7290   2
   1 -10  -6 358.394 23.3169   3
  -1  10   5 10.5915 24.9120   8
   1 -10  -5-5.10563 10.2265   3
  -1 -10   5-1.79217 14.3440   2
   1 -10  -5 14.2521 10.3540   3
   1 -10  -5-5.25720 14.7710   2
   1  10  -5-2.52570 19.0803   7
  -1  10   5 30.0115 16.8978   6
  -1  10   5-2.92851 20.4823   7
  -1  10   4 6.33774 31.5370   8
  -1 -10   4 23.5518 16.4891   2
   1 -10  -4 41.0068 12.3736   3
   1 -10  -4 20.4676 16.1672   2
  -1  10   4 13.6752 16.1443   6
  -1  10   4-2.90679 21.7449   7
   1  10  -4 10.2575 19.9685   7
  -1  10   3-7.63442 42.2281   8
  -1 -10   3 32.9681 18.0442   2
   1 -10  -3 41.4881 16.7441   2
  -1  10   3 36.0163 19.3159   6
  -1  10   3 37.4992 23.7356   7
   1  10  -3 33.8117 23.3438   7
  -1 -10   2 1934.84 91.9255   2
   1 -10  -2 1854.37 88.3669   2
  -1  10   2 2011.40 106.133   7
  -1  10   2 1704.36 93.3610   6
   1  10  -2 1875.01 101.141   7
  -1 -10   1 5.67695 18.0373   2
   1 -10  -1-4.80361 14.5620   2
   1  10  -1 2.66718 21.1530   7
  -1  10   1 2.83550 19.5951   7
  -1  10   1 26.4014 16.4514   6
  -1 -10   0 131.810 23.6365   2
  -1 -10   0 82.0630 18.2258   3
   1 -10   0 132.939 21.9088   2
  -1  10   0 89.1667 22.8047   6
   1  10   0 129.374 28.5839   7
  -1  10   0 109.606 28.3616   7
  -1 -10  -1 55.7657 22.6976   2
  -1 -10  -1 45.8275 15.2563   3
   1 -10   1 77.2375 21.8638   2
  -1  10  -1 44.5914 23.9448   7
  -1  10  -1 55.9414 19.3770   6
   1  10   1 62.5449 24.6236   7
  -1 -10  -2 2594.63 117.851   2
  -1 -10  -2 2405.19 106.104   3
   1 -10   2 2597.38 111.460   2
  -1  10  -2 2608.93 127.832   7
   1  10   2 2694.07 127.963   7
  -1  10  -2 2325.50 115.365   6
   1  10   3 674.476 55.8685   7
  -1 -10  -3 717.475 50.5809   2
  -1 -10  -3 633.576 39.7237   3
   1 -10   3 722.181 45.9719   2
  -1  10  -3 656.798 54.8444   7
  -1  10  -3 572.624 46.5817   6
   1 -10   4 1.50686 13.6091   2
  -1 -10  -4 18.4949 19.0801   2
  -1 -10  -4 22.2869 13.4003   3
  -1  10  -4 2.70886 19.6131   7
   1  10   4 22.2695 21.4560   7
  -1  10  -4-4.16336 17.2586   6
   1 -10   5 13.1682 15.1601   2
  -1 -10  -5 33.8727 12.3746   3
  -1 -10  -5 20.4771 18.6328   2
  -1  10  -5-2.68075 20.0549   7
  -1  10  -5 20.5796 15.8748   6
   1  10   5 19.6362 22.0495   7
   1  10   6 1219.17 79.8215   7
   1 -10   6 1302.11 64.4650   2
  -1 -10  -6 1252.67 57.2017   3
  -1 -10  -6 1376.66 73.5548   2
  -1  10  -6 1309.10 79.8145   7
  -1  10  -6 1261.03 70.8342   6
   1  10   7-9.28911 38.5027   8
  -1  10  -7 15.8054 22.5674   7
   1  10   7-2.83570 19.8363   7
  -1  10  -7 28.1186 16.6533   6
   1 -10   7 28.4095 14.3853   2
  -1 -10  -7 4.23335 16.3174   2
  -1 -10  -7 4.89221 9.48449   3
   1  10   8 405.554 55.4693   8
   1  10   8 470.235 47.1227   7
  -1 -10  -8 440.763 25.5194   3
  -1  10  -8 487.859 45.8619   7
  -1  10  -8 382.614 37.1227   6
   1 -10   8 477.055 33.9382   2
  -1 -10  -8 475.278 41.2688   2
   1  10   9 33.6800 27.1646   8
  -1 -10  -9 58.9287 10.1127   3
  -1  10  -9 56.6676 19.0832   6
   1  10   9 65.8559 24.8004   7
  -1  10  -9 41.4144 23.2887   7
   1 -10   9 78.6259 17.7173   2
  -1 -10  -9 61.8935 20.3395   2
   1  10  10 864.441 69.7834   8
  -1 -10 -10 803.660 34.6102   3
   1 -10  10 903.823 49.9245   2
   1  10  10 870.768 60.4324   2
  -1 -10 -10 898.079 58.9008   2
  -1  10 -10 863.044 54.8393   6
  -1  10 -10 791.727 60.1476   7
   1  10  11 15.9494 24.1056   8
   1 -10  11 28.3106 14.4252   2
   1  10  11 30.7579 20.5953   2
  -1 -10 -11 4.68133 16.9566   2
  -1  10 -11 13.2718 15.7289   6
  -1  10 -11 17.9528 21.8026   7
  -1  10 -12-2.57565 20.8046   7
  -1  10 -12 13.0303 15.4356   6
   1 -10  12 19.7971 13.9922   2
   1  10  12 6.92847 18.1491   2
   1  10  12 12.2651 23.6351   8
  -1  10 -13 235.696 28.8476   6
   1  10  13 249.821 35.5118   6
   1  10  13 253.844 39.0427   8
   1  10  13 225.537 32.1315   2
   1 -10  13 277.518 27.3748   2
  -1  10 -14 2344.18 101.824   6
   1  10  14 2387.21 114.184   6
   1  10  14 2028.50 76.0940   5
   1  10  14 2044.43 76.1427   5
   1  10  14 2587.80 120.777   8
   1 -10  14 2602.35 99.0681   2
   1  10  14 2705.63 114.382   2
  -1  10 -15 10.4931 16.9972   6
   1  10  15 32.5320 20.0669   6
   1  10  15 20.4144 24.5889   7
   1  10  15-6.50338 10.5920   4
   1 -10  15 30.4053 7.33069   5
   1 -10  15 29.6080 7.19028   5
   1  10  15 0.47316 8.35058   5
   1  10  15 11.4737 23.1734   8
   1 -10  15 46.5736 21.0819   2
   1  10  15 18.8520 21.4375   2
   1  10  16 242.739 36.3032   7
  -1  10 -16 192.660 25.0747   6
   1  10  16 207.843 31.4632   6
   1 -10  16 121.501 16.0594   4
   1 -10  16 176.939 13.9986   5
   1  10  16 173.435 15.5756   5
   1  10  16 240.090 36.5566   8
   1 -10  16 165.199 23.9818   2
   1 -10  17 181.272 25.3298   2
   1  10  17 164.425 32.4990   7
  -1  10 -17 207.465 25.4645   6
   1  10  17 226.624 34.6554   6
   1  10  17 223.572 34.6392   8
   1 -10  17 183.705 16.2580   5
   1  10  17 196.033 17.5628   5
   1 -10  17 195.296 19.2497   4
   1 -10  18 1207.80 62.4624   2
   1  10  18 1214.00 77.3486   6
  -1  10 -18 1152.34 62.4939   6
   1  10  18 1158.30 78.0925   7
   1  10  18 1272.01 79.0879   8
   1 -10  18 1062.83 50.4431   5
   1  10  18 1273.92 54.3939   5
   1 -10  18 1063.63 55.1069   4
   1  10  19 78.8841 25.2037   8
   1 -10  19 105.872 20.0801   2
   1  10  19 139.075 28.8951   6
   1  10  19 62.1238 26.6869   7
  -1  10 -19 84.1246 19.3272   6
   1 -10  19 93.0442 15.2137   5
   1  10  19 88.5898 16.7448   5
   1 -10  19 74.6003 16.9700   4
   1  10  20 38.5012 21.9120   8
   1 -10  20 1.53514 15.5415   2
   1  10  20-6.04789 19.8508   6
   1  10  20 29.7368 25.2692   7
  -1  10 -20-1.50235 14.5018   6
   1 -10  20 0.98503 11.3004   5
   1 -10  20-13.6632 15.9496   4
   1  10  21 272.108 38.0218   8
   1 -10  21 295.473 30.2523   2
   1  10  21 243.836 36.7185   6
   1  10  21 218.227 35.7718   7
  -1  10 -21 239.442 26.3635   6
   1 -10  21 246.712 24.0243   5
   1 -10  21 260.509 27.9185   4
   1  10  22 1099.62 74.4137   8
   1  10  22 905.411 68.3291   7
   1 -10  22 986.292 56.3336   2
   1  10  22 1087.93 74.8720   6
  -1  10 -22 1002.01 53.7941   6
   1 -10  22 966.869 50.6391   5
   1 -10  22 847.733 54.3192   4
   1  10  23 103.674 28.2669   8
   1 -10  23 67.1101 22.0112   2
   1  10  23 81.8035 27.6570   7
   1  10  23 106.265 30.5904   6
  -1  10 -23 71.7542 16.4766   6
   1 -10  23 55.0130 17.7927   5
   1 -10  23 63.4688 19.9131   4
   1  10  24 95.8636 27.4178   8
   1 -10  24 101.097 26.1531   2
   1  10  24 32.8640 26.1109   6
   1  10  24 30.5295 24.4859   7
  -1  10 -24 31.7326 13.9675   6
   1 -10  24 54.8419 15.5995   5
   1 -10  24 32.7481 18.2772   4
   1  10  25 19.5329 21.3772   8
  -1  10 -25-41.2855 76.6574   1
   1  10  25 13.3930 22.5721   6
  -1  10 -25 14.4621 13.3796   6
   1  10  25 9.24282 22.8008   7
   1 -10  25 34.9917 16.2846   5
   1 -10  25 1.92937 19.8697   4
   1  10  26 952.970 72.9121   6
   1 -10  26 855.450 52.5001   5
   1  10  26 992.421 73.1347   8
   1  10  26 861.323 66.9757   7
  -1  10 -26 1037.48 105.010   1
   1  10  27 24.3358 25.4891   6
   1  10  27 25.1500 23.0577   7
   1 -10  27 42.4121 19.8937   5
   1  10  27 85.2308 26.8257   8
  -1  10 -27 71.6130 47.5956   1
   1 -10  28 25.6412 18.5682   5
   1  10  28 24.3620 21.6004   8
  -1  10 -28 68.0632 36.9311   1
   1 -10  29-21.5323 19.5582   5
   1  10  29 14.2172 23.3328   8
  -1  10 -29 52.7650 48.9785   1
   1 -10  30 557.660 44.8334   5
  -1  10 -30 586.052 68.9747   1
  -1 -11  30 116.188 32.2578   2
  -1 -11  29 69.7674 30.5892   2
  -1 -11  28 618.766 52.4753   2
  -1 -11  27 482.410 45.5833   2
  -1  11  27 326.998 45.7138   8
  -1 -11  26 170.922 32.5421   2
  -1  11  26 118.252 31.2228   8
  -1 -11  25 23.0399 25.2738   2
  -1  11  25-3.12601 22.3796   8
  -1 -11  24 230.610 31.9792   2
   1  11 -24 262.940 27.7939   6
  -1  11  24 192.882 36.1494   8
  -1 -11  23 30.3073 21.3800   2
   1  11 -23 23.0766 15.1162   6
  -1  11  23 20.8114 21.5388   8
  -1 -11  22 17.8094 20.5236   2
   1  11 -22 41.1555 17.7004   6
  -1  11  22 75.7614 27.4447   8
  -1 -11  21 399.697 38.8540   2
  -1  11  21 380.144 47.4184   7
  -1  11  21 357.574 46.8956   6
   1  11 -21 522.764 39.4574   6
  -1  11  21 445.129 46.1961   8
  -1 -11  20 186.218 28.8381   2
   1  11 -20 199.876 27.3619   6
  -1  11  20 255.450 39.6432   6
  -1  11  20 238.645 39.5570   7
  -1  11  20 230.896 36.2414   8
  -1 -11  19 143.885 28.2894   2
  -1  11  19 164.638 35.8826   7
   1  11 -19 141.264 24.7394   6
  -1  11  19 168.919 32.0658   6
  -1  11  19 143.974 29.4547   8
  -1 -11  18 131.889 27.8751   2
  -1  11  18 116.434 27.4964   6
   1  11 -18 146.587 26.4453   6
  -1  11  18 188.034 37.7950   7
  -1  11  18 161.915 29.6115   8
  -1 -11  17 137.548 26.3281   2
   1  11 -17 118.268 24.7064   6
  -1  11  17 97.4025 31.5985   7
  -1  11  17 66.2397 26.4456   6
  -1  11  17 115.231 27.2026   8
  -1 -11  16 1436.47 76.0311   2
   1  11 -16 1359.39 82.3654   7
   1  11 -16 1364.37 76.2312   6
  -1  11  16 1309.58 89.2188   7
  -1  11  16 1505.61 84.8080   8
  -1  11  15 555.138 47.6942   2
  -1 -11  15 578.398 43.7962   2
   1  11 -15 513.199 47.6655   7
  -1  11  15 432.462 44.6577   8
  -1  11  14 11.5346 18.8013   2
  -1 -11  14 26.5665 19.1065   2
   1  11 -14-5.02851 22.2143   7
  -1  11  14 15.0229 19.8612   8
  -1 -11  13 5.68400 15.7060   2
  -1  11  13 6.98358 18.7999   2
   1  11 -13-2.54421 21.0903   7
  -1  11  13-2.50406 17.7209   8
  -1 -11  12 429.751 37.3940   2
  -1  11  12 530.965 46.5101   2
   1  11 -12 358.843 42.6496   7
  -1  11  12 381.077 42.6712   6
  -1  11  12 451.217 44.7865   8
  -1 -11  11 730.224 49.1059   2
   1  11 -11 687.939 56.3688   7
  -1  11  11 687.665 62.0260   7
  -1  11  11 629.638 54.5365   6
  -1  11  11 807.550 58.6995   8
  -1 -11  10 1.89262 15.2867   2
   1  11 -10-5.31504 21.0767   7
  -1  11  10-16.6541 24.9054   7
  -1  11  10 34.7947 22.1883   6
  -1  11  10 43.4785 24.1842   8
  -1 -11   9 32.1952 17.8476   2
  -1  11   9 6.64153 23.7944   7
   1  11  -9 29.6404 22.3606   7
  -1  11   9 36.9404 20.5602   6
  -1  11   9 55.3382 26.1299   8
  -1 -11   8 214.639 27.4799   2
  -1  11   8 274.484 45.0229   8
   1  11  -8 215.795 35.2062   7
  -1  11   8 231.754 40.0289   7
  -1  11   8 224.105 33.0704   6
  -1  11   7 162.136 29.7501   6
  -1  11   7 145.006 32.8014   7
   1  11  -7 83.0318 26.6323   7
  -1 -11   7 160.667 25.0389   2
   1 -11  -7 108.079 11.3300   3
  -1  11   7 98.5950 41.1178   8
   1 -11  -7 96.1190 10.8096   3
  -1  11   6 119.446 26.1323   6
   1  11  -6 137.533 30.6616   7
  -1  11   6 81.9915 28.3309   7
  -1 -11   6 131.211 24.6475   2
   1 -11  -6 106.545 13.1920   3
  -1  11   6 62.1434 43.9595   8
   1 -11  -6 108.104 13.2990   3
   1 -11  -5 178.526 18.1778   3
  -1 -11   5 204.645 28.9799   2
  -1  11   5 203.571 30.5551   6
  -1  11   5 182.620 36.6607   7
   1  11  -5 204.783 35.2143   7
   1 -11  -5 243.988 29.1829   2
   1 -11  -5 194.012 18.7687   3
   1 -11  -4 912.515 45.3370   3
   1 -11  -4 840.084 55.0657   2
  -1 -11   4 929.071 58.7283   2
   1 -11  -4 881.068 45.6590   3
  -1  11   4 939.634 71.2572   7
  -1  11   4 840.553 60.0945   6
   1  11  -4 933.570 67.6757   7
   1 -11  -3 111.801 18.5108   3
  -1 -11   3 127.308 25.6537   2
   1  11  -3 122.652 31.3730   7
  -1  11   3 151.257 35.7116   7
  -1  11   3 142.802 27.6069   6
   1 -11  -3 132.187 24.2865   2
   1 -11  -3 173.718 21.0521   3
  -1 -11   2 10.4472 19.0241   2
  -1  11   2 41.5342 26.0490   7
  -1  11   2 31.7043 21.5644   6
   1  11  -2 38.4426 23.9006   7
   1 -11  -2 30.0622 17.3076   2
  -1  11   1 427.174 41.2954   6
  -1  11   1 418.318 48.8028   7
   1  11  -1 460.711 47.6444   7
  -1 -11   1 401.595 39.9836   2
   1 -11  -1 432.925 36.3833   2
  -1 -11   1 432.874 35.9282   3
  -1  11   0 1216.65 80.7804   7
   1  11   0 1221.31 80.0619   7
  -1  11   0 1028.34 68.2975   6
   1 -11   0 1137.41 62.9440   2
  -1 -11   0 1159.44 70.3177   2
  -1 -11   0 1136.41 61.6886   3
  -1  11  -1 1278.32 85.7411   7
   1  11   1 1374.06 86.2199   7
  -1  11  -1 1113.76 73.5374   6
  -1 -11  -1 1396.61 68.1616   3
   1 -11   1 1288.88 69.5877   2
  -1 -11  -1 1411.91 76.9638   2
  -1  11  -2 336.634 43.5387   7
   1  11   2 314.310 42.2876   7
  -1  11  -2 345.291 37.1571   6
  -1 -11  -2 383.188 37.9634   2
  -1 -11  -2 399.210 31.0351   3
   1 -11   2 320.570 31.4949   2
  -1  11  -3 65.3068 21.7760   6
  -1  11  -3 67.1919 27.6735   7
   1  11   3 62.1486 28.1527   7
  -1 -11  -3 83.7337 17.5037   3
  -1 -11  -3 66.8687 22.4477   2
   1 -11   3 59.8212 18.7794   2
  -1  11  -4 296.539 42.4168   7
   1  11   4 272.168 40.5266   7
  -1  11  -4 291.091 34.6972   6
  -1 -11  -4 326.685 35.1585   2
  -1 -11  -4 290.563 25.7977   3
   1 -11   4 339.810 32.1415   2
  -1  11  -5 843.250 67.5139   7
  -1  11  -5 869.805 60.1334   6
   1  11   5 905.645 70.2202   7
   1 -11   5 1046.51 58.0712   2
  -1 -11  -5 979.479 61.8555   2
  -1 -11  -5 943.279 48.0066   3
   1 -11   6 24.2002 16.0866   2
   1  11   6 34.7733 25.0917   7
  -1  11  -6 20.7792 23.1249   7
  -1  11  -6 4.52924 16.6090   6
  -1 -11  -6 40.3495 23.2276   2
  -1 -11  -6 53.2593 13.2259   3
   1 -11   7 7.81788 14.2203   2
  -1 -11  -7-2.28434 18.2843   2
  -1 -11  -7 6.19192 8.92152   3
  -1  11  -7 11.2234 16.4315   6
   1  11   7 19.0429 24.7004   7
  -1  11  -7 5.89122 23.1439   7
  -1 -11  -8 58.0053 10.6323   3
   1 -11   8 82.7231 18.7824   2
  -1 -11  -8 86.6888 23.4328   2
   1  11   8 56.8218 21.5420   6
  -1  11  -8 61.3058 25.7055   7
   1  11   8 86.0321 28.2477   7
  -1  11  -8 115.381 22.9666   6
   1  11   9 406.678 40.6202   6
  -1  11  -9 396.415 39.6412   6
  -1  11  -9 355.830 43.2525   7
   1 -11   9 443.055 33.9429   2
  -1 -11  -9 388.807 20.6019   3
   1  11   9 380.040 46.9683   7
  -1 -11  -9 448.022 42.4968   2
  -1  11 -10 41.0914 19.8437   6
  -1  11 -10 37.4285 22.6545   7
   1  11  10 32.0308 24.2293   7
   1  11  10 32.0237 39.9258   8
  -1 -11 -10 51.8231 22.6324   2
   1 -11  10 31.5070 14.5356   2
   1  11  11-19.3800 39.4776   8
   1  11  11 16.0486 23.2395   7
  -1  11 -11 4.27255 16.6289   6
  -1  11 -11 17.2870 23.2710   7
   1 -11  11 23.8176 15.4132   2
   1  11  12 581.956 55.4121   7
   1  11  12 624.271 67.9001   8
  -1  11 -12 573.053 46.2501   6
   1 -11  12 630.163 40.9215   2
   1  11  13 4.18255 32.5575   8
  -1  11 -13 12.3781 16.9714   6
   1 -11  13 35.6699 15.6502   2
   1  11  14 7.96813 28.8532   8
  -1  11 -14 26.3273 19.1942   6
   1 -11  14 26.8970 16.5430   2
   1  11  15 799.747 71.9021   8
   1  11  15 680.451 58.0176   6
  -1  11 -15 804.415 53.2870   6
   1 -11  15 789.070 47.6086   2
   1  11  16 1266.86 88.6409   8
  -1  11 -16 1188.81 67.9568   6
   1  11  16 1092.81 76.6705   6
   1 -11  16 1162.91 61.6029   2
   1  11  17 396.468 48.7184   7
   1  11  17 432.085 52.0496   8
  -1  11 -17 403.527 38.2571   6
   1  11  17 446.396 47.0791   6
   1 -11  17 419.605 34.3362   2
   1  11  18 69.6300 29.8686   8
  -1  11 -18 55.1014 19.5933   6
   1  11  18 48.8568 26.3572   7
   1  11  18 34.6123 24.7778   6
   1 -11  18 46.0063 19.0156   2
   1  11  19 601.031 57.9861   7
   1  11  19 744.486 65.0480   8
  -1  11 -19 646.635 47.2372   6
   1  11  19 792.462 64.0905   6
   1 -11  19 787.069 48.2032   2
   1  11  20 358.782 47.3319   8
   1  11  20 326.569 44.0559   6
  -1  11 -20 244.201 29.2648   6
   1  11  20 285.201 41.8942   7
   1 -11  20 217.152 27.8278   2
   1  11  21 395.804 47.9309   8
   1  11  21 330.461 43.9589   6
  -1  11 -21 382.740 33.5989   6
   1 -11  21 292.834 30.8412   2
   1  11  22 3.46942 22.4692   8
  -1  11 -22 25.3966 16.7892   6
   1 -11  22 6.34422 15.2195   2
   1  11  23 38.2834 24.9170   8
  -1  11 -23 4.53462 14.2260   6
   1 -11  23 8.09511 18.4950   2
   1  11  24 478.543 52.6922   8
   1 -11  24 414.599 37.1719   2
   1  11  25 558.222 57.3083   8
   1 -11  25 491.433 40.9675   2
   1  11  26 10.8098 25.5020   8
  -1  12  24 3.19657 22.0891   8
  -1 -12  24-6.16378 21.3831   2
  -1  12  23 75.6988 29.0886   8
  -1 -12  23-2.02667 21.7695   2
  -1  12  22 118.019 30.1306   8
  -1 -12  22 75.1449 22.1250   2
   1  12 -21 39.4043 18.2436   6
  -1 -12  21 34.1057 20.7215   2
   1  12 -20 40.6420 19.6739   6
  -1 -12  20 18.0450 20.8099   2
  -1  12  19 270.060 39.7238   8
   1  12 -19 240.132 32.0180   6
  -1 -12  19 176.290 30.7618   2
  -1  12  18 322.653 42.6821   8
   1  12 -18 244.041 32.8179   6
  -1 -12  18 231.993 31.3093   2
  -1  12  17 355.591 45.6970   8
   1  12 -17 304.060 35.5850   6
  -1 -12  17 326.357 35.4566   2
  -1  12  16 52.8421 27.1451   8
   1  12 -16 66.8632 23.1877   6
  -1 -12  16 84.6078 23.6649   2
  -1  12  15 44.4974 26.5843   8
   1  12 -15 40.7572 21.3214   6
   1  12 -15 19.6125 24.0162   7
  -1 -12  15 9.79435 19.2800   2
  -1  12  14 496.730 54.4391   8
  -1  12  14 381.507 45.4967   6
   1  12 -14 399.674 48.2458   7
   1  12 -14 436.751 41.8725   6
  -1 -12  14 475.203 40.8634   2
  -1  12  13 863.598 71.8838   8
   1  12 -13 825.676 58.2510   6
  -1  12  13 760.479 68.4329   7
  -1  12  13 675.504 60.1596   6
   1  12 -13 785.101 62.7071   7
  -1 -12  13 803.187 53.9363   2
  -1  12  12 198.176 42.0397   8
   1  12 -12 329.109 38.4593   6
  -1  12  12 278.322 39.0969   6
  -1  12  12 260.890 44.2745   7
   1  12 -12 279.532 40.9285   7
  -1 -12  12 315.352 35.5701   2
  -1  12  11-4.01571 31.2562   8
  -1  12  11 29.3819 28.0327   7
   1  12 -11 23.7294 19.0005   6
   1  12 -11 11.6943 24.2415   7
  -1  12  11 8.76746 21.6298   6
  -1 -12  11 23.6608 18.1896   2
  -1  12  10-22.2665 41.6233   8
   1  12 -10 4.78814 18.2745   6
   1  12 -10 11.8621 22.8595   7
  -1  12  10 20.1716 21.0967   6
  -1  12  10 18.3347 27.4209   7
  -1 -12  10 31.7739 19.4119   2
   1  12  -9 859.738 65.4782   7
   1  12  -9 757.854 57.1969   6
  -1  12   9 772.066 68.8986   7
  -1  12   9 854.152 62.5506   6
  -1 -12   9 757.763 51.9675   2
   1  12  -8 15.2327 23.7142   7
  -1  12   8 28.0999 22.0829   6
  -1  12   8 3.64922 26.4233   7
   1  12  -8 2.43181 19.1126   6
  -1 -12   8 26.2934 20.7135   2
  -1  12   7 27.8073 22.1086   6
   1  12  -7 46.3682 26.5257   7
   1  12  -7 68.5163 24.2546   6
  -1  12   7 14.5480 27.5205   7
  -1 -12   7 71.7348 23.1464   2
  -1 -12   6 210.010 29.9239   2
  -1  12   6 253.471 43.2655   7
   1  12  -6 181.471 37.5177   7
   1  12  -6 157.638 29.3094   6
  -1  12   6 192.809 31.5230   6
   1 -12  -6 182.025 14.9420   3
  -1 -12   5 110.960 26.3746   2
   1 -12  -5 114.622 15.0923   3
   1  12  -5 66.9384 23.1104   6
  -1  12   5 98.2652 27.2108   6
  -1  12   5 97.3313 33.6377   7
   1  12  -5 98.2267 30.3907   7
   1 -12  -4 54.0887 13.9360   3
  -1 -12   4 46.4846 20.5074   2
  -1  12   4 50.1774 30.7655   7
   1  12  -4 28.8530 27.3151   7
   1  12  -4 52.3804 22.6096   6
  -1  12   4 73.0545 25.3664   6
   1 -12  -4 85.0771 15.9481   3
   1 -12  -3 540.693 34.2413   3
   1  12  -3 587.154 57.0069   7
   1  12  -3 512.168 47.8594   6
  -1  12   3 489.921 47.8545   6
  -1  12   3 537.702 58.3279   7
   1 -12  -3 562.271 35.8569   3
  -1 -12   3 525.515 42.7401   3
  -1 -12   3 618.684 50.2879   2
   1 -12  -3 637.345 46.6107   2
   1 -12  -2 713.043 42.8978   3
  -1  12   2 668.846 64.7080   7
   1  12  -2 961.801 71.0619   7
   1  12  -2 692.288 55.4409   6
  -1  12   2 727.703 57.8245   6
   1 -12  -2 745.784 43.9197   3
  -1 -12   2 895.400 59.1110   2
  -1 -12   2 797.934 52.0246   3
   1 -12  -2 812.381 52.9048   2
   1 -12  -1 373.248 31.1350   3
  -1  12   1 334.741 40.6293   6
  -1  12   1 403.823 51.0844   7
   1  12  -1 431.356 50.5149   7
   1  12  -1 330.905 39.3688   6
  -1 -12   1 459.082 42.1811   2
  -1 -12   1 360.778 34.7192   3
   1 -12  -1 370.147 36.3094   2
   1 -12  -1 339.772 30.7381   3
   1 -12   0 310.484 29.5001   3
  -1  12   0 289.003 45.7284   7
  -1  12   0 240.727 34.9918   6
   1  12   0 271.829 36.4082   6
   1  12   0 298.410 44.5592   7
  -1 -12   0 318.670 32.2402   3
  -1 -12   0 363.700 38.6179   2
   1 -12   0 291.963 32.6456   2
  -1  12  -1 703.722 64.0232   7
  -1  12  -1 563.786 51.0142   6
   1  12   1 805.346 65.9510   7
   1  12   1 612.721 52.8390   6
   1 -12   1 664.892 46.7056   2
  -1 -12  -1 682.315 51.4662   2
  -1 -12  -1 683.197 44.5393   3
  -1  12  -2 27.3334 27.8443   7
  -1  12  -2 5.15981 21.3938   6
   1  12   2 5.21676 20.1111   6
   1  12   2 6.83200 24.7368   7
  -1 -12  -2 25.3948 18.8418   3
   1 -12   2 20.9907 18.7918   2
  -1 -12  -2 33.9045 23.7825   2
  -1  12  -3 949.202 73.2082   7
   1  12   3 954.216 72.7245   7
  -1  12  -3 747.732 58.6317   6
   1  12   3 734.841 57.8218   6
  -1 -12  -3 793.619 46.2455   3
  -1 -12  -3 812.981 56.9579   2
   1 -12   3 824.091 52.0849   2
   1  12   4 154.355 29.0749   6
   1  12   4 124.829 36.0974   7
  -1  12  -4 107.063 27.2053   6
  -1  12  -4 140.708 36.9062   7
  -1 -12  -4 213.663 23.0981   3
  -1 -12  -4 221.452 33.7084   2
   1 -12   4 138.593 23.8214   2
  -1  12  -5-2.52870 20.8004   6
  -1  12  -5 59.7725 29.5639   7
   1  12   5 27.8992 26.0886   7
   1  12   5 16.1432 20.3428   6
  -1 -12  -5 18.9117 20.2670   2
  -1 -12  -5 27.6925 12.1051   3
   1 -12   5 39.3085 16.7233   2
  -1  12  -6 62.6463 23.8071   6
   1  12   6 98.1842 32.8286   7
   1  12   6 29.9883 21.0977   6
  -1  12  -6 105.433 32.6446   7
   1 -12   6 58.6926 19.0945   2
  -1 -12  -6 72.1256 24.5518   2
  -1 -12  -6 47.2431 12.6360   3
  -1 -12  -7 303.550 20.7557   3
  -1  12  -7 300.915 38.3108   6
   1  12   7 317.596 38.0259   6
  -1  12  -7 244.505 42.2444   7
   1  12   7 391.036 49.8398   7
  -1 -12  -7 350.690 39.0056   2
   1 -12   7 367.257 34.1121   2
   1  12   8 8.40167 21.3762   6
   1  12   8 3.53740 25.8960   7
  -1  12  -8 4.92367 19.5288   6
  -1  12  -8-3.24229 26.4214   7
  -1 -12  -8 25.2055 23.5618   2
   1 -12   8 31.9288 17.6549   2
   1  12   9-5.69213 20.6040   6
  -1  12  -9-9.73340 20.5102   6
   1  12   9-3.54958 25.1196   7
  -1  12  -9 6.44428 26.4825   7
   1 -12   9 11.7570 19.0107   2
  -1  12 -10 567.791 47.5468   6
   1  12  10 454.090 48.3935   6
   1  12  10 519.407 55.6024   7
  -1  12 -10 511.617 54.8343   7
   1 -12  10 538.923 39.7398   2
   1  12  11 253.066 37.4349   6
  -1  12 -11 251.736 42.0538   7
  -1  12 -11 256.610 34.6565   6
   1  12  11 263.591 43.1073   7
   1 -12  11 237.580 27.9310   2
   1  12  12 14.9843 23.5461   6
   1  12  12-3.56776 26.3971   7
  -1  12 -12-4.67219 20.4825   6
   1  12  12-62.9929 63.6475   8
   1 -12  12-4.68048 16.4120   2
  -1  12 -13 177.220 29.2578   6
   1  12  13 185.813 38.5249   7
   1  12  13 155.478 54.9840   8
   1 -12  13 216.371 26.6329   2
  -1  12 -14 497.348 44.7093   6
   1  12  14 445.915 72.4016   8
   1 -12  14 409.953 34.6722   2
  -1  12 -15 152.863 28.5754   6
   1  12  15 100.508 43.7063   8
   1 -12  15 142.138 22.8600   2
  -1  12 -16 52.0090 22.8887   6
   1  12  16 52.8980 41.2186   8
   1 -12  16 71.5052 20.0145   2
  -1  12 -17 565.930 47.0941   6
   1  12  17 522.799 69.9725   8
   1 -12  17 584.159 40.8456   2
  -1  12 -18 10.3195 19.9263   6
   1  12  18 9.62686 35.9918   8
   1 -12  18 13.7935 16.3787   2
  -1  12 -19 415.856 40.3192   6
   1  12  19 458.676 62.2957   8
  -1  12 -20 25.2014 20.1817   6
   1  12  20-4.47669 29.3915   8
   1  12  21 213.443 44.9226   8
   1  12  22-4.33693 26.8873   8
   1  12  23 523.483 62.4048   8
   1  13 -18 16.3952 20.8509   6
   1  13 -17 282.597 37.4930   6
   1  13 -16 153.756 30.0730   6
  -1 -13  16 135.514 28.5360   2
   1  13 -15 372.604 41.9559   6
  -1 -13  15 423.465 40.0671   2
   1  13 -14 125.793 34.9612   7
   1  13 -14 163.777 32.6638   6
  -1 -13  14 148.844 28.4828   2
   1  13 -13 403.153 43.8484   6
   1  13 -13 328.513 47.8551   7
  -1 -13  13 397.932 38.7050   2
   1  13 -12-3.18831 29.3990   7
   1  13 -12 15.4978 23.3229   6
  -1 -13  12 4.08560 19.5957   2
   1  13 -11 93.9056 26.3910   6
   1  13 -11 58.1577 29.7058   7
  -1 -13  11 80.5362 23.4179   2
   1  13 -10 55.6671 30.2335   7
   1  13 -10 18.4245 22.4204   6
  -1 -13  10 73.4722 24.3442   2
   1  13  -9 16.5621 27.2316   7
   1  13  -9 21.2132 21.0378   6
  -1 -13   9 17.0440 18.5473   2
   1  13  -8-13.4423 28.7868   7
   1  13  -8-16.0223 25.1241   6
  -1 -13   8 13.1625 19.3795   2
   1  13  -7 16.1260 21.3299   6
   1  13  -7 27.1879 28.6568   7
  -1 -13   7 31.5556 20.7991   2
   1  13  -6 68.9635 32.0618   7
   1  13  -6 45.9757 24.4849   6
  -1 -13   6 52.2541 23.1394   2
   1  13  -5 38.0746 24.0445   6
   1  13  -5 31.4199 28.2115   7
  -1 -13   5 11.5027 20.3463   2
  -1 -13   5 44.1264 21.6549   3
   1  13  -4 144.946 31.3319   6
   1  13  -4 155.414 39.5438   7
  -1 -13   4 119.162 25.2260   3
  -1 -13   4 174.900 30.2963   2
   1  13  -3 135.717 38.5271   7
   1  13  -3 112.735 30.0030   6
  -1  13   3 136.731 38.7780   7
  -1  13   3 145.229 32.2567   6
  -1 -13   3 182.792 28.4411   3
  -1 -13   3 227.097 32.2108   2
  -1  13   2-23.2682 32.6881   7
   1  13  -2 3.60911 27.5425   7
  -1  13   2-20.2121 24.9301   6
   1  13  -2-2.76679 25.5128   6
  -1 -13   2 6.79248 19.8524   2
  -1 -13   2-9.13238 20.0063   3
   1  13  -1 382.913 51.6819   7
  -1  13   1 298.387 41.1528   6
  -1  13   1 342.313 51.1062   7
   1  13  -1 331.268 41.4644   6
  -1 -13   1 364.711 39.0892   2
  -1 -13   1 340.877 33.6948   3
  -1  13   0-17.1188 24.2462   6
  -1  13   0 11.4555 29.1403   7
   1  13   0 14.0040 23.4145   6
   1  13   0 11.0422 28.6454   7
   1 -13   0 13.5507 18.2144   2
  -1 -13   0 13.8642 21.0139   2
   1  13   1 423.637 52.8519   7
   1  13   1 299.053 40.3142   6
  -1  13  -1 295.317 48.4141   7
  -1  13  -1 326.155 41.9869   6
   1 -13   1 348.004 34.8655   2
  -1 -13  -1 319.835 38.0806   2
   1  13   2 113.728 29.9408   6
   1  13   2 153.655 39.2703   7
  -1  13  -2 142.600 38.2645   7
  -1  13  -2 118.408 31.0656   6
  -1 -13  -2 176.144 31.4786   2
   1 -13   2 129.010 24.4628   2
   1  13   3 464.352 54.8182   7
  -1  13  -3 543.180 58.5184   7
  -1  13  -3 460.462 47.9637   6
  -1 -13  -3 376.249 43.4716   2
   1 -13   3 420.340 38.1457   2
  -1  13  -4 11.0662 31.1073   7
  -1  13  -4 30.6874 24.4790   6
   1 -13   4 40.7615 19.9008   2
  -1 -13  -4 22.1562 25.0834   2
  -1  13  -5 218.807 43.3190   7
  -1  13  -5 240.964 37.1175   6
   1 -13   5 248.228 29.5937   2
  -1 -13  -5 237.840 35.6208   2
  -1  13  -6 137.352 30.5935   6
  -1  13  -6 162.993 39.2861   7
  -1 -13  -6 195.257 32.9228   2
   1 -13   6 167.727 25.5743   2
  -1  13  -7 165.618 39.9458   7
  -1  13  -7 180.362 33.3578   6
   1 -13   7 130.891 23.7486   2
  -1  13  -8 35.1717 24.4690   6
  -1  13  -8 39.4218 28.4558   7
   1 -13   8 47.4977 19.8517   2
  -1  13  -9 458.955 57.0385   7
  -1  13  -9 472.080 48.1294   6
   1 -13   9 553.965 41.3909   2
  -1  13 -10-7.94638 24.9219   6
  -1  13 -11 10.4707 26.2002   6
  -1  13 -12 31.0362 23.7068   6
  -1  13 -13 30.4499 22.9343   6
  -1  13 -14 4.98716 22.3543   6
  -1  13 -15 225.199 35.3600   6
  -1  13 -16 4.78833 21.7719   6
   1  14 -13 38.5349 30.7411   7
   1  14 -12-17.5737 28.8934   7
   1  14 -11 109.717 37.4097   7
  -1 -14   4 2.27074 20.6491   2
  -1 -14   3 149.784 28.2539   2
  -1 -14   2 6.96784 20.6709   2
  -1 -14   1 319.416 39.8524   2
  -1 -14   0 47.8278 24.5359   2
  -1 -14  -1 560.637 49.5686   2
  -1 -14  -2 42.0705 26.8775   2
  -1 -14  -3 182.409 32.4662   2
  -1  14 -11 25.7191 24.2988   6
  -1  14 -12 110.056 32.1533   6
  -2   0  47 9.89232 25.9090   8
  -2   0  46 362.395 45.5175   8
  -2   0  45-9.69289 23.3928   8
  -2   0  44 169.276 33.6047   8
  -2   0  44 192.955 38.0652   5
  -2   0  43 6.30698 21.5294   8
  -2   0  43 28.0476 28.0641   5
  -2   0  42 347.301 45.5777   5
  -2   0  41 16.8459 23.2886   5
  -2   0  40 69.2527 28.3433   5
  -2   0  39 22.5609 23.8456   5
  -2   0  39-2.24464 8.73413   7
  -2   0  38 185.712 34.0637   5
  -2   0  38 157.222 15.9862   7
  -2   0  37 3.07187 20.7077   5
  -2   0  37 16.5473 9.77964   7
  -2   0  37-7.64676 52.1943   1
  -2   0  36 2175.89 118.116   4
  -2   0  36 2241.63 115.321   5
  -2   0  36 2021.60 83.4604   7
  -2   0  36 2397.74 158.686   1
  -2   0  35 32.4886 11.6767   7
  -2   0  35 46.5918 21.1260   5
  -2   0  35 73.8046 25.7193   4
  -2   0  35 42.7011 48.5571   1
  -2   0  34 274.724 20.9486   7
  -2   0  34 356.547 40.9229   5
  -2   0  34 302.801 39.0975   4
  -2   0  34 356.397 55.8361   1
  -2   0  33 22.9639 11.2016   7
  -2   0  33 46.7452 23.9438   5
  -2   0  33 21.2787 20.7701   4
  -2   0  33 65.6040 35.1353   1
  -2   0  32 4477.61 166.601   7
  -2   0  32 4535.30 195.481   5
  -2   0  32 4381.04 196.927   4
  -2   0  31 81.9617 14.4598   7
  -2   0  31 67.1834 25.7169   5
  -2   0  31 91.6436 26.1983   4
  -2   0  30 437.777 49.0341   1
  -2   0  30 425.070 26.3238   7
  -2   0  30 384.765 42.0073   5
  -2   0  30 449.795 44.7902   4
  -2   0  29 28.9080 22.7221   1
  -2   0  29 21.3245 10.0355   7
  -2   0  29 26.5240 20.6657   5
  -2   0  29 5.36972 18.3378   4
  -2   0  28 6613.31 258.573   1
  -2   0  28 6395.48 225.339   7
  -2   0  28 5961.77 251.864   4
  -2   0  28 6156.33 249.729   5
  -2   0  27 46.3291 24.1439   1
  -2   0  27 78.9699 13.8182   7
  -2   0  27 15.0414 20.1700   4
  -2   0  27 94.0672 25.8897   5
  -2   0  26 1489.38 81.3115   1
  -2   0  26 1343.95 57.1568   7
  -2   0  26 1199.78 75.5054   4
  -2   0  26 1367.15 75.9557   5
  -2   0  25-11.6220 18.2620   1
   2   0 -25-1.92043 8.22510   6
  -2   0  25 0.72083 7.37998   7
  -2   0  25-4.66348 15.5122   4
  -2   0  25 14.4663 15.7705   5
  -2   0  24 278.536 31.8946   1
  -2   0  24 298.651 19.5697   7
   2   0 -24 278.830 21.6050   6
  -2   0  24 269.205 30.1067   5
  -2   0  24 260.088 30.2508   4
  -2   0  23 6.31743 13.0556   1
   2   0 -23 0.92136 7.50806   6
  -2   0  23 0.67753 6.37557   7
  -2   0  23 6.44856 13.1231   4
  -2   0  23 24.6077 14.8724   5
  -2   0  22 11.9931 13.1266   1
  -2   0  22 11.7825 7.14414   7
   2   0 -22 9.02626 8.50017   6
  -2   0  22 12.3545 12.3780   4
  -2   0  22 10.8422 14.5982   5
  -2   0  21 3.79974 12.1299   1
  -2   0  21-0.63128 6.13147   7
   2   0 -21-1.76677 6.94049   6
  -2   0  21 5.16562 12.3262   5
  -2   0  21-3.93500 12.9157   4
  -2   0  20 18.0105 14.4646   1
   2   0 -20 36.3261 9.86290   6
  -2   0  20 34.6555 7.80077   7
  -2   0  19 3.40813 12.4871   1
  -2   0  19 19.2853 7.48624   7
   2   0 -19 10.1848 8.66169   6
  -2   0  18 3685.56 152.418   1
   2   0 -18 3870.35 140.755   6
  -2   0  18 3740.18 135.691   7
  -2   0  18 3645.81 150.793   5
  -2   0  17-6.05925 13.5972   1
   2   0 -17 3.28381 8.88676   6
  -2   0  16 11118.8 391.069   5
   2   0 -16 10779.1 381.156   6
  -2   0  16 10963.1 375.910   7
  -2   0  15 4.88626 11.0314   5
  -2   0  15 7.48147 5.99678   7
   2   0 -15 3.16866 7.10381   6
  -2   0  14 798.111 43.9563   5
   2   0 -14 804.021 44.6732   5
   2   0 -14 839.034 40.1135   6
  -2   0  14 792.655 34.9184   7
  -2   0  13 11.6799 12.7643   5
   2   0 -13 3.33611 9.90155   5
   2   0 -13 11.4116 8.61698   6
  -2   0  13 10.6609 6.43358   7
  -2   0  12 18485.3 655.627   7
   2   0 -12 18735.9 661.031   6
   2   0 -12 19868.8 667.302   5
  -2   0  12 20215.4 666.205   5
   2   0 -12 19821.8 654.669   7
   2   0 -11 2.19137 7.68372   6
  -2   0  11 4.38894 5.10178   7
   2   0 -11 2.98930 4.39945   7
   2   0 -11-1.87450 8.75990   5
  -2   0  11-4.52600 8.51655   5
   2   0 -10 1222.67 47.7031   7
  -2   0  10 1378.92 56.5723   5
   2   0 -10 1408.26 57.1786   5
   2   0  -9 1.56376 9.04901   5
  -2   0   9 1.49906 7.88435   5
   2   0  -9 2.23302 5.04902   7
   2   0  -8 25073.1 820.811   5
  -2   0   8 24863.5 820.034   5
   2   0  -8 23179.1 814.052   7
  -2   0   7 0.60967 7.58790   5
   2   0  -7 0.61779 6.92882   5
   2   0  -6 761.414 35.5648   5
  -2   0   6 824.377 35.7050   5
   2   0  -5-0.98478 5.57328   5
  -2   0   5-0.48705 5.36044   5
  -2   0   4 231.909 14.5758   5
   2   0  -4 189.890 13.0457   5
  -2   0   4 191.508 13.3261   3
   2   0  -3 2.47135 3.95135   5
  -2   0   3 4.95543 4.71677   5
   2   0  -3 0.42591 4.33666   3
  -2   0   3-0.85648 4.75853   3
  -2   0   2 1975.27 75.4085   5
   2   0  -2 2173.15 75.7826   5
  -2   0   2 2003.34 75.7543   3
   2   0  -2 2043.19 75.7509   3
   2   0  -1 1.11653 3.74653   5
  -2   0   1 0.37999 4.49245   5
   2   0  -1 2.80188 3.76598   3
  -2   0   1-0.39558 4.35374   3
   2   0   0 1754.11 66.7901   5
  -2   0   0 1840.87 67.1512   3
   2   0   0 1724.55 68.9483   4
  -2   0   0 1854.49 69.9123   4
   2   0   0 1773.48 67.0507   3
  -2   0  -1 1.82639 3.16144   2
  -2   0  -1 0.58903 6.45185   4
   2   0   1 4.72859 5.70584   4
  -2   0  -1 0.44064 4.87332   3
   2   0   1 3.01794 3.72287   3
  -2   0  -2 529.300 22.0925   2
   2   0   2 528.978 27.1768   4
  -2   0  -2 511.030 27.1600   4
   2   0   2 491.503 24.4797   3
  -2   0  -2 523.785 25.0703   3
   2   0   3 4.46818 6.03824   3
  -2   0  -3 2.05954 6.16284   3
  -2   0  -3-2.91851 6.99889   8
  -2   0  -3 2.08472 6.27471   4
   2   0   3 4.08142 7.11768   4
  -2   0  -3 0.95946 3.66943   2
  -2   0  -4 21009.8 661.007   8
  -2   0  -4 18557.0 656.763   2
  -2   0  -4 19367.9 663.899   4
   2   0   4 20082.4 664.323   4
  -2   0  -4 18840.9 660.161   3
   2   0   4 19316.3 660.390   3
  -2   0  -5 4.48094 7.10123   8
  -2   0  -5-0.41311 5.33160   2
  -2   0  -5 1.21363 7.32192   3
   2   0   5 4.05405 6.40478   3
  -2   0  -5 0.82241 8.87561   4
   2   0   5 0.80981 8.73966   4
   2   0   6 34739.7 1208.48   3
  -2   0  -6 35821.3 1207.80   8
  -2   0  -6 36482.3 1213.45   4
   2   0   6 36085.5 1213.25   4
   2   0   7 11.5398 8.45190   3
  -2   0  -7 4.71671 7.41973   8
  -2   0  -7-14.1439 22.8464   1
  -2   0  -7 6.95710 9.22986   4
   2   0   7 16.4085 10.3670   4
   2   0   8 720.321 36.7327   3
  -2   0  -8 777.081 37.8321   8
  -2   0  -8 769.904 48.7801   1
   2   0   8 795.984 41.7827   4
  -2   0  -8 800.580 42.8124   4
   2   0   9 37.6563 9.20708   3
  -2   0  -9-0.81531 7.10713   8
   2   0   9 41.9948 12.4989   4
  -2   0  -9 3.55732 9.23814   4
  -2   0  -9 5.80049 9.65687   1
   2   0  10 5314.19 194.859   3
  -2   0 -10 5430.30 202.721   4
   2   0  10 5149.45 200.719   4
  -2   0 -10 5612.85 204.918   1
   2   0  11 47.9522 12.3782   3
   2   0  11 46.8560 13.2768   4
  -2   0 -11-1.38543 12.9746   4
  -2   0 -11 11.3290 10.2850   1
   2   0  12 10838.6 379.202   3
   2   0  12 10514.7 385.357   4
  -2   0 -12 10969.4 388.062   4
  -2   0 -12 10766.7 387.060   1
   2   0  13 5.14029 8.37830   3
   2   0  13 7.30299 9.21771   8
   2   0  13-2.94581 10.8989   4
  -2   0 -13 4.76911 11.5100   4
  -2   0 -13 15.5494 10.6147   1
  -2   0 -14 697.890 45.3456   1
   2   0  14 756.842 40.9168   3
   2   0  14 643.197 38.6829   8
  -2   0 -14 708.592 46.8491   4
   2   0  14 736.096 45.4671   4
  -2   0 -15-1.73252 14.6043   1
   2   0  15 8.06095 9.54769   3
   2   0  15 7.04917 8.96740   8
  -2   0 -15 5.40327 11.1674   4
   2   0  15 6.55852 12.5135   4
  -2   0 -16 610.409 47.0976   1
   2   0  16 643.342 39.5989   3
   2   0  16 682.697 40.2434   8
  -2   0 -16 701.610 48.1177   4
   2   0  16 681.660 45.3785   4
  -2   0 -17-5.76848 12.7919   1
   2   0  17-1.30408 8.44419   8
   2   0  17-1.28038 10.1540   3
  -2   0 -17 6.04641 12.3042   4
   2   0  17 7.23282 13.0905   4
  -2   0 -18 6421.72 243.470   1
   2   0  18 5882.77 215.643   6
   2   0  18 6406.73 232.625   8
   2   0  18 6800.84 233.492   3
  -2   0 -18 6323.69 245.416   4
   2   0  18 6266.01 240.318   4
  -2   0 -19 33.8793 17.5574   1
   2   0  19 90.5600 9.92249   6
   2   0  19 142.022 21.2517   8
  -2   0 -19 47.0188 20.9005   4
   2   0  19 138.575 26.3678   4
  -2   0 -20 6061.48 241.319   1
   2   0  20 5843.24 212.425   6
   2   0  20 6154.55 230.100   8
   2   0  20 6623.95 231.225   3
  -2   0 -20 6366.56 245.691   4
   2   0  20 6047.71 238.324   4
  -2   0 -21-2.32382 13.0343   1
   2   0  21 1.56819 11.2296   8
   2   0  21 1.53953 13.6026   3
   2   0  21 8.02240 5.77881   6
  -2   0 -21 14.7711 15.0320   4
   2   0  21 49.4454 17.0513   4
   2   0  22 1933.19 89.9533   8
   2   0  22 2030.11 90.7335   3
   2   0  22 1836.56 73.8363   6
  -2   0 -22 2095.83 105.037   4
   2   0  22 1949.94 97.6569   4
   2   0  23 17.0237 15.7068   8
   2   0  23 66.8004 17.6673   3
   2   0  23 4.30014 7.00677   6
  -2   0 -23 10.7574 18.1336   4
   2   0  23 58.1830 19.7845   4
   2   0  24 1904.12 75.2965   6
   2   0  24 1847.08 90.2641   8
   2   0  24 1941.91 99.9273   4
   2   0  24 1987.25 91.5106   3
   2   0  25 5.62412 8.46351   6
   2   0  25 20.2376 15.1295   8
   2   0  25 55.0561 19.4819   4
   2   0  25 16.2029 16.9454   3
   2   0  26 2219.57 87.5114   6
   2   0  26 2316.75 104.629   3
   2   0  26 2295.14 104.774   8
   2   0  26 2093.60 111.255   4
   2   0  27 135.251 25.6002   3
   2   0  27 87.0317 21.7373   8
   2   0  27 75.0460 22.2887   4
   2   0  28 3120.09 116.639   6
   2   0  28 3257.33 135.366   3
   2   0  28 2731.45 131.276   8
   2   0  28 2906.79 142.472   4
   2   0  29 19.8742 11.1546   6
   2   0  29 57.8756 19.8486   3
   2   0  29 16.9414 14.4840   8
   2   0  29 42.9563 19.8111   4
   2   0  30 119.227 16.3715   6
   2   0  30 127.877 24.4542   3
   2   0  30 128.978 23.4604   8
   2   0  30 100.339 25.3962   4
   2   0  31 74.9799 16.5532   6
   2   0  31 38.3047 21.0366   8
   2   0  31 48.3508 23.8229   3
   2   0  32 2788.71 130.993   8
   2   0  32 2787.53 141.342   4
   2   0  32 3024.02 133.542   3
   2   0  33 21.4717 19.9587   8
   2   0  33 6.45627 21.2054   4
   2   0  33 41.8838 21.1737   3
   2   0  34 49.0701 20.3507   8
   2   0  34 8.93868 20.8512   5
   2   0  34 13.2667 19.9417   4
   2   0  34 16.7146 18.0525   3
   2   0  35 12.2610 19.4730   3
   2   0  35 45.3693 20.9179   8
   2   0  35 36.7630 24.0905   5
   2   0  36 898.416 62.2527   3
   2   0  36 798.757 59.7954   8
   2   0  36 919.623 67.8104   5
   2   0  37-5.16056 18.2601   3
   2   0  37-5.30246 19.8230   8
   2   0  37 16.0930 23.8131   5
   2   0  38 73.8297 25.0607   3
   2   0  38 59.7290 23.3533   8
   2   0  38 55.9501 28.2722   5
   2   0  39 97.0778 29.6836   8
   2   0  39 110.847 32.6076   5
   2   0  40 2893.02 140.652   8
   2   0  40 2899.80 117.375   7
   2   0  40 3018.08 150.186   5
   2   0  41 11.5953 21.6893   8
   2   0  41 45.2685 27.6272   5
   2   0  42 351.500 43.3459   8
   2   0  42 357.819 45.8264   5
   2   0  43 39.1389 26.2281   8
   2   0  44 1168.41 80.1473   8
   2   0  45 21.9240 25.7521   8
   2   0  46 120.880 30.7810   8
  -2  -1  47 34.2189 23.5282   8
  -2   1  46 603.106 58.9997   8
  -2  -1  46 594.409 55.6615   8
  -2   1  45 3.43371 22.8456   8
  -2  -1  45 15.2193 20.7784   8
  -2  -1  44 18.0209 22.6906   8
  -2   1  44-3.39624 24.0355   8
  -2   1  44 7.02703 28.1215   5
  -2   1  43 13.4156 23.4652   8
  -2   1  43 24.1379 26.0567   5
  -2   1  42 278.232 41.8925   8
  -2   1  42 300.405 43.2654   5
  -2   1  41-9.91150 24.4460   5
  -2   1  40 19.3873 22.8901   5
  -2   1  40 35.2927 14.0470   7
  -2   1  39 28.4011 24.0875   5
  -2   1  39 12.7625 13.1437   7
  -2   1  38 757.759 62.2750   5
  -2   1  38 815.543 44.5897   7
  -2   1  37 363.583 42.9304   5
  -2   1  37 383.547 28.8323   7
  -2   1  36-7.13221 11.4770   7
  -2   1  36 52.6828 23.6383   5
  -2   1  36 30.0368 21.9100   4
  -2   1  36 4.10215 27.2913   1
  -2   1  35 14.2728 12.0502   7
  -2   1  35 39.8904 23.2202   5
  -2   1  35-6.50258 21.6346   4
  -2   1  35 11.5140 32.0867   1
  -2   1  34 2890.54 142.897   5
  -2   1  34 3020.86 148.625   4
  -2   1  34 3099.03 122.122   7
  -2   1  34 3101.56 156.606   1
  -2   1  33 162.691 20.4675   7
  -2   1  33 193.605 31.9766   5
  -2   1  33 178.329 31.9329   4
  -2   1  33 139.867 38.4588   1
  -2   1  32 930.964 70.3972   1
  -2   1  32 877.088 46.4979   7
  -2   1  32 975.469 65.3648   5
  -2   1  32 875.722 64.6040   4
  -2   1  31 137.065 35.8770   1
  -2   1  31 179.069 20.3729   7
  -2   1  31 147.891 29.9082   4
  -2   1  30 8303.59 315.830   1
  -2   1  30 7898.04 282.834   7
  -2   1  30 7658.36 308.721   4
  -2   1  30 8017.10 304.954   5
  -2   1  29 103.174 29.4814   1
  -2  -1  29 116.105 45.3047   1
  -2   1  29 145.399 19.7671   7
  -2   1  29 139.446 27.9099   5
  -2   1  29 97.8125 26.8846   4
  -2   1  28-13.7438 23.7357   1
  -2  -1  28 19.6081 30.2272   1
  -2   1  28 10.9729 10.1963   7
  -2   1  28 31.9150 18.9022   5
  -2   1  28 23.6636 17.7258   4
  -2   1  27 87.1724 25.0110   1
  -2  -1  27 132.297 30.0094   1
  -2   1  27 107.722 22.6133   5
  -2   1  27 86.2578 20.1451   4
  -2   1  27 143.865 16.7077   7
   2   1 -27 129.727 14.4134   6
  -2   1  26 177.291 23.2871   6
  -2   1  26 96.2291 24.2131   1
  -2  -1  26 110.757 28.4399   1
  -2   1  26 149.207 25.1466   4
  -2   1  26 203.048 27.3923   5
  -2   1  26 170.894 17.6885   7
   2   1 -26 147.470 15.3741   6
  -2   1  25 588.359 42.2215   6
  -2  -1  25 676.265 55.4884   1
  -2   1  25 570.945 49.9628   1
  -2   1  25 568.637 47.0761   4
  -2   1  25 586.918 45.1542   5
  -2   1  25 612.925 35.2207   7
   2   1 -25 644.358 33.1472   6
  -2   1  24 1286.82 67.5100   6
  -2  -1  24 1396.11 79.1828   1
  -2   1  24 1118.53 72.8158   1
  -2   1  24 1345.63 72.3349   5
  -2   1  24 1250.56 73.7089   4
   2   1 -24 1325.57 57.0717   6
  -2   1  24 1319.13 59.6450   7
  -2   1  23 32.2511 13.7193   6
  -2  -1  23 26.8183 16.0430   1
  -2   1  23 57.8232 18.4880   5
  -2   1  23 32.6617 13.9534   4
  -2   1  23 38.6086 10.8410   7
   2   1 -23 33.8902 8.74644   6
  -2   1  22 44.0880 14.2316   6
  -2  -1  22 37.1524 15.7922   1
  -2   1  22 50.0631 15.3110   4
  -2   1  22 21.3911 15.1909   5
   2  -1 -22 26.3218 10.4766   6
  -2   1  22 43.0703 10.5148   7
   2   1 -22 27.3672 9.01635   6
  -2   1  21 625.405 39.8213   6
  -2  -1  21 659.628 45.8779   1
  -2   1  21 586.365 42.2458   5
  -2   1  21 566.166 44.5858   4
   2  -1 -21 626.434 35.5976   6
   2   1 -21 586.364 32.3388   6
  -2   1  21 627.527 34.2041   7
  -2   1  20 62.1405 15.0280   6
  -2  -1  20 72.7472 22.0256   1
  -2   1  20 59.8729 16.6200   5
   2  -1 -20 78.9665 12.6321   6
   2   1 -20 58.4804 10.3538   6
  -2   1  20 65.1308 11.5680   7
  -2   1  19 275.965 24.8869   6
  -2  -1  19 261.024 27.1257   1
  -2   1  19 273.649 27.3260   5
   2  -1 -19 240.342 20.9382   6
  -2   1  19 274.367 20.6240   7
   2   1 -19 261.338 19.6793   6
  -2   1  18 5296.19 196.559   6
  -2  -1  18 5088.43 200.996   1
  -2   1  18 5402.13 201.078   5
  -2   1  18 5214.64 189.304   7
   2  -1 -18 5333.51 191.833   6
   2   1 -18 5029.57 188.621   6
  -2   1  17 1037.73 53.8882   6
  -2  -1  17 930.330 65.6334   1
  -2   1  17 1035.24 56.4054   5
   2  -1 -17 1105.24 51.2397   6
  -2   1  17 1128.13 49.5816   7
   2   1 -17 1115.83 49.7451   6
   2   1 -16 133.028 14.7013   6
  -2   1  16 176.680 19.1288   6
  -2  -1  16 154.877 19.1769   1
  -2   1  16 191.381 21.1104   5
  -2   1  16 137.726 14.6934   7
   2  -1 -16 167.152 16.0825   6
   2   1 -15 1691.79 70.9563   6
  -2   1  15 1718.53 75.5038   6
  -2  -1  15 1716.23 77.3466   1
  -2   1  15 1829.50 78.1635   5
   2  -1 -15 1687.51 71.6747   6
  -2   1  15 1698.52 70.1719   7
   2   1 -14 5553.39 204.687   6
  -2   1  14 5615.32 208.515   6
  -2  -1  14 5211.99 208.367   1
   2   1 -14 5976.07 211.963   5
  -2   1  14 5608.43 203.039   7
   2  -1 -14 5603.54 204.983   6
  -2   1  13 2468.66 100.743   6
  -2  -1  13 2464.74 100.860   1
  -2   1  13 2577.15 102.215   5
   2   1 -13 2385.61 101.675   5
   2  -1 -13 2512.30 97.9604   6
  -2   1  13 2571.85 96.6028   7
  -2   1  12 200.998 18.3612   6
  -2  -1  12 181.411 17.1568   1
  -2   1  12 188.784 18.2683   5
   2   1 -12 158.351 17.8017   5
   2  -1 -12 175.115 15.9759   6
  -2   1  12 189.005 15.0699   7
  -2   1  11 6142.18 210.558   7
   2  -1 -11 6008.39 209.185   7
  -2   1  11 6162.28 215.238   6
  -2   1  11 5561.38 213.306   5
   2   1 -11 5868.17 214.597   5
  -2  -1  11 5693.97 212.651   1
  -2   1  10 26197.3 860.358   7
   2  -1 -10 26317.1 859.362   7
  -2   1  10 24296.2 863.654   6
  -2   1  10 27443.4 864.410   5
   2   1 -10 24075.8 862.807   5
  -2  -1  10 23446.0 860.556   1
  -2   1   9 20.7986 8.90731   6
  -2   1   9 8.24426 7.03734   7
  -2   1   9 18.5826 8.50953   5
   2   1  -9 22.6114 8.60109   5
  -2  -1   9 20.6560 7.42825   1
   2   1  -8 25388.2 890.587   5
  -2   1   8 25601.9 889.065   7
  -2   1   8 25237.4 891.758   6
  -2   1   7 13954.0 491.427   5
   2   1  -7 13680.6 491.491   5
  -2   1   7 14889.9 492.537   7
  -2   1   7 15104.9 495.153   6
   2  -1  -6 11697.8 446.642   6
  -2   1   6 12994.3 447.124   7
   2   1  -6 13171.3 446.253   5
  -2   1   6 12973.4 442.927   3
  -2   1   6 12585.3 448.716   6
  -2   1   5 7763.73 258.364   7
   2  -1  -5 7824.59 258.493   6
   2   1  -5 7038.88 255.206   5
  -2   1   5 7653.99 259.457   6
  -2   1   5 7105.18 255.231   5
  -2   1   5 7187.87 252.942   3
   2   1  -4 1252.22 46.1724   5
  -2   1   4 1113.77 48.2722   6
  -2   1   4 1089.71 45.0316   5
  -2   1   4 1124.21 47.9972   7
   2  -1  -4 1128.35 47.4900   6
  -2   1   4 1049.78 43.0385   3
  -2   1   3 421.662 23.5368   6
   2   1  -3 381.284 20.0222   5
  -2   1   3 382.120 19.9447   5
  -2   1   3 464.863 20.1826   3
   2  -1  -3 385.642 22.0435   6
   2  -1  -3 398.203 22.5130   7
  -2   1   2 16919.7 586.753   5
   2   1  -2 16870.7 586.561   5
   2  -1  -2 17648.0 589.704   6
  -2   1   2 17912.7 590.875   6
  -2   1   2 17620.9 586.346   3
  -2  -1   2 16122.1 588.413   3
   2  -1  -2 18534.8 591.279   7
   2   1  -1 2463.15 89.0086   5
   2  -1  -1 2631.11 91.8006   6
  -2   1   1 2301.34 88.8781   5
   2   1  -1 2415.95 90.7501   3
  -2  -1   1 2501.23 91.1058   3
  -2   1   1 2479.05 89.4389   3
   2   1   0 33.6629 6.44952   5
   2  -1   0 37.7761 7.72609   6
  -2  -1   0 32.9751 6.32900   2
   2   1   0 41.7920 7.31677   3
  -2  -1   0 40.7713 7.33196   3
  -2   1   0 35.0849 7.31486   4
  -2   1   0 49.1628 6.84493   3
  -2  -1  -1 540.415 40.1888   8
  -2   1  -1 644.267 28.3139   3
   2   1   1 576.487 29.2447   4
  -2  -1  -1 606.497 27.4285   2
   2   1   1 581.390 27.7109   2
   2  -1   1 642.281 28.4480   6
   2   1   1 584.398 27.6647   3
  -2   1  -1 635.420 29.9722   4
  -2  -1  -2 17.3673 10.7975   8
  -2   1  -2 12.3895 6.30622   3
  -2  -1  -2 23.9972 6.99227   2
   2   1   2 42.1539 7.80773   2
   2  -1   2 18.8868 6.92819   6
   2   1   2 20.3934 7.44392   3
  -2   1  -2 17.9291 7.45503   4
  -2  -1  -3 3152.42 109.546   8
   2   1   3 3129.27 116.912   8
  -2   1  -3 2904.60 107.199   3
   2  -1   3 2883.64 106.688   3
   2   1   3 2618.78 104.810   2
  -2  -1  -3 2841.21 105.466   2
   2  -1   3 3047.55 105.328   6
   2   1   3 2793.57 105.625   3
   2   1   3 2863.81 108.705   4
  -2   1  -3 3041.75 109.733   4
  -2  -1  -4 3923.91 142.000   8
  -2   1  -4 4310.87 140.017   8
   2   1   4 4331.89 146.037   8
   2   1   4 3931.40 139.694   3
   2  -1   4 4059.69 141.410   3
  -2  -1  -4 3879.93 139.708   2
  -2   1  -4 3964.32 143.674   4
   2   1   4 3938.16 143.492   4
   2   1   5 2868.37 125.585   1
  -2  -1  -5 2948.17 112.619   8
  -2   1  -5 3021.43 108.246   8
   2   1   5 3128.24 114.154   8
   2   1   5 2905.78 110.201   3
   2  -1   5 2894.79 112.337   3
  -2  -1  -5 3285.34 111.938   2
   2   1   5 2961.93 114.585   4
  -2   1  -5 2963.50 114.688   4
   2   1   6 791.883 46.8051   1
  -2  -1  -6 739.736 39.4699   8
   2   1   6 759.546 39.7121   8
  -2   1  -6 1026.34 38.1537   8
   2  -1   6 1297.29 45.0090   3
   2   1   6 754.135 37.3681   3
  -2  -1  -6 740.749 37.4642   2
   2   1   6 731.416 41.3283   4
  -2   1  -6 1085.94 45.8144   4
   2   1   7 12956.1 416.106   1
   2   1   7 11249.6 403.970   8
   2  -1   7 11747.6 399.021   8
  -2   1  -7 11617.2 398.678   8
  -2  -1  -7 11385.4 403.783   8
   2  -1   7 11365.8 403.034   3
   2   1   7 11332.9 400.563   3
  -2  -1  -7 11717.2 401.578   2
   2   1   7 11786.3 406.706   4
  -2   1  -7 11597.1 407.005   4
   2   1   8 734.634 43.8232   1
  -2  -1  -8 625.515 35.4529   8
   2   1   8 595.561 35.0184   8
   2  -1   8 724.743 32.7713   8
  -2   1  -8 712.210 32.7375   8
   2   1   8 640.801 32.5388   3
   2  -1   8 703.783 35.8860   3
  -2  -1  -8 625.287 33.2121   2
  -2   1  -8 733.156 39.8207   4
   2   1   8 653.818 37.4871   4
   2   1   9 106.110 13.4971   3
   2  -1   9 49.8180 9.41018   8
  -2  -1  -9 71.2986 12.6550   8
   2   1   9 63.0773 12.7117   1
   2   1   9 86.2196 16.2412   4
  -2   1  -9 30.8695 12.0004   4
   2   1  10 3113.85 120.609   3
  -2  -1 -10 3227.21 125.192   8
   2  -1  10 3103.32 118.812   8
   2   1  10 3584.30 137.017   1
   2   1  10 3148.55 127.694   4
  -2   1 -10 3160.30 128.072   4
   2   1  11 725.993 38.6389   3
   2  -1  11 812.913 38.8434   8
   2   1  11 760.329 44.7389   4
  -2   1 -11 795.974 45.8640   4
   2   1  11 903.051 52.6198   1
   2   1  12 347.446 32.1360   1
   2  -1  12 340.790 22.5299   8
   2   1  12 300.206 21.9992   3
  -2   1 -12 327.031 28.2555   4
   2   1  12 308.688 26.7585   4
   2   1  13 5392.61 201.228   1
  -2   1 -13 4970.20 206.157   1
   2  -1  13 4403.92 177.084   8
   2   1  13 5234.92 180.411   3
  -2   1 -13 4569.04 188.512   4
   2   1  13 5025.92 188.829   4
   2   1  14 1549.32 82.5216   1
  -2   1 -14 1585.49 80.0060   1
   2  -1  14 1413.92 63.0070   8
   2   1  14 1324.22 62.0887   3
  -2   1 -14 1475.55 73.3912   4
   2   1  14 1192.40 68.0587   4
   2   1  15 3151.86 136.341   1
  -2   1 -15 3201.40 130.365   1
   2  -1  15 2557.54 106.698   8
   2   1  15 2534.87 106.172   3
  -2   1 -15 2607.01 118.598   4
   2   1  15 2672.03 116.631   4
   2   1  16 1818.03 102.728   1
  -2   1 -16 1646.74 89.0354   1
   2  -1  16 1754.63 75.6720   8
   2   1  16 1676.05 74.3270   3
  -2   1 -16 1775.68 86.9190   4
   2   1  16 1537.97 81.3129   4
  -2   1 -17 1899.18 96.9305   1
   2   1  17 2233.85 115.320   1
   2  -1  17 1832.95 84.3983   8
   2   1  17 2205.20 86.9139   3
  -2   1 -17 1874.67 96.1802   4
   2   1  17 1989.31 94.2639   4
   2   1  18 3796.64 173.027   1
  -2   1 -18 3441.97 152.373   1
   2  -1  18 3316.46 137.375   8
   2   1  18 3555.40 138.523   3
  -2   1 -18 3865.77 155.152   4
   2   1  18 3381.39 147.369   4
   2   1  19 754.621 43.8605   2
  -2   1 -19 804.004 54.0718   1
   2   1  19 759.596 69.4792   1
   2  -1  19 735.789 43.1901   8
   2   1  19 753.118 43.2756   3
  -2   1 -19 809.406 55.3547   4
   2   1  19 708.904 49.9808   4
   2   1  20 225.475 23.2000   2
   2   1  20 217.075 41.2057   1
  -2   1 -20 253.082 30.4264   1
   2   1  20 231.618 25.3301   8
   2  -1  20 226.065 22.9556   8
   2   1  20 173.586 15.3815   6
   2   1  20 267.723 24.2540   3
   2  -1  20 219.458 11.9562   6
  -2   1 -20 190.331 28.6210   4
   2   1  20 310.386 30.8146   4
   2  -1  21 95.7173 19.4627   8
   2   1  21 153.862 23.6085   8
   2   1  21 74.2952 11.2272   6
  -2   1 -21 35.5789 18.4488   1
   2   1  21 171.158 47.8056   1
   2   1  21 195.619 25.1338   3
  -2   1 -21 81.2352 24.8937   4
   2   1  21 122.045 22.5675   4
   2   1  22 8419.46 281.001   2
   2   1  22 7361.94 282.198   8
   2  -1  22 7570.09 278.218   8
   2   1  22 6910.88 264.331   6
  -2   1 -22 7740.55 295.401   1
   2   1  22 7925.87 278.368   3
  -2   1 -22 8253.99 300.117   4
   2   1  22 7923.19 292.115   4
  -2   1 -23 945.572 67.1923   1
   2   1  23 865.262 44.0513   6
   2   1  23 1067.30 59.8514   8
   2  -1  23 1007.90 55.3552   8
   2   1  23 1070.74 56.0527   3
   2   1  23 1175.29 58.5295   2
   2   1  23 1075.13 65.3185   4
  -2   1 -24 1132.59 72.1050   1
   2   1  24 960.193 47.0106   6
   2   1  24 1150.99 63.8368   8
   2  -1  24 1059.88 58.6425   8
   2   1  24 1181.00 59.8661   3
   2   1  24 1094.12 59.0519   2
   2   1  24 1177.95 69.5454   4
   2   1  25 135.383 60.1907   1
  -2   1 -25 356.287 42.2616   1
   2   1  25 277.824 21.8017   6
   2  -1  25 373.658 33.4003   8
   2   1  25 442.754 38.2673   8
   2   1  25 508.768 37.2544   3
[truncated: 2,291,323 more chars]
