# Supplementary material for: Tris(benzyl­diphenyl­phosphane-κP)(nitrato-κO)silver(I)
Source: IUCrdata. 2022 Dec 6;7(Pt 12):x221147. doi: 10.1107/S2414314622011476 (PMC9815128; doi:10.1107/S2414314622011476)
Supplement: Supplementary file 2 [file x-07-x221147-Isup2.hkl]

data_I                                                                          
_shelx_title ' kp18_lt_auto_a.res in P2(1)/c'                                   
_shelx_refln_list_code          4                                               
_shelx_F_calc_maximum      349.87                                               
_exptl_crystal_F_000      2064.00                                               
_reflns_d_resolution_high  0.6878                                               
                                                                                
loop_                                                                           
 _space_group_symop_operation_xyz                                               
 'x, y, z'                                                                      
 '-x, y+1/2, -z+1/2'                                                            
 '-x, -y, -z'                                                                   
 'x, -y-1/2, z-1/2'                                                             
                                                                                
_cell_length_a    13.5643                                                       
_cell_length_b     9.9979                                                       
_cell_length_c    35.4391                                                       
_cell_angle_alpha  90.000                                                       
_cell_angle_beta   99.248                                                       
_cell_angle_gamma  90.000                                                       
                                                                                
_shelx_F_squared_multiplier     1.000                                           
                                                                                
loop_                                                                           
 _refln_index_h                                                                 
 _refln_index_k                                                                 
 _refln_index_l                                                                 
 _refln_F_squared_calc                                                          
 _refln_F_squared_meas                                                          
 _refln_F_squared_sigma                                                         
 _refln_observed_status                                                         
   2   0   0       4670.95       4296.71        72.91 o                         
   3   0   0       6805.59       7109.30       133.09 o                         
   4   0   0        466.54        282.60        17.00 o                         
   5   0   0       1968.78       2013.23        46.53 o                         
   6   0   0      28047.60      27963.36       442.88 o                         
   7   0   0        973.52        689.63        30.57 o                         
   8   0   0       6239.10       6220.97       135.39 o                         
   9   0   0      10775.93      10453.12       211.00 o                         
  10   0   0       8605.25       8076.87       174.33 o                         
  11   0   0       6286.62       5690.33       135.91 o                         
  12   0   0      18632.78      17001.83       355.85 o                         
  13   0   0        626.64        750.62        50.28 o                         
  14   0   0       3576.99       3506.00       119.55 o                         
  15   0   0        201.26        231.69        51.15 o                         
  16   0   0        786.12        669.51        53.87 o                         
  17   0   0        693.09        700.10        77.37 o                         
   1   1   0      77900.63      84758.80       463.88 o                         
   2   1   0        106.82         94.27         6.34 o                         
   3   1   0      69250.83      67851.26      1732.86 o                         
   4   1   0       5318.57       4703.46        78.47 o                         
   5   1   0      31982.11      30695.88       438.03 o                         
   6   1   0          3.05          9.94         9.06 o                         
   7   1   0       4739.79       4259.38        73.32 o                         
   8   1   0      11782.85      11216.42       165.30 o                         
   9   1   0       2734.38       2727.13        56.73 o                         
  10   1   0          9.21         19.73        13.34 o                         
  11   1   0      16579.24      15650.36       216.52 o                         
  12   1   0       1290.43       1312.83        44.98 o                         
  13   1   0       7312.37       7241.28       118.50 o                         
  14   1   0       1241.41       1188.90        47.67 o                         
  15   1   0       2715.58       2678.86        77.40 o                         
  16   1   0        160.35        155.42        25.97 o                         
  17   1   0        192.65        149.54        57.24 o                         
   0   2   0      36745.63      37761.43      2115.66 o                         
   1   2   0        847.83       1050.70        46.23 o                         
   2   2   0      42450.45      41468.93       695.82 o                         
   3   2   0         79.77         72.40         8.13 o                         
   4   2   0      14537.11      14224.15       288.90 o                         
   5   2   0          7.43        115.24        34.99 o                         
   6   2   0       3245.07       3628.18        59.58 o                         
   7   2   0       1415.09       1511.56        30.52 o                         
   8   2   0       8872.39       8623.01       111.77 o                         
   9   2   0       3089.54       2879.21        59.76 o                         
  10   2   0       8950.01       8583.20       121.78 o                         
  11   2   0        445.83        511.67        23.76 o                         
  12   2   0       4665.52       4659.09        77.69 o                         
  13   2   0        692.75        613.00        24.91 o                         
  14   2   0       4655.93       4685.70        95.96 o                         
  15   2   0       1623.49       1569.80        53.56 o                         
  16   2   0       1120.22       1012.89        55.18 o                         
  17   2   0         77.97         28.51        52.22 o                         
  18   2   0        103.72        113.68        53.93 o                         
   1   3   0      19751.76      20113.22       306.28 o                         
   2   3   0       5923.95       7011.98       210.33 o                         
   3   3   0      19224.43      18694.19       379.53 o                         
   4   3   0         86.75        443.84        47.49 o                         
   5   3   0       3631.40       3623.92        52.73 o                         
   6   3   0          5.68         26.73         7.26 o                         
   7   3   0       2416.46       2866.97        67.04 o                         
   8   3   0        413.44        341.43        20.30 o                         
   9   3   0       2808.90       2972.86       107.16 o                         
  10   3   0       1894.38       1776.38        36.82 o                         
  11   3   0       3683.99       3666.35        61.09 o                         
  12   3   0        289.88        242.26        17.20 o                         
  13   3   0       1324.64       1314.93        34.06 o                         
  14   3   0        376.30        407.99        26.62 o                         
  15   3   0       1689.08       1649.02        88.06 o                         
  16   3   0         27.21          4.95        30.70 o                         
  17   3   0          1.68         75.03        72.48 o                         
  18   3   0         20.25         -6.41        57.90 o                         
   0   4   0      28331.61      30659.47       747.68 o                         
   1   4   0       4774.32       4825.71       108.46 o                         
   2   4   0       3450.01       3653.37        66.92 o                         
   3   4   0        745.77       1046.84        74.64 o                         
   4   4   0       4685.64       5071.33        95.86 o                         
   5   4   0        230.56        281.78        14.46 o                         
   6   4   0        511.56        596.20        18.32 o                         
   7   4   0         25.46         57.56        10.23 o                         
   8   4   0        704.90        660.80        21.22 o                         
   9   4   0         45.19         52.82        11.49 o                         
  10   4   0       5427.80       5180.23        74.62 o                         
  11   4   0        273.82        224.73        13.30 o                         
  12   4   0         39.63         91.43        24.68 o                         
  13   4   0        112.51        156.30        19.89 o                         
  14   4   0        158.81        144.54        27.56 o                         
  15   4   0         34.44         63.86        27.41 o                         
  16   4   0         23.60         15.33        31.02 o                         
  17   4   0        242.50        201.83        64.48 o                         
   1   5   0        363.48        369.99        16.39 o                         
   2   5   0         29.15         24.27         6.70 o                         
   3   5   0         47.45         78.44         7.50 o                         
   4   5   0         21.71        122.08        31.94 o                         
   5   5   0       1403.82       1547.37        30.37 o                         
   6   5   0       2136.82       2284.65        39.17 o                         
   7   5   0        458.65        472.45        20.18 o                         
   8   5   0         26.86         95.73        19.32 o                         
   9   5   0       1386.73       1498.05        36.89 o                         
  10   5   0        316.92        414.68        25.64 o                         
  11   5   0        105.72        166.25        17.62 o                         
  12   5   0         59.05         83.88        17.43 o                         
  13   5   0          0.35         46.67        19.34 o                         
  14   5   0        103.93        162.91        29.88 o                         
  15   5   0        226.52        192.06        33.87 o                         
  16   5   0        281.01        300.75        43.94 o                         
   0   6   0       2419.85       2332.08        72.37 o                         
   1   6   0       1042.65       1002.71        31.30 o                         
   2   6   0       1965.01       1808.13        41.06 o                         
   3   6   0        312.89        271.45        11.63 o                         
   4   6   0       3452.55       3519.03        54.51 o                         
   5   6   0         31.23        143.54        29.63 o                         
   6   6   0         93.10        109.59        12.36 o                         
   7   6   0         23.38         45.69        12.18 o                         
   8   6   0       3232.60       2999.53        53.74 o                         
   9   6   0       2137.86       2270.53        46.54 o                         
  10   6   0       1227.18       1277.62        35.22 o                         
  11   6   0        506.39        556.92        26.05 o                         
  12   6   0        420.44        478.38        27.90 o                         
  13   6   0        606.45        554.37        36.64 o                         
  14   6   0       1756.31       1831.48        80.89 o                         
  15   6   0          6.25        -19.28        34.05 o                         
  16   6   0        136.09         98.79        64.34 o                         
   1   7   0       7882.31       7817.26       143.51 o                         
   2   7   0       1737.69       1481.47        35.79 o                         
   3   7   0       3442.83       3295.20        45.76 o                         
   4   7   0          1.01         22.39         7.88 o                         
   5   7   0         20.84         33.27         8.76 o                         
   6   7   0        249.60        272.63        18.72 o                         
   7   7   0        129.41        106.61        14.79 o                         
   8   7   0        155.48        218.72        19.15 o                         
   9   7   0       3696.83       3856.77        65.40 o                         
  10   7   0       1009.05       1097.75        32.93 o                         
  11   7   0       2987.08       2941.26        64.13 o                         
  12   7   0        140.65        270.75        24.68 o                         
  13   7   0       1462.46       1778.06       100.60 o                         
  14   7   0         48.17          6.66        34.91 o                         
  15   7   0       1729.18       1648.62       123.64 o                         
   0   8   0       8875.60       8542.79       250.78 o                         
   1   8   0        141.11        156.66        18.68 o                         
   2   8   0       5164.19       5089.09        87.52 o                         
   3   8   0       1793.18       1574.99        33.59 o                         
   4   8   0        542.96        558.14        18.31 o                         
   5   8   0          0.06         22.93         8.23 o                         
   6   8   0       1065.86       1022.00        32.61 o                         
   7   8   0       1360.19       1525.08        34.48 o                         
   8   8   0        874.09        861.87        28.40 o                         
   9   8   0       1786.00       1858.59        48.24 o                         
  10   8   0       2608.27       2787.40        63.92 o                         
  11   8   0        162.53        203.30        23.84 o                         
  12   8   0       3258.69       3668.83       111.52 o                         
  13   8   0         16.45          5.62        32.88 o                         
  14   8   0        901.93        856.34        68.60 o                         
  15   8   0          8.07        -52.53        61.88 o                         
   1   9   0      13307.24      12987.22       230.47 o                         
   2   9   0         71.66         93.63        16.62 o                         
   3   9   0       1612.55       1747.42        40.66 o                         
   4   9   0        804.09        813.41        27.11 o                         
   5   9   0       3652.74       3751.33        49.00 o                         
   6   9   0         16.03         12.63         9.05 o                         
   7   9   0        227.96        222.54        13.73 o                         
   8   9   0       1109.03       1210.28        32.98 o                         
   9   9   0        989.81        940.18        33.36 o                         
  10   9   0        783.20        784.64        39.06 o                         
  11   9   0       5980.78       6218.37       123.05 o                         
  12   9   0         67.31         61.31        29.29 o                         
  13   9   0       2103.60       2319.72       124.67 o                         
  14   9   0         35.25          8.25        66.59 o                         
  15   9   0        471.19        371.79        93.94 o                         
   0  10   0       8325.65       8735.07       619.39 o                         
   1  10   0        245.43        271.88        22.60 o                         
   2  10   0       1981.36       1966.91        48.55 o                         
   3  10   0        468.64        444.18        26.58 o                         
   4  10   0       4115.20       4106.87        88.62 o                         
   5  10   0       1062.54       1115.57        48.48 o                         
   6  10   0        194.37        192.17         9.93 o                         
   7  10   0        526.53        481.85        21.18 o                         
   8  10   0        771.93        671.00        31.65 o                         
   9  10   0       1352.11       1380.70        60.51 o                         
  10  10   0       3111.39       3213.40        94.97 o                         
  11  10   0          0.57          2.98        30.34 o                         
  12  10   0       2213.79       2147.57       398.24 o                         
   1  11   0       2769.99       2749.16        68.12 o                         
   2  11   0        324.02        275.53        21.84 o                         
   3  11   0        754.83        654.27        33.09 o                         
   4  11   0        445.79        417.78        28.30 o                         
   5  11   0         99.61         88.28        21.02 o                         
   6  11   0        114.00        139.69        22.30 o                         
   7  11   0       1269.92       1249.83        46.98 o                         
   8  11   0        235.03        246.30        32.30 o                         
   9  11   0       1325.74       1138.08       111.10 o                         
  10  11   0          2.85         32.59        55.40 o                         
  11  11   0       1206.60       1105.34       119.22 o                         
   0  12   0        485.21        581.06        52.59 o                         
   1  12   0        705.69        724.57        30.30 o                         
   2  12   0        741.45        701.14        34.59 o                         
   3  12   0         93.07         71.55        21.23 o                         
   4  12   0        545.46        560.37        48.28 o                         
   5  12   0        191.96        230.94        33.59 o                         
   6  12   0         10.51         16.76        27.24 o                         
   7  12   0         20.63         74.33        35.62 o                         
   8  12   0        342.99        220.26        51.05 o                         
   9  12   0         26.74         43.18        56.51 o                         
  10  12   0        735.67        851.86       103.77 o                         
   1  13   0         17.09         19.47        22.68 o                         
   2  13   0          0.76         15.30        28.29 o                         
   3  13   0        443.67        385.84        49.49 o                         
   4  13   0         69.08         66.02        36.82 o                         
   5  13   0         28.29         49.02        59.17 o                         
   1  14   0         52.81        114.78        58.88 o                         
   2  14   0         72.23        143.41        66.11 o                         
 -17   1   1       1326.42       1292.89        86.02 o                         
 -16   1   1        102.46         72.63        22.85 o                         
 -15   1   1        128.99        138.98        24.23 o                         
 -14   1   1       1424.31       1330.08        57.06 o                         
 -13   1   1        244.37        398.04        31.63 o                         
 -12   1   1       1857.26       1985.60        64.02 o                         
 -11   1   1       3427.82       4297.59       112.35 o                         
 -10   1   1         74.93         70.84        13.95 o                         
  -9   1   1        517.62        685.10        29.09 o                         
  -8   1   1        588.85        774.07       133.79 o                         
  -7   1   1         54.77        316.02        39.03 o                         
  -6   1   1       9045.04      10454.75       260.34 o                         
  -5   1   1       4824.19       8155.89      1158.17 o                         
  -4   1   1      13121.49      13173.74       256.41 o                         
  -3   1   1       4984.06       4732.00        75.71 o                         
  -2   1   1       6081.89       5921.42        88.31 o                         
  -1   1   1        146.57        114.51        34.93 o                         
   1   1   1       9847.97       9350.84       152.82 o                         
   2   1   1       1395.11       1455.89        27.91 o                         
   3   1   1      34832.27      33844.35       468.85 o                         
   4   1   1       1217.07       1134.74        34.21 o                         
   5   1   1       9622.70      10712.97       200.89 o                         
   6   1   1       3531.53       4365.15       371.33 o                         
   7   1   1        281.80        705.09       158.94 o                         
   8   1   1        252.50        440.67        47.78 o                         
   9   1   1       1543.98       1473.86        38.55 o                         
  10   1   1        447.82        547.17        26.82 o                         
  11   1   1        428.57        409.80        23.69 o                         
  12   1   1       1854.25       1979.59        57.85 o                         
  13   1   1       1140.85       1111.39        36.02 o                         
  14   1   1         21.46         31.52        19.82 o                         
  15   1   1         43.41         42.70        20.89 o                         
  16   1   1         21.51         -3.28        22.52 o                         
  17   1   1         17.77         -5.17        45.99 o                         
 -18   2   1        263.65        250.50        60.70 o                         
 -17   2   1        532.84        460.70        59.91 o                         
 -16   2   1        395.58        348.02        42.69 o                         
 -15   2   1        278.28        286.51        27.64 o                         
 -14   2   1        650.41        725.73        40.54 o                         
 -13   2   1       1738.12       1670.73        39.94 o                         
 -12   2   1       3235.79       3181.31        57.11 o                         
 -11   2   1       6827.57       6868.05        95.22 o                         
 -10   2   1       2996.60       3167.72        82.46 o                         
  -9   2   1       1593.98       1726.64        45.78 o                         
  -8   2   1       1232.18       1741.57       119.74 o                         
  -7   2   1       8617.81       9003.80       121.49 o                         
  -6   2   1       5705.31       7140.85       123.97 o                         
  -5   2   1       2691.21       2585.72        62.69 o                         
  -4   2   1      11577.79      11577.40       246.83 o                         
  -3   2   1       3657.87       3553.43        60.89 o                         
  -2   2   1      41880.45      40324.20       481.26 o                         
  -1   2   1      53551.57      52154.79       778.65 o                         
   0   2   1         35.60         64.44         6.59 o                         
   1   2   1        216.16        223.40        13.90 o                         
   2   2   1        305.32        761.30       151.84 o                         
   3   2   1      14095.03      14247.23       211.32 o                         
   4   2   1        253.81        278.63        13.58 o                         
   5   2   1       1385.03       1164.74        72.75 o                         
   6   2   1       7100.59       7048.68        95.00 o                         
   7   2   1         81.69        139.87        10.70 o                         
   8   2   1       2280.97       2401.89        50.69 o                         
   9   2   1        117.03        221.39        16.66 o                         
  10   2   1       1025.04       1009.98        29.37 o                         
  11   2   1       5178.62       5038.59        82.33 o                         
  12   2   1       8191.39       8003.13       117.71 o                         
  13   2   1        456.03        459.04        23.34 o                         
  14   2   1       1029.79       1029.50        42.33 o                         
  15   2   1         14.24         23.17        21.26 o                         
  16   2   1         81.51         44.25        27.51 o                         
  17   2   1        288.65        287.40        62.99 o                         
  18   2   1        301.80        316.69       114.04 o                         
 -18   3   1        453.47        474.34        82.23 o                         
 -17   3   1         93.68        101.20        98.39 o                         
 -16   3   1         62.20         31.16        31.50 o                         
 -15   3   1       2832.06       2618.51        71.34 o                         
 -14   3   1        224.63        234.57        23.83 o                         
 -13   3   1       4351.35       4470.04        72.81 o                         
 -12   3   1       5875.51       6268.93       125.57 o                         
 -11   3   1       3270.54       3399.90        94.39 o                         
 -10   3   1       9034.32       9229.03       121.96 o                         
  -9   3   1        217.26        239.24        26.19 o                         
  -8   3   1       3462.38       3394.42        62.78 o                         
  -7   3   1       1558.37       1576.62        47.84 o                         
  -6   3   1       6256.34       6556.53        82.11 o                         
  -5   3   1         54.68         30.14        10.04 o                         
  -4   3   1       2153.79       2243.23        44.21 o                         
  -3   3   1      56118.75      54013.21       592.21 o                         
  -2   3   1      22673.26      22632.93       276.55 o                         
  -1   3   1      18733.05      18314.04       317.59 o                         
   0   3   1       8417.95       8212.19       153.43 o                         
   1   3   1      11841.01      12019.89       132.06 o                         
   2   3   1      48311.89      46441.60       934.86 o                         
   3   3   1       6509.00       6769.62        78.30 o                         
   4   3   1       9451.34       9317.50       211.68 o                         
   5   3   1        677.77        756.99        18.64 o                         
   6   3   1       3266.80       3193.15        80.14 o                         
   7   3   1       4504.57       4398.08        61.66 o                         
   8   3   1       1217.42       1374.69        49.36 o                         
   9   3   1      10932.05      11052.27       129.19 o                         
  10   3   1       1909.77       1907.93        37.68 o                         
  11   3   1      11518.28      11448.27       138.49 o                         
  12   3   1        141.80        183.58        15.39 o                         
  13   3   1       2236.87       2284.65        49.83 o                         
  14   3   1       3173.27       3107.55        77.67 o                         
  15   3   1         57.31         75.30        28.49 o                         
  16   3   1        219.61        201.98        35.17 o                         
  17   3   1        278.66        310.22       131.83 o                         
  18   3   1          1.40        -32.17        55.57 o                         
 -17   4   1         58.59        114.32        61.27 o                         
 -16   4   1        422.72        354.57        34.97 o                         
 -15   4   1        696.63        672.89        39.89 o                         
 -14   4   1       4518.67       4488.09        88.16 o                         
 -13   4   1       1566.29       1573.82        35.69 o                         
 -12   4   1       4826.54       4838.79        69.50 o                         
 -11   4   1       8198.25       8244.80        99.03 o                         
 -10   4   1        542.41        591.99        60.58 o                         
  -9   4   1      10736.59      10894.33       124.18 o                         
  -8   4   1          5.97         56.91        21.16 o                         
  -7   4   1        895.78        888.37        23.82 o                         
  -6   4   1       1307.77       1227.99        36.52 o                         
  -5   4   1       4122.71       4196.45        97.01 o                         
  -4   4   1       9388.88       9485.73       233.12 o                         
  -3   4   1      16801.09      16827.78       234.25 o                         
  -2   4   1      21544.49      20030.40       263.65 o                         
  -1   4   1       4231.39       3906.47       112.24 o                         
   0   4   1      12540.71      11965.86       192.60 o                         
   1   4   1      20063.37      18765.41       341.03 o                         
   2   4   1       8760.89       8337.11       101.35 o                         
   3   4   1      47475.88      48710.14       554.34 o                         
   4   4   1       4179.71       4156.71        54.79 o                         
   5   4   1       1761.31       1868.00        52.96 o                         
   6   4   1       1326.23       1601.25        32.58 o                         
   7   4   1         28.88         48.52         9.72 o                         
   8   4   1       5904.70       6193.27        83.93 o                         
   9   4   1        969.02       1005.43        44.28 o                         
  10   4   1       9843.31       9844.37       124.73 o                         
  11   4   1       2026.95       2071.40        42.96 o                         
  12   4   1       3204.52       3354.72        70.96 o                         
  13   4   1       5028.55       4893.02        82.01 o                         
  14   4   1        421.80        435.53        33.28 o                         
  15   4   1       1594.53       1571.20        58.35 o                         
  16   4   1        767.01        726.66        43.82 o                         
  17   4   1          1.07        -13.47        57.22 o                         
 -16   5   1        752.66        790.16        58.20 o                         
 -15   5   1       2457.57       2553.40        85.71 o                         
 -14   5   1        602.07        661.07        44.49 o                         
 -13   5   1       3384.47       3543.21        71.06 o                         
 -12   5   1       2108.16       2302.89        51.19 o                         
 -11   5   1       1256.38       1340.91        35.53 o                         
 -10   5   1      12682.48      12960.63       159.75 o                         
  -9   5   1        740.85        801.92        29.96 o                         
  -8   5   1       4486.42       4750.69        79.67 o                         
  -7   5   1        210.07        296.20        15.72 o                         
  -6   5   1       1712.69       1755.23        68.52 o                         
  -5   5   1         78.83         81.58         9.37 o                         
  -4   5   1       1293.95       1172.23        51.68 o                         
  -3   5   1       9016.52       8118.47       103.15 o                         
  -2   5   1        540.11        410.58        13.57 o                         
  -1   5   1      14827.59      13770.31       203.82 o                         
   0   5   1      32760.65      33220.92       471.86 o                         
   1   5   1       6439.53       6672.30       107.87 o                         
   2   5   1      27124.03      25674.80       256.32 o                         
   3   5   1       1991.84       1899.41        36.28 o                         
   4   5   1       3021.44       3008.87        44.98 o                         
   5   5   1        753.18        768.07        30.35 o                         
   6   5   1         61.17         68.64        10.37 o                         
   7   5   1       1502.71       1769.84        41.07 o                         
   8   5   1       2145.17       2485.23        54.53 o                         
   9   5   1      11221.59      11334.30       177.14 o                         
  10   5   1       1230.12       1345.54        35.71 o                         
  11   5   1       3662.47       3867.85        65.67 o                         
  12   5   1       3195.38       3271.26        65.60 o                         
  13   5   1       1034.06       1085.35        37.36 o                         
  14   5   1       4533.30       4611.08       119.79 o                         
  15   5   1        311.52        299.64        37.65 o                         
  16   5   1          1.37        -15.48        34.61 o                         
 -16   6   1         19.17        -71.00        77.38 o                         
 -15   6   1        483.24        397.67        46.54 o                         
 -14   6   1       2680.70       2843.19       103.71 o                         
 -13   6   1       1536.33       1667.73        53.13 o                         
 -12   6   1       2117.73       2209.72        54.93 o                         
 -11   6   1       3784.17       3895.60        69.62 o                         
 -10   6   1       2281.06       2280.04        48.15 o                         
  -9   6   1       3886.33       3612.15        62.37 o                         
  -8   6   1        721.85        731.33        25.94 o                         
  -7   6   1       1917.91       1957.71        65.92 o                         
  -6   6   1       1353.72       1236.82        29.87 o                         
  -5   6   1         89.34        110.87        10.78 o                         
  -4   6   1       9313.14       9078.96       158.50 o                         
  -3   6   1       2236.08       2366.47        51.52 o                         
  -2   6   1      16836.72      16786.77       249.31 o                         
  -1   6   1      11069.02      11028.74       170.25 o                         
   0   6   1       5338.67       5151.78       124.28 o                         
   1   6   1      11164.25      10264.91       199.19 o                         
   2   6   1        828.67        881.85        36.59 o                         
   3   6   1       7074.29       7169.72        77.73 o                         
   4   6   1       1125.13       1150.16        42.48 o                         
   5   6   1        400.22        498.31        16.77 o                         
   6   6   1       1208.46       1202.97        29.56 o                         
   7   6   1       3397.99       3548.35        55.54 o                         
   8   6   1       7113.31       6897.30        97.14 o                         
   9   6   1       1283.32       1317.09        40.74 o                         
  10   6   1       3837.76       3905.31        67.58 o                         
  11   6   1        847.85        941.94        31.40 o                         
  12   6   1       2658.88       2546.30        59.91 o                         
  13   6   1       1869.95       2023.75        64.31 o                         
  14   6   1        150.54        195.40        38.36 o                         
  15   6   1        533.56        509.16        49.48 o                         
  16   6   1        798.32        846.44        97.07 o                         
 -15   7   1       1000.65        875.49        96.23 o                         
 -14   7   1        508.05        456.79        48.42 o                         
 -13   7   1       2107.87       2024.06        71.78 o                         
 -12   7   1       4345.71       4461.27        85.79 o                         
 -11   7   1        959.06        934.59        36.79 o                         
 -10   7   1        304.23        332.52        21.35 o                         
  -9   7   1          3.02         13.00        14.16 o                         
  -8   7   1       1456.40       1401.96        38.18 o                         
  -7   7   1       1327.19       1222.65        32.58 o                         
  -6   7   1       1245.27       1227.23        30.11 o                         
  -5   7   1         24.29         56.96         8.91 o                         
  -4   7   1         32.32         21.87         7.71 o                         
  -3   7   1       5490.47       5441.96        61.22 o                         
  -2   7   1       6437.42       6277.68       100.14 o                         
  -1   7   1       4983.37       5383.44       191.94 o                         
   0   7   1       8438.76       8384.99       158.56 o                         
   1   7   1       9481.86       9643.75       220.00 o                         
   2   7   1       3646.16       3952.25        68.01 o                         
   3   7   1       2269.09       2390.25        60.46 o                         
   4   7   1       6616.10       6452.65        76.43 o                         
   5   7   1         54.55        105.46        12.98 o                         
   6   7   1         12.72         17.73        10.85 o                         
   7   7   1       2565.04       2544.84        49.28 o                         
   8   7   1          8.18          4.23        13.70 o                         
   9   7   1       2384.46       2304.34        47.12 o                         
  10   7   1       1237.67       1208.97        34.19 o                         
  11   7   1       2361.38       2400.98        56.38 o                         
  12   7   1       1084.19       1140.14        40.00 o                         
  13   7   1       1235.81       1263.24        69.22 o                         
  14   7   1        756.41        732.10        55.15 o                         
  15   7   1          2.56         15.91        54.24 o                         
 -15   8   1         59.03          0.00        61.54 o                         
 -14   8   1        235.50        180.74        46.60 o                         
 -13   8   1        886.52        883.48        57.31 o                         
 -12   8   1       1492.21       1453.74        48.12 o                         
 -11   8   1        622.24        745.05        34.63 o                         
 -10   8   1        136.88        132.52        18.74 o                         
  -9   8   1         33.01         40.89        16.36 o                         
  -8   8   1         38.02         58.35        14.70 o                         
  -7   8   1        249.25        206.45        15.37 o                         
  -6   8   1        444.93        448.42        17.88 o                         
  -5   8   1         12.88         14.13         8.09 o                         
  -4   8   1       2202.39       2106.88        31.75 o                         
  -3   8   1         29.67         57.82        10.85 o                         
  -2   8   1        894.01        931.15        31.88 o                         
  -1   8   1       5524.64       5631.78       123.62 o                         
   0   8   1        333.00        430.90        53.80 o                         
   1   8   1         35.50         91.78        17.97 o                         
   2   8   1        109.64        181.45        20.32 o                         
   3   8   1         65.19         78.81        11.96 o                         
   4   8   1         16.64         36.70         7.40 o                         
   5   8   1         24.51         15.95         7.67 o                         
   6   8   1        793.38        801.43        24.70 o                         
   7   8   1        693.76        649.62        23.68 o                         
   8   8   1        996.67       1051.69        31.23 o                         
   9   8   1         87.98        136.19        21.17 o                         
  10   8   1         31.10         26.28        17.52 o                         
  11   8   1       1988.24       1884.74        52.62 o                         
  12   8   1       1258.28       1311.58        51.92 o                         
  13   8   1        631.28        568.08        72.44 o                         
  14   8   1          0.43         -5.00        45.69 o                         
  15   8   1          0.45        -47.66        61.60 o                         
 -15   9   1         21.48         17.66        79.73 o                         
 -14   9   1         40.57        -32.91        71.60 o                         
 -13   9   1          1.52          6.00        43.44 o                         
 -12   9   1         63.05         98.77        26.67 o                         
 -11   9   1        400.10        440.50        31.52 o                         
 -10   9   1        125.43        142.10        20.89 o                         
  -9   9   1        149.75        185.59        19.21 o                         
  -8   9   1         14.36         13.47        12.82 o                         
  -7   9   1        128.11        136.44        12.26 o                         
  -6   9   1         44.95         43.35         9.73 o                         
  -5   9   1         37.90        101.46        14.84 o                         
  -4   9   1        259.52        291.35        18.26 o                         
  -3   9   1         26.74         27.24        13.68 o                         
  -2   9   1        144.28        171.45        17.73 o                         
  -1   9   1          0.48         56.38        19.93 o                         
   0   9   1        483.72        540.66        43.45 o                         
   1   9   1        288.66        324.56        34.48 o                         
   2   9   1          0.27          2.84        15.04 o                         
   3   9   1        732.97        727.23        27.46 o                         
   4   9   1         30.30         25.94        13.58 o                         
   5   9   1          3.79          2.95         7.47 o                         
   6   9   1        122.00        142.35        12.45 o                         
   7   9   1        231.59        210.63        13.32 o                         
   8   9   1        112.63        178.88        16.70 o                         
   9   9   1          0.05          2.31        16.84 o                         
  10   9   1         98.81        124.96        23.73 o                         
  11   9   1         52.92         87.88        22.89 o                         
  12   9   1          0.24         20.11        27.72 o                         
  13   9   1         38.58         39.24        44.75 o                         
  14   9   1        153.29         49.74        65.76 o                         
  15   9   1         66.89         26.65        68.47 o                         
 -12  10   1        416.63        318.16        55.46 o                         
 -11  10   1        131.06        156.34        44.38 o                         
 -10  10   1        193.60        243.48        42.74 o                         
  -9  10   1         37.47         41.73        18.99 o                         
  -8  10   1        379.77        391.62        23.61 o                         
  -7  10   1         50.66         49.33        12.97 o                         
  -6  10   1        594.02        539.11        15.39 o                         
  -5  10   1         18.15         24.71        15.09 o                         
  -4  10   1         45.06         80.57        17.09 o                         
  -3  10   1        265.37        257.99        22.80 o                         
  -2  10   1        145.46        123.79        17.00 o                         
  -1  10   1          1.62         15.77        18.78 o                         
   0  10   1        405.06        470.57        35.60 o                         
   1  10   1        137.77        136.42        20.01 o                         
   2  10   1         76.91         80.65        16.88 o                         
   3  10   1          1.65          6.36        14.17 o                         
   4  10   1         16.79         57.87        18.54 o                         
   5  10   1       2697.36       2675.68        64.59 o                         
   6  10   1         21.65         17.66         9.13 o                         
   7  10   1          7.38         31.93        13.28 o                         
   8  10   1         38.46         30.92        15.86 o                         
   9  10   1         52.57         52.47        20.09 o                         
  10  10   1         32.89         34.72        25.91 o                         
  11  10   1        290.01        233.15        52.35 o                         
  12  10   1        486.43        455.73        89.64 o                         
 -11  11   1        423.44        398.52        80.26 o                         
 -10  11   1         80.74        105.54        59.66 o                         
  -9  11   1         16.04         12.54        51.55 o                         
  -8  11   1        596.47        572.62        41.10 o                         
  -7  11   1        121.99        121.72        22.58 o                         
  -6  11   1        606.24        633.49        33.84 o                         
  -5  11   1        409.36        394.56        29.56 o                         
  -4  11   1         42.70         13.12        18.38 o                         
  -3  11   1        320.25        354.87        26.47 o                         
  -2  11   1        975.63       1030.60        35.78 o                         
  -1  11   1        978.73       1029.20        39.98 o                         
   0  11   1       1515.69       1618.40        46.15 o                         
   1  11   1       3213.90       3162.34        89.72 o                         
   2  11   1         86.87         87.62        17.29 o                         
   3  11   1         14.83         19.61        17.67 o                         
   4  11   1       1102.18       1245.62        44.85 o                         
   5  11   1          1.78          3.38        19.04 o                         
   6  11   1        641.53        636.37        37.17 o                         
   7  11   1        330.19        333.81        29.64 o                         
   8  11   1         21.64         52.91        27.26 o                         
   9  11   1        155.20        151.18        58.95 o                         
  10  11   1         67.57         12.92        51.23 o                         
  11  11   1        429.64        513.23        92.07 o                         
 -10  12   1        243.29        311.29        75.01 o                         
  -9  12   1        670.08        704.15        95.02 o                         
  -8  12   1         42.44         54.82        34.10 o                         
  -7  12   1        710.57        664.27        56.66 o                         
  -6  12   1        232.82        251.47        36.08 o                         
  -5  12   1        344.36        326.61        35.91 o                         
  -4  12   1        159.95        173.02        28.45 o                         
  -3  12   1        144.91        133.76        22.64 o                         
  -2  12   1        808.42        842.73        40.83 o                         
  -1  12   1        850.09        899.04        30.32 o                         
   0  12   1       3410.20       3534.88        69.69 o                         
   1  12   1       1503.45       1609.88        50.71 o                         
   2  12   1        574.11        582.29        29.40 o                         
   3  12   1       1790.62       1887.62        66.59 o                         
   4  12   1          5.12          0.42        20.96 o                         
   5  12   1        317.49        359.85        44.96 o                         
   6  12   1        382.95        351.51        37.81 o                         
   7  12   1          4.24         -5.37        31.53 o                         
   8  12   1        697.01        599.01        65.27 o                         
   9  12   1        145.26        133.73        58.48 o                         
  10  12   1        338.19        251.25        73.73 o                         
  -5  13   1         39.84          8.01        42.76 o                         
  -4  13   1        482.80        536.58        44.61 o                         
  -3  13   1       1778.69       1769.15       109.66 o                         
  -2  13   1        995.57        937.69        44.09 o                         
  -1  13   1        939.97        823.24        40.77 o                         
   0  13   1        580.59        625.22        42.95 o                         
   1  13   1        843.93        805.12        40.68 o                         
   2  13   1       1845.05       1864.09        78.89 o                         
   3  13   1        256.82        266.18        39.55 o                         
   4  13   1        590.73        590.42        69.46 o                         
   5  13   1        629.97        476.95        94.11 o                         
   6  13   1        171.37        109.90        65.89 o                         
  -2  14   1       1675.67       1705.71       138.04 o                         
  -1  14   1        825.76        766.53        95.64 o                         
   1  14   1       1360.81       1345.42       118.95 o                         
   2  14   1        100.96         81.74        56.84 o                         
 -17   0   2        623.06        532.94        57.05 o                         
 -16   0   2        499.72        431.80        47.37 o                         
 -15   0   2       2505.44       2758.82       105.19 o                         
 -14   0   2         61.03        116.67        47.00 o                         
 -13   0   2      12757.00      12427.84       259.12 o                         
 -12   0   2        228.54        407.37        64.53 o                         
 -11   0   2       8162.63       7663.52       184.15 o                         
 -10   0   2       1865.42       1653.35        58.45 o                         
  -9   0   2       6511.92       6223.80       138.76 o                         
  -8   0   2      20549.93      20316.45       375.01 o                         
  -7   0   2       7622.05       7297.98       176.57 o                         
  -6   0   2       2453.53       2435.25        74.49 o                         
  -5   0   2      39583.99      36508.41       635.58 o                         
  -4   0   2      28341.94      25337.96       509.41 o                         
  -3   0   2       2101.96       1856.78        42.53 o                         
  -2   0   2       5342.76       4922.82        90.80 o                         
   2   0   2       1512.05       1242.16        26.80 o                         
   3   0   2      99984.84      93976.75      1419.64 o                         
   4   0   2       1990.72       1776.24        41.65 o                         
   5   0   2       7112.97       6721.89       120.83 o                         
   6   0   2        330.05        483.64        20.41 o                         
   7   0   2       9541.28       8763.95       157.70 o                         
   8   0   2        934.92        733.92        30.46 o                         
   9   0   2       4413.07       4029.58        89.82 o                         
  10   0   2       3728.99       3640.94        95.92 o                         
  11   0   2      19173.34      18427.19       353.93 o                         
  12   0   2         10.82         46.47        21.40 o                         
  13   0   2       2453.36       2230.02        75.67 o                         
  14   0   2        115.36        144.41        29.59 o                         
  15   0   2       2103.13       1973.72        90.37 o                         
  16   0   2        482.91        410.58        45.19 o                         
 -17   1   2          3.54         17.72        35.00 o                         
 -16   1   2       1282.16       1253.41        52.79 o                         
 -15   1   2        676.99        642.79        38.23 o                         
 -14   1   2       3589.88       3629.53        92.06 o                         
 -13   1   2        537.52        601.62        29.79 o                         
 -12   1   2      17624.74      16624.07       245.71 o                         
 -11   1   2        666.90        845.06        80.00 o                         
 -10   1   2      11766.08      11198.16       159.84 o                         
  -9   1   2       2123.77       1718.02        57.46 o                         
  -8   1   2       4291.89       4264.90        83.68 o                         
  -7   1   2       1519.11       1374.30        49.08 o                         
  -6   1   2       1137.13        924.89        31.77 o                         
  -5   1   2        421.44        428.90        18.12 o                         
  -4   1   2      21899.25      20356.52       323.93 o                         
  -3   1   2       1402.69       1473.88        47.55 o                         
  -2   1   2      42326.35      41765.44       615.84 o                         
  -1   1   2        183.41        204.56         9.22 o                         
   0   1   2      66603.23      67460.23      2272.58 o                         
   1   1   2         33.12         67.77         8.66 o                         
   2   1   2         28.01         56.90         7.04 o                         
   3   1   2      14172.61      13957.14       271.35 o                         
   4   1   2      15289.26      14760.41       213.55 o                         
   5   1   2       1747.34       1649.11        36.83 o                         
   6   1   2       6129.41       5443.49        81.60 o                         
   7   1   2       4318.72       3765.60        80.33 o                         
   8   1   2      11373.27      10977.19       163.35 o                         
   9   1   2        171.52        128.21        14.42 o                         
  10   1   2      14408.62      13296.24       197.77 o                         
  11   1   2        570.47        571.42        26.31 o                         
  12   1   2      11264.34      10699.07       163.37 o                         
  13   1   2        228.63        238.38        20.00 o                         
  14   1   2       2231.26       2277.10        66.62 o                         
  15   1   2        217.22        245.10        27.72 o                         
  16   1   2        790.83        728.42        41.98 o                         
  17   1   2         78.13        109.18        49.69 o                         
 -18   2   2        459.26        318.32        71.07 o                         
 -17   2   2        440.48        389.09        84.52 o                         
 -16   2   2          6.57        -21.79        22.74 o                         
 -15   2   2       3046.93       2970.25        77.38 o                         
 -14   2   2       1470.87       1507.97        64.17 o                         
 -13   2   2       6279.44       6380.39        93.64 o                         
 -12   2   2       1674.82       1749.63        48.52 o                         
 -11   2   2       6459.35       5999.20        85.88 o                         
 -10   2   2       3344.36       3304.72        75.21 o                         
  -9   2   2      10694.69      10105.78       124.51 o                         
  -8   2   2        761.09        861.68        35.01 o                         
  -7   2   2       4680.50       4628.34       109.34 o                         
  -6   2   2       8110.31       9195.49       127.65 o                         
  -5   2   2       1892.60       1888.12        38.82 o                         
  -4   2   2       1084.48       1101.39        25.21 o                         
  -3   2   2        318.49        432.58        14.54 o                         
  -2   2   2       1747.36       3114.58       117.96 o                         
  -1   2   2       9353.37       9971.84       143.65 o                         
   0   2   2       3392.04       3797.14        83.54 o                         
   1   2   2      25631.28      25380.12       485.20 o                         
   2   2   2      20542.64      21475.03       428.23 o                         
   3   2   2      29501.42      29839.77       539.64 o                         
   4   2   2       2073.93       2266.39        89.62 o                         
   5   2   2       2037.56       1900.24        31.10 o                         
   6   2   2        196.11        301.32        14.72 o                         
   7   2   2       1715.00       1597.13        34.52 o                         
   8   2   2         10.13         23.70         8.99 o                         
   9   2   2       9054.26       8659.44       119.60 o                         
  10   2   2        319.86        328.65        17.88 o                         
  11   2   2      13405.87      12624.99       164.62 o                         
  12   2   2        868.41        979.92        31.48 o                         
  13   2   2       1990.37       2025.20        45.13 o                         
  14   2   2       1185.11       1195.47        45.33 o                         
  15   2   2       1416.16       1511.25        57.04 o                         
  16   2   2         77.60         54.82        29.46 o                         
  17   2   2        265.73        203.11        59.50 o                         
  18   2   2        200.88        253.15        62.14 o                         
 -18   3   2         25.03         44.92        59.20 o                         
 -17   3   2        257.90        343.65        54.93 o                         
 -16   3   2        372.06        310.15        40.33 o                         
 -15   3   2         85.27         48.18        23.86 o                         
 -14   3   2       3003.23       3081.05        82.21 o                         
 -13   3   2        224.93        288.73        19.72 o                         
 -12   3   2       4007.27       3895.41        66.77 o                         
 -11   3   2        773.77        772.66        26.23 o                         
 -10   3   2       3171.16       3279.16        91.73 o                         
  -9   3   2        506.86        502.78        20.51 o                         
  -8   3   2       1310.38       1391.31        47.64 o                         
  -7   3   2        339.97        391.38        22.95 o                         
  -6   3   2          2.16         10.28         9.83 o                         
  -5   3   2        638.38        740.14        26.47 o                         
  -4   3   2       9847.01       9744.46       132.38 o                         
  -3   3   2       7256.00       9519.88       301.97 o                         
  -2   3   2      34640.18      35939.04       609.41 o                         
  -1   3   2         45.72        228.63        28.83 o                         
   0   3   2       1226.80       1350.56        33.02 o                         
   1   3   2       7315.63       7724.71       348.43 o                         
   2   3   2       2610.33       2669.45        66.93 o                         
   3   3   2       4318.51       4483.67       123.39 o                         
   4   3   2      11651.49      11541.74       154.76 o                         
   5   3   2        366.85        520.82        17.33 o                         
   6   3   2       3346.99       3549.01        51.21 o                         
   7   3   2       1836.72       2289.58        48.89 o                         
   8   3   2       4782.27       4821.58        85.65 o                         
   9   3   2       1245.81       1263.06        32.51 o                         
  10   3   2       2787.32       2499.35        55.88 o                         
  11   3   2        135.21        154.97        15.00 o                         
  12   3   2        601.98        687.14        23.96 o                         
  13   3   2        597.80        682.32        25.29 o                         
  14   3   2       1391.25       1318.42        43.70 o                         
  15   3   2          0.44         -9.49        26.43 o                         
  16   3   2        114.14        105.59        32.56 o                         
  17   3   2        467.34        423.85        66.53 o                         
  18   3   2          2.40        -38.87        54.62 o                         
 -17   4   2         14.78        -13.47        54.87 o                         
 -16   4   2         48.96         49.62        27.16 o                         
 -15   4   2        297.71        323.39        31.30 o                         
 -14   4   2          3.47         43.80        16.72 o                         
 -13   4   2         12.45         67.13        14.86 o                         
 -12   4   2        272.31        307.39        16.74 o                         
 -11   4   2        457.94        709.25        57.60 o                         
 -10   4   2       3210.02       3029.44        47.83 o                         
  -9   4   2       1128.40        934.11        22.47 o                         
  -8   4   2        601.23        543.45        16.88 o                         
  -7   4   2       1909.33       2081.69        38.36 o                         
  -6   4   2       2075.58       2010.55        33.27 o                         
  -5   4   2        289.71        415.89        12.78 o                         
  -4   4   2          2.93        176.65        40.31 o                         
  -3   4   2        832.30       1218.50        98.25 o                         
  -2   4   2         73.52        227.85        20.42 o                         
  -1   4   2       2024.59       2024.70        57.22 o                         
   0   4   2        617.37        856.80        28.33 o                         
   1   4   2        437.86        564.24        12.27 o                         
   2   4   2       4166.89       4096.18        74.83 o                         
   3   4   2       2489.20       2712.87        40.81 o                         
   4   4   2       3963.51       4247.66        83.91 o                         
   5   4   2         40.85        101.65        17.76 o                         
   6   4   2        169.69        255.56        13.23 o                         
   7   4   2       1431.72       1425.49        29.94 o                         
   8   4   2          1.91         37.78        11.91 o                         
   9   4   2       2582.48       2411.81        44.20 o                         
  10   4   2         24.31         16.67        13.78 o                         
  11   4   2        407.03        367.51        19.66 o                         
  12   4   2        205.45        230.52        18.56 o                         
  13   4   2          4.71         39.44        16.74 o                         
  14   4   2        211.91        196.49        26.10 o                         
  15   4   2          1.89         11.12        25.23 o                         
  16   4   2          1.12        -10.28        29.22 o                         
  17   4   2        254.58        290.82        70.68 o                         
 -16   5   2         74.75        105.20        36.76 o                         
 -15   5   2         11.10        104.50        30.86 o                         
 -14   5   2        143.89        184.01        32.23 o                         
 -13   5   2        316.61        369.47        25.15 o                         
 -12   5   2       2190.41       2184.94        50.08 o                         
 -11   5   2        218.52        224.05        19.23 o                         
 -10   5   2        119.91        273.76        19.69 o                         
  -9   5   2         69.40        196.82        17.52 o                         
  -8   5   2         90.58         81.50        12.27 o                         
  -7   5   2        270.75        222.75        15.81 o                         
  -6   5   2        601.05        535.88        15.11 o                         
  -5   5   2          8.05          7.21         7.06 o                         
  -4   5   2        122.32        136.88         9.18 o                         
  -3   5   2       2868.00       3251.71        47.18 o                         
  -2   5   2       4419.09       4981.84        78.69 o                         
  -1   5   2        677.56        916.52        35.61 o                         
   0   5   2        600.36        632.23        28.33 o                         
   1   5   2          9.26         63.24        17.04 o                         
   2   5   2       3325.21       3416.16        74.30 o                         
   3   5   2        282.09        421.43        18.38 o                         
   4   5   2       2733.67       2628.67        51.95 o                         
   5   5   2       1566.87       1579.81        28.34 o                         
   6   5   2       1614.73       1574.08        32.16 o                         
   7   5   2         79.69        104.80        22.75 o                         
   8   5   2        185.62        256.87        16.63 o                         
   9   5   2        316.92        605.28       102.58 o                         
  10   5   2        149.39        131.10        17.87 o                         
  11   5   2        114.22        140.24        18.23 o                         
  12   5   2        142.94        160.06        22.02 o                         
  13   5   2        222.78        251.76        22.49 o                         
  14   5   2        439.65        451.83        40.00 o                         
  15   5   2          4.04        -19.77        34.12 o                         
  16   5   2         55.57         88.60        45.30 o                         
 -16   6   2        279.43        120.02        69.11 o                         
 -15   6   2        411.89        357.84        49.53 o                         
 -14   6   2        122.65        216.88        39.46 o                         
 -13   6   2         24.41         37.67        23.26 o                         
 -12   6   2          4.75         90.07        20.94 o                         
 -11   6   2       2591.25       2616.08        87.86 o                         
 -10   6   2         61.67        146.09        18.17 o                         
  -9   6   2       2598.84       2570.68        58.74 o                         
  -8   6   2       1326.37       1276.28        32.97 o                         
  -7   6   2       1269.43       1181.05        28.73 o                         
  -6   6   2       1795.40       1851.13        40.75 o                         
  -5   6   2         47.07        118.47        14.58 o                         
  -4   6   2        409.83        467.15        19.82 o                         
  -3   6   2       5010.16       4700.53        61.38 o                         
  -2   6   2       3135.07       3320.51        47.91 o                         
  -1   6   2       3867.87       3848.67       114.87 o                         
   0   6   2        149.15        175.67        20.33 o                         
   1   6   2       4160.62       3854.76        73.56 o                         
   2   6   2        299.73        302.80         9.69 o                         
   3   6   2       4742.33       4616.47        53.62 o                         
   4   6   2          2.92         59.04        18.37 o                         
   5   6   2        182.83        233.70        21.72 o                         
   6   6   2       1641.49       1824.55        58.78 o                         
   7   6   2        436.34        458.51        19.68 o                         
   8   6   2        441.48        495.67        22.91 o                         
   9   6   2        842.06        858.48        27.93 o                         
  10   6   2       2440.94       2574.62        51.59 o                         
  11   6   2        450.31        483.85        24.97 o                         
  12   6   2        142.05        215.30        22.31 o                         
  13   6   2       1259.05       1353.68        58.35 o                         
  14   6   2        263.54        256.68        40.61 o                         
  15   6   2        333.15        358.61        47.77 o                         
 -16   7   2        736.47        466.11       113.68 o                         
 -15   7   2         90.17         40.04        89.09 o                         
 -14   7   2       1127.11       1125.01        72.04 o                         
 -13   7   2        234.17        238.58        30.59 o                         
 -12   7   2        681.05        793.92        41.55 o                         
 -11   7   2        299.29        308.16        25.20 o                         
 -10   7   2       4101.05       4288.44        72.20 o                         
  -9   7   2        556.14        619.85        24.73 o                         
  -8   7   2       6715.71       6476.56       103.07 o                         
  -7   7   2         20.10         15.47        21.05 o                         
  -6   7   2         38.10         42.63        11.84 o                         
  -5   7   2        353.40        375.66        15.68 o                         
  -4   7   2       1876.19       1905.37        36.75 o                         
  -3   7   2       1757.37       1596.72        25.75 o                         
  -2   7   2       4957.79       5065.36        84.48 o                         
  -1   7   2       1725.84       1687.86        49.17 o                         
   0   7   2       3681.98       3513.79        77.65 o                         
   1   7   2        576.32        517.59        28.44 o                         
   2   7   2       9704.48       9385.54       131.28 o                         
   3   7   2       3294.71       2925.38        37.91 o                         
   4   7   2       5767.94       5642.83        68.57 o                         
   5   7   2       1112.12       1183.96        52.95 o                         
   6   7   2        620.33        622.24        25.06 o                         
   7   7   2         87.18        102.74        14.58 o                         
   8   7   2        811.87        869.52        30.09 o                         
   9   7   2         21.62         68.22        15.13 o                         
  10   7   2       2105.88       2192.23        47.32 o                         
  11   7   2        121.25        210.64        21.37 o                         
  12   7   2       1462.94       1574.96        46.67 o                         
  13   7   2         27.99        -19.45        31.19 o                         
  14   7   2       1784.18       1924.74        83.99 o                         
  15   7   2         54.17        -35.08        56.58 o                         
 -15   8   2        917.36        817.04        90.76 o                         
 -14   8   2        307.03        252.68        49.89 o                         
 -13   8   2       3133.78       3261.70       110.74 o                         
 -12   8   2          3.97         65.36        22.81 o                         
 -11   8   2       4648.78       4668.74        94.32 o                         
 -10   8   2        377.80        367.78        23.64 o                         
  -9   8   2       1778.25       1739.29        46.33 o                         
  -8   8   2       1556.73       1637.37        39.32 o                         
  -7   8   2       1771.15       1775.94        37.87 o                         
  -6   8   2         42.86         36.99        11.59 o                         
  -5   8   2       1188.76       1112.36        21.74 o                         
  -4   8   2          8.16         -2.83         7.32 o                         
  -3   8   2      10828.30      10498.31       147.61 o                         
  -2   8   2       1335.42       1342.46        38.98 o                         
  -1   8   2       9806.01       9332.08       173.64 o                         
   0   8   2         63.58         75.83        18.28 o                         
   1   8   2       2843.38       2647.45        89.46 o                         
   2   8   2         32.83         37.78        13.54 o                         
   3   8   2       5100.82       5005.46        75.69 o                         
   4   8   2        503.96        485.56        13.50 o                         
   5   8   2       1021.87       1039.29        23.48 o                         
   6   8   2       1094.78       1080.34        23.25 o                         
   7   8   2        248.82        337.53        24.74 o                         
   8   8   2        274.91        316.25        28.82 o                         
   9   8   2       2878.19       2977.19        64.74 o                         
  10   8   2         67.65         95.66        21.21 o                         
  11   8   2       2730.87       2942.06        68.37 o                         
  12   8   2        303.55        302.85        31.59 o                         
  13   8   2       1670.78       1854.31        97.38 o                         
  14   8   2          0.29        -12.57        38.88 o                         
  15   8   2       1972.64       1969.80       159.15 o                         
 -15   9   2        127.55         79.43        72.58 o                         
 -14   9   2        626.44        494.00        95.07 o                         
 -13   9   2         15.27         15.98        45.72 o                         
 -12   9   2       3047.77       3100.61        85.73 o                         
 -11   9   2         45.33         92.98        25.24 o                         
 -10   9   2       2271.70       2341.21        60.42 o                         
  -9   9   2        979.87       1043.08        35.08 o                         
  -8   9   2       1014.19       1023.73        29.90 o                         
  -7   9   2       2019.85       2003.92        39.79 o                         
  -6   9   2       6754.95       6982.91        88.51 o                         
  -5   9   2         14.34          9.02         8.99 o                         
  -4   9   2       3773.29       3979.46        70.51 o                         
  -3   9   2        563.39        578.35        22.71 o                         
  -2   9   2       6760.54       6622.91       109.87 o                         
  -1   9   2        122.91        143.24        19.61 o                         
   0   9   2      16072.08      15754.43       305.46 o                         
   1   9   2        157.23        198.53        23.52 o                         
   2   9   2       2077.92       2176.66        54.77 o                         
   3   9   2         32.03         48.81        13.70 o                         
   4   9   2        375.88        432.78        24.11 o                         
   5   9   2        358.25        388.90        13.75 o                         
   6   9   2       3105.47       3191.12        49.02 o                         
   7   9   2        690.43        756.84        30.78 o                         
   8   9   2       1198.80       1248.74        29.78 o                         
   9   9   2       1135.67       1113.87        38.79 o                         
  10   9   2       2196.24       2335.96        68.05 o                         
  11   9   2         68.95         68.24        23.30 o                         
  12   9   2       3278.11       3234.81       127.50 o                         
  13   9   2        234.35        249.88        55.06 o                         
  14   9   2        583.47        517.50        97.31 o                         
 -12  10   2          1.58        -27.10        45.54 o                         
 -11  10   2       3284.78       3109.47       136.11 o                         
 -10  10   2         97.30        109.41        26.21 o                         
  -9  10   2        245.69        237.77        23.79 o                         
  -8  10   2        986.38        855.18        32.18 o                         
  -7  10   2        700.31        709.51        25.84 o                         
  -6  10   2        130.46        102.53        11.97 o                         
  -5  10   2       4934.25       5005.86        88.21 o                         
  -4  10   2       1179.22       1195.08        34.15 o                         
  -3  10   2        991.08       1034.18        64.59 o                         
  -2  10   2         30.88         42.82        14.42 o                         
  -1  10   2       4536.20       4499.14       102.55 o                         
   0  10   2         96.54        105.04        17.73 o                         
   1  10   2       6063.86       6078.76       124.90 o                         
   2  10   2         36.13         32.80        15.48 o                         
   3  10   2        738.97        765.70        31.83 o                         
   4  10   2       1913.72       1958.11        55.51 o                         
   5  10   2        146.33        146.48        20.09 o                         
   6  10   2          1.02         12.34        10.14 o                         
   7  10   2       2882.98       2835.46        55.00 o                         
   8  10   2        392.78        372.34        25.26 o                         
   9  10   2        447.17        398.68        29.05 o                         
  10  10   2        101.66        111.91        30.57 o                         
  11  10   2       3527.55       3535.80       148.20 o                         
  12  10   2          0.47         14.39        61.14 o                         
 -11  11   2        299.59        275.44        78.65 o                         
 -10  11   2       1093.75        938.29       108.23 o                         
  -9  11   2        200.30        254.45        56.53 o                         
  -8  11   2        875.08        844.94        80.26 o                         
  -7  11   2         16.20         26.35        19.87 o                         
  -6  11   2        699.76        678.00        33.96 o                         
  -5  11   2         16.50          5.44        18.98 o                         
  -4  11   2       1118.66       1100.33        43.58 o                         
  -3  11   2        109.91        120.03        20.35 o                         
  -2  11   2       1882.06       1760.72        51.26 o                         
  -1  11   2         72.76         70.48        22.40 o                         
   0  11   2       2940.66       2749.25        95.25 o                         
   1  11   2        875.43        854.69        35.57 o                         
   2  11   2        575.14        556.62        27.04 o                         
   3  11   2          4.25          0.11        18.26 o                         
   4  11   2        124.18        115.89        22.51 o                         
   5  11   2          2.13          5.49        20.79 o                         
   6  11   2         84.70         81.36        21.93 o                         
   7  11   2         12.52         74.22        25.72 o                         
   8  11   2       2450.21       2517.90        84.59 o                         
   9  11   2         10.51         29.88        52.01 o                         
  10  11   2       2181.79       2227.47       160.23 o                         
  11  11   2         71.55         -6.78        63.81 o                         
 -10  12   2        159.41        214.96        70.28 o                         
  -9  12   2        452.52        404.56        79.27 o                         
  -8  12   2        216.93        266.74        45.39 o                         
  -7  12   2        152.14        152.41        32.77 o                         
  -6  12   2         64.24         67.54        29.94 o                         
  -5  12   2        263.31        290.83        35.17 o                         
  -4  12   2         40.32         44.93        24.73 o                         
  -3  12   2       2333.05       2267.63        79.82 o                         
  -2  12   2        224.62        205.25        23.46 o                         
  -1  12   2       1963.59       1862.69        65.62 o                         
   0  12   2        228.59        270.89        24.05 o                         
   1  12   2          9.76         42.21        19.60 o                         
   2  12   2        162.06        162.73        20.65 o                         
   3  12   2        236.71        296.91        26.73 o                         
   4  12   2        119.33         85.47        22.74 o                         
   5  12   2        248.17        247.89        33.38 o                         
   6  12   2          4.69          2.44        27.28 o                         
   7  12   2        214.32        244.44        39.93 o                         
   8  12   2         90.49         64.39        42.95 o                         
   9  12   2        998.07       1046.30       107.14 o                         
  10  12   2         28.64         31.69        59.24 o                         
  -5  13   2          4.87         -3.28        30.71 o                         
  -4  13   2        480.03        434.81        41.08 o                         
  -3  13   2          0.37         31.22        29.20 o                         
  -2  13   2        434.73        426.43        33.86 o                         
  -1  13   2          5.43        -15.71        23.49 o                         
   0  13   2        112.68        167.82        28.13 o                         
   1  13   2        296.63        335.08        30.57 o                         
   2  13   2          2.68        -14.53        31.23 o                         
   3  13   2         11.63         39.43        37.37 o                         
   4  13   2          0.40         -2.92        41.41 o                         
   5  13   2        218.77        167.83        75.89 o                         
   6  13   2          6.93        -16.72        61.87 o                         
  -3  14   2        215.51        273.42        71.83 o                         
  -2  14   2        129.08        158.83        65.15 o                         
  -1  14   2         19.10         16.72        49.61 o                         
   1  14   2          0.65        100.96        64.50 o                         
   2  14   2          0.40         -6.39        59.37 o                         
 -18   1   3        413.67        402.74        70.84 o                         
 -17   1   3        161.62        220.60        61.84 o                         
 -16   1   3        494.27        402.13        34.17 o                         
 -15   1   3         35.67         53.36        23.21 o                         
 -14   1   3         20.00        110.67        43.44 o                         
 -13   1   3         47.90         78.34        18.26 o                         
 -12   1   3       1993.55       2767.66       128.43 o                         
 -11   1   3       2097.45       1945.78        49.74 o                         
 -10   1   3        832.60       1132.57        40.64 o                         
  -9   1   3        170.53        264.18        24.71 o                         
  -8   1   3        211.65        353.43        64.77 o                         
  -7   1   3       3707.37       4354.87        91.74 o                         
  -6   1   3        209.04        180.08        14.62 o                         
  -5   1   3       3498.30       3316.01        67.26 o                         
  -4   1   3       5173.31       4999.92       102.85 o                         
  -3   1   3      12712.64      12289.82       179.32 o                         
  -2   1   3        935.47        978.93        27.75 o                         
  -1   1   3       3176.42       2783.96        57.04 o                         
   0   1   3       9652.24       8547.91       172.59 o                         
   1   1   3        584.08        634.27        12.66 o                         
   2   1   3       7429.84       7030.77       105.98 o                         
   3   1   3          2.80          7.42         4.61 o                         
   4   1   3      12544.48      12600.70       191.49 o                         
   5   1   3       3303.92       4133.39       458.70 o                         
   6   1   3       1566.21       2252.82       207.62 o                         
   7   1   3       9553.78      11476.57       690.45 o                         
   8   1   3        714.98        701.10        36.84 o                         
   9   1   3        128.79        173.72        17.78 o                         
  10   1   3        181.87        175.07        16.42 o                         
  11   1   3        882.96        911.40        34.07 o                         
  12   1   3       2210.69       2298.81        55.14 o                         
  13   1   3        706.37        787.86        41.79 o                         
  14   1   3       1090.86       1062.31        49.72 o                         
  15   1   3         76.53         80.76        23.15 o                         
  16   1   3        161.09        150.74        26.64 o                         
  17   1   3        336.46        315.68        67.06 o                         
 -18   2   3        876.34        776.91        92.65 o                         
 -17   2   3        657.75        628.30        65.56 o                         
 -16   2   3        147.27        113.25        33.12 o                         
 -15   2   3        123.48        122.38        24.18 o                         
 -14   2   3        874.16        966.58        36.47 o                         
 -13   2   3        578.25        847.09        40.58 o                         
 -12   2   3        387.20        401.02        35.03 o                         
 -11   2   3       1303.70       1425.17        37.38 o                         
 -10   2   3       1588.97       1799.52        83.30 o                         
  -9   2   3         26.37        304.34        46.44 o                         
  -8   2   3       6516.77       6816.03       102.88 o                         
  -7   2   3        588.49        711.52        42.25 o                         
  -6   2   3      10192.38       9774.42       201.49 o                         
  -5   2   3      10510.61       9990.80       155.35 o                         
  -4   2   3         37.57         18.85         9.36 o                         
  -3   2   3       8203.05       7774.88       155.63 o                         
  -2   2   3      53925.96      52751.40       628.65 o                         
  -1   2   3      20390.86      19525.47       287.57 o                         
   0   2   3       2596.25       2643.15        52.61 o                         
   1   2   3      22349.53      20987.18       273.24 o                         
   2   2   3          8.90         67.24         6.83 o                         
   3   2   3       1694.96       1989.79        38.73 o                         
   4   2   3      16661.35      17108.58       237.62 o                         
   5   2   3        657.71        884.71        23.63 o                         
   6   2   3       9649.89      10691.18       266.93 o                         
   7   2   3      18206.96      19577.32       242.21 o                         
   8   2   3        482.95        703.25        80.41 o                         
   9   2   3       2586.61       2835.97        99.26 o                         
  10   2   3       1625.82       1679.56        57.08 o                         
  11   2   3        676.95        689.22        28.03 o                         
  12   2   3       1967.46       1926.75        44.14 o                         
  13   2   3       2007.62       2012.04        44.95 o                         
  14   2   3        234.44        254.45        25.54 o                         
  15   2   3        246.81        177.66        26.06 o                         
  16   2   3         21.11         31.07        31.12 o                         
  17   2   3         11.68         76.53        71.00 o                         
  18   2   3        244.09        465.78       147.03 o                         
 -18   3   3        289.94        192.43        65.62 o                         
 -17   3   3        695.20        764.78        71.83 o                         
 -16   3   3        168.37        226.39        37.45 o                         
 -15   3   3        176.75        141.94        28.18 o                         
 -14   3   3       5131.08       4998.21        98.79 o                         
 -13   3   3       1378.94       1432.61        37.57 o                         
 -12   3   3        199.95        560.57        96.84 o                         
 -11   3   3       3286.36       3417.84        60.71 o                         
 -10   3   3          3.75        275.00        92.56 o                         
  -9   3   3      15057.59      15873.02       204.29 o                         
  -8   3   3       1215.87       1228.92        31.33 o                         
  -7   3   3      14065.08      14123.66       178.90 o                         
  -6   3   3       4826.12       4534.86        63.48 o                         
  -5   3   3         17.37        144.82        17.59 o                         
  -4   3   3       7341.87       7032.53        95.63 o                         
  -3   3   3      29864.29      28878.79       314.90 o                         
  -2   3   3       8530.50       8959.14       151.69 o                         
  -1   3   3       1635.40       1494.19        22.66 o                         
   0   3   3      42890.35      42706.64       511.93 o                         
   1   3   3      19577.07      18720.45       217.08 o                         
   2   3   3       1591.11       1538.39        25.17 o                         
   3   3   3       2299.33       2116.64        54.59 o                         
   4   3   3        564.36        648.17        35.85 o                         
   5   3   3      11594.79      12144.37       282.41 o                         
   6   3   3       5586.49       5914.46       125.04 o                         
   7   3   3       2464.87       2737.46        63.48 o                         
   8   3   3       1128.06       1068.87        22.93 o                         
   9   3   3       1535.43       1652.55        49.62 o                         
  10   3   3       2389.02       2438.14        49.93 o                         
  11   3   3        805.47        768.56        23.14 o                         
  12   3   3       3812.91       3731.12        58.06 o                         
  13   3   3        864.36        825.46        26.86 o                         
  14   3   3        746.14        832.34        33.02 o                         
  15   3   3        422.95        421.54        35.89 o                         
  16   3   3        395.76        300.60        35.27 o                         
  17   3   3        106.70        116.77        61.17 o                         
  18   3   3        312.73        249.33        72.35 o                         
 -17   4   3        252.98        146.10        67.70 o                         
 -16   4   3        750.84        743.33        46.12 o                         
 -15   4   3       1471.64       1345.84        65.10 o                         
 -14   4   3        651.27        666.28        30.49 o                         
 -13   4   3       2136.97       2224.26        48.93 o                         
 -12   4   3       4858.12       5088.68        72.63 o                         
 -11   4   3        388.55        529.50        64.88 o                         
 -10   4   3       9079.54       9086.66       109.27 o                         
  -9   4   3       2203.17       2431.08        90.51 o                         
  -8   4   3       4267.51       4056.43        63.86 o                         
  -7   4   3        455.99        422.29        17.26 o                         
  -6   4   3       9861.31      10177.20       113.83 o                         
  -5   4   3        361.54        289.08        11.01 o                         
  -4   4   3      11145.31      10562.17       165.44 o                         
  -3   4   3      20095.51      19952.96       222.01 o                         
  -2   4   3       6954.83       6380.91        92.38 o                         
  -1   4   3      20817.83      19764.22       241.49 o                         
   0   4   3      16817.37      16052.63       232.65 o                         
   1   4   3      21693.12      21099.80       211.60 o                         
   2   4   3      13181.80      13734.93       219.12 o                         
   3   4   3       6410.87       5926.83       119.47 o                         
   4   4   3         18.96        209.57        50.10 o                         
   5   4   3        734.86        794.56        44.00 o                         
   6   4   3       3003.19       3116.64        49.84 o                         
   7   4   3       2518.34       2704.36        47.05 o                         
   8   4   3       2908.00       2899.90        51.06 o                         
   9   4   3       6647.01       7083.78       141.71 o                         
  10   4   3        614.06        545.70        21.94 o                         
  11   4   3       4158.74       4273.41        68.62 o                         
  12   4   3       3609.08       3429.54        65.06 o                         
  13   4   3        136.51        157.11        18.07 o                         
  14   4   3       1039.74       1083.96        44.15 o                         
  15   4   3       3364.51       3169.97        86.09 o                         
  16   4   3         66.29         55.34        29.60 o                         
  17   4   3        552.83        537.77        88.47 o                         
 -16   5   3        507.03        422.27        46.16 o                         
 -15   5   3       2274.32       2526.86        85.14 o                         
 -14   5   3       3973.61       3925.92       107.11 o                         
 -13   5   3        821.32        882.07        34.06 o                         
 -12   5   3       1012.36       1123.03        35.66 o                         
 -11   5   3       4240.92       4428.68        72.38 o                         
 -10   5   3       1041.53       1201.01        46.41 o                         
  -9   5   3       9520.38       9075.60       117.87 o                         
  -8   5   3       1707.64       1820.02        66.77 o                         
  -7   5   3       3833.57       3884.17       123.25 o                         
  -6   5   3        309.59        334.68        13.75 o                         
  -5   5   3       4574.55       4486.76        96.74 o                         
  -4   5   3       9010.90       8261.01       160.18 o                         
  -3   5   3      11717.61      11156.58       140.01 o                         
  -2   5   3       7906.20       6943.37        82.76 o                         
  -1   5   3       4737.00       4473.29        88.42 o                         
   0   5   3      11295.68      11499.00       243.53 o                         
   1   5   3       6790.75       6575.05       166.39 o                         
   2   5   3       1667.19       1672.09        42.17 o                         
   3   5   3       5254.54       5163.34        61.35 o                         
   4   5   3       6907.96       6909.85       143.28 o                         
   5   5   3         15.00         74.60        16.59 o                         
   6   5   3        354.31        337.21        17.63 o                         
   7   5   3       3096.43       3409.14        93.92 o                         
   8   5   3       3943.40       4197.67        73.78 o                         
   9   5   3       1231.59       1229.53        31.73 o                         
  10   5   3       7530.43       7997.08       146.21 o                         
  11   5   3        960.60       1017.02        32.00 o                         
  12   5   3       1913.89       1859.35        47.24 o                         
  13   5   3       2657.86       2766.27        75.90 o                         
  14   5   3        752.68        722.51        49.80 o                         
  15   5   3        733.14        712.14        54.30 o                         
  16   5   3       2105.79       2068.12       106.12 o                         
 -16   6   3        271.75        131.12        68.81 o                         
 -15   6   3       1182.45       1171.53        66.79 o                         
 -14   6   3       1551.16       1623.46        76.49 o                         
 -13   6   3        673.18        714.79        36.58 o                         
 -12   6   3       3695.21       3740.76        76.24 o                         
 -11   6   3        214.78        270.75        21.16 o                         
 -10   6   3       3052.78       3035.79        59.26 o                         
  -9   6   3       1052.91       1060.87        36.65 o                         
  -8   6   3       6961.38       6885.20       138.29 o                         
  -7   6   3       1371.32       1457.51        34.71 o                         
  -6   6   3        671.32        654.19        18.68 o                         
  -5   6   3       3320.17       3282.24        62.69 o                         
  -4   6   3       3442.76       3325.82        67.62 o                         
  -3   6   3       7985.76       7617.74        92.72 o                         
  -2   6   3       4752.71       4395.58        71.50 o                         
  -1   6   3       1878.82       1693.10        43.01 o                         
   0   6   3       2065.63       1862.17        48.03 o                         
   1   6   3       2032.33       2207.83        76.63 o                         
   2   6   3      10319.93      10143.07       186.90 o                         
   3   6   3        264.41        247.90        27.45 o                         
   4   6   3       3787.78       3892.84        58.59 o                         
   5   6   3       1798.88       1812.38        33.81 o                         
   6   6   3        100.50        136.59        23.59 o                         
   7   6   3       5698.93       5737.26        82.16 o                         
   8   6   3       4478.77       4252.33        68.16 o                         
   9   6   3       1887.20       1960.44        56.13 o                         
  10   6   3        397.75        497.08        28.27 o                         
  11   6   3       4735.39       4581.50        77.04 o                         
  12   6   3        435.25        485.67        28.18 o                         
  13   6   3        443.11        364.67        35.35 o                         
  14   6   3        912.19        872.24        57.29 o                         
  15   6   3        270.62        236.32        40.02 o                         
 -16   7   3         73.42       -120.61       120.61 o                         
 -15   7   3         21.60        -45.76        68.18 o                         
 -14   7   3        133.49         50.68        37.42 o                         
 -13   7   3       2416.69       2627.66        74.69 o                         
 -12   7   3       1483.55       1376.51        48.57 o                         
 -11   7   3       3052.02       3010.15        65.11 o                         
 -10   7   3        466.83        440.48        22.78 o                         
  -9   7   3       1413.77       1389.66        35.46 o                         
  -8   7   3       1309.51       1318.92        40.68 o                         
  -7   7   3       2582.31       2806.61       103.47 o                         
  -6   7   3       1782.26       1972.06        52.11 o                         
  -5   7   3       1146.03       1185.27        25.24 o                         
  -4   7   3       7476.68       7290.04        92.59 o                         
  -3   7   3        630.88        608.61        14.44 o                         
  -2   7   3       1429.76       1519.91        35.42 o                         
  -1   7   3       4210.33       3665.51        66.75 o                         
   0   7   3        956.83       1097.80        81.72 o                         
   1   7   3       4937.71       4975.23        91.99 o                         
   2   7   3        489.04        667.61        95.72 o                         
   3   7   3        202.90        314.12        14.90 o                         
   4   7   3       2500.57       2385.72        37.17 o                         
   5   7   3       3458.14       3469.96        49.56 o                         
   6   7   3        449.43        539.21        46.74 o                         
   7   7   3         72.31         55.14        13.52 o                         
   8   7   3       3834.26       3719.89        65.66 o                         
   9   7   3        554.19        524.85        22.90 o                         
  10   7   3        150.03        160.59        17.20 o                         
  11   7   3       1143.49       1155.41        38.31 o                         
  12   7   3        955.06        945.67        42.44 o                         
  13   7   3         80.30         46.23        30.79 o                         
  14   7   3        269.33        209.95        45.31 o                         
  15   7   3         44.19         -9.59        61.38 o                         
 -15   8   3         21.96        -57.92        90.85 o                         
 -14   8   3        252.71        183.92        47.27 o                         
 -13   8   3         98.37        131.97        29.40 o                         
 -12   8   3       2228.11       2457.42        63.45 o                         
 -11   8   3        154.83        187.47        22.76 o                         
 -10   8   3         19.33         47.97        16.47 o                         
  -9   8   3         51.70         61.33        16.46 o                         
  -8   8   3        101.32        114.60        17.01 o                         
  -7   8   3       1475.23       1418.28        32.89 o                         
  -6   8   3       1969.33       1876.71        40.94 o                         
  -5   8   3        813.46        819.58        18.39 o                         
  -4   8   3        430.07        446.88        13.29 o                         
  -3   8   3       1720.86       1655.00        40.22 o                         
  -2   8   3       2114.33       2160.83        43.60 o                         
  -1   8   3         11.91         38.84        15.64 o                         
   0   8   3       4094.11       3954.97        89.24 o                         
   1   8   3          1.74         11.26        13.18 o                         
   2   8   3        319.42        322.38        20.39 o                         
   3   8   3        970.50        851.04        26.28 o                         
   4   8   3         29.37         28.90         8.26 o                         
   5   8   3         49.73         61.54         9.78 o                         
   6   8   3        391.80        391.13        15.95 o                         
   7   8   3       4783.55       4840.04        77.21 o                         
   8   8   3        269.02        300.06        22.34 o                         
   9   8   3        616.54        665.80        28.33 o                         
  10   8   3        709.68        706.33        31.58 o                         
  11   8   3        117.38        143.88        21.81 o                         
  12   8   3        661.19        615.06        37.11 o                         
  13   8   3         31.28         27.45        36.07 o                         
  14   8   3          1.05         13.95        42.03 o                         
  15   8   3         37.65         38.20        55.80 o                         
 -15   9   3          0.66        -44.11        77.94 o                         
 -14   9   3          6.08        -49.36        72.15 o                         
 -13   9   3        296.40        356.27        57.58 o                         
 -12   9   3          3.56         30.63        25.85 o                         
 -11   9   3        512.67        488.43        48.42 o                         
 -10   9   3         20.90         94.62        24.86 o                         
  -9   9   3        261.75        263.17        22.99 o                         
  -8   9   3        108.73        145.26        15.28 o                         
  -7   9   3         63.90        101.41        13.93 o                         
  -6   9   3        252.43        283.72        15.67 o                         
  -5   9   3        191.12        256.52        15.91 o                         
  -4   9   3       2286.66       2216.88        47.42 o                         
  -3   9   3          9.33         26.81        12.43 o                         
  -2   9   3        325.77        374.07        20.95 o                         
  -1   9   3         94.17         78.08        17.64 o                         
   0   9   3         36.21         77.79        22.00 o                         
   1   9   3         45.25         86.21        21.57 o                         
   2   9   3         74.35         80.53        15.83 o                         
   3   9   3        235.68        226.30        18.67 o                         
   4   9   3          0.01         31.41        17.04 o                         
   5   9   3        392.53        429.06        16.74 o                         
   6   9   3        372.00        396.42        16.16 o                         
   7   9   3          2.15         18.80        12.42 o                         
   8   9   3        352.10        328.87        14.09 o                         
   9   9   3         59.40         60.35        17.88 o                         
  10   9   3        122.62        130.30        23.50 o                         
  11   9   3        288.24        308.89        27.63 o                         
  12   9   3         65.20        106.29        29.70 o                         
  13   9   3         18.48         -6.44        41.49 o                         
  14   9   3         15.90        -16.83        64.85 o                         
 -12  10   3         75.85         82.72        68.46 o                         
 -11  10   3        605.65        606.32       117.18 o                         
 -10  10   3         34.25         29.74        24.60 o                         
  -9  10   3         72.68        109.58        20.39 o                         
  -8  10   3        602.69        603.81        27.47 o                         
  -7  10   3          1.67         -1.88        11.72 o                         
  -6  10   3         71.19         96.66        10.45 o                         
  -5  10   3        193.87        186.62        17.67 o                         
  -4  10   3          6.96         30.79        13.84 o                         
  -3  10   3        847.02        874.47        31.57 o                         
  -2  10   3        266.85        273.87        20.79 o                         
  -1  10   3         72.24         78.53        20.66 o                         
   0  10   3         34.37         43.82        16.84 o                         
   1  10   3       1602.21       1592.41        46.96 o                         
   2  10   3        224.83        160.67        19.38 o                         
   3  10   3          6.17         16.03        14.15 o                         
   4  10   3        918.73        993.60        50.87 o                         
   5  10   3        119.92        135.21        19.40 o                         
   6  10   3        431.47        508.05        30.86 o                         
   7  10   3         20.07         34.61        13.41 o                         
   8  10   3          7.17         35.79        17.75 o                         
   9  10   3          6.66         15.99        19.08 o                         
  10  10   3          0.04         34.92        28.00 o                         
  11  10   3        152.60        176.66        48.76 o                         
  12  10   3         91.59         35.85        54.72 o                         
 -11  11   3        301.07        342.13        80.76 o                         
 -10  11   3        348.72        375.26        82.63 o                         
  -9  11   3        290.37        367.30        58.75 o                         
  -8  11   3          8.81         17.59        32.19 o                         
  -7  11   3       2152.51       2280.32        62.99 o                         
  -6  11   3          1.52         -4.53        17.87 o                         
  -5  11   3        123.10        180.61        25.92 o                         
  -4  11   3        943.61        844.45        34.14 o                         
  -3  11   3          6.83         22.79        17.93 o                         
  -2  11   3         42.96         31.69        16.85 o                         
  -1  11   3        307.39        335.22        22.38 o                         
   0  11   3       1605.47       1731.78        47.32 o                         
   1  11   3        131.68        167.52        21.24 o                         
   2  11   3       2613.27       2715.50        66.81 o                         
   3  11   3       1322.62       1445.23        42.34 o                         
   4  11   3          1.53         -1.02        19.12 o                         
   5  11   3        565.03        596.15        36.06 o                         
   6  11   3        286.10        300.32        29.18 o                         
   7  11   3        328.92        329.78        34.63 o                         
   8  11   3        141.12        189.10        31.08 o                         
   9  11   3         51.72         93.71        50.66 o                         
  10  11   3        189.76        207.19        65.71 o                         
  11  11   3         12.53         -6.71        52.70 o                         
 -10  12   3        375.79        300.81        75.19 o                         
  -9  12   3        415.82        425.34        79.29 o                         
  -8  12   3       1462.19       1315.67        99.91 o                         
  -7  12   3         21.43         48.73        31.28 o                         
  -6  12   3        540.96        571.00        45.15 o                         
  -5  12   3        240.01        290.76        35.93 o                         
  -4  12   3        592.54        697.26        43.74 o                         
  -3  12   3        165.81        229.60        38.38 o                         
  -2  12   3          2.21         51.82        17.56 o                         
  -1  12   3       1415.04       1339.00        35.74 o                         
   0  12   3        678.12        686.31        31.89 o                         
   1  12   3       1878.53       1971.12        64.34 o                         
   2  12   3       1193.76       1255.29        40.43 o                         
   3  12   3        111.60        107.64        21.05 o                         
   4  12   3        610.58        707.22        44.95 o                         
   5  12   3        830.21        845.55        59.05 o                         
   6  12   3        816.43        842.50        51.51 o                         
   7  12   3        137.58        115.61        54.75 o                         
   8  12   3         13.81        -20.10        38.47 o                         
   9  12   3        309.19        257.48        65.59 o                         
  -6  13   3         67.42        142.41        61.35 o                         
  -5  13   3         50.71         59.23        32.31 o                         
  -4  13   3        306.78        322.51        42.66 o                         
  -3  13   3       1102.71       1091.03        67.46 o                         
  -2  13   3        643.08        584.37        44.05 o                         
  -1  13   3        403.76        404.20        38.70 o                         
   0  13   3       1321.57       1428.77        56.94 o                         
   1  13   3       1044.34       1069.94        54.13 o                         
   2  13   3        130.11         82.01        36.64 o                         
   3  13   3        392.46        359.16        48.51 o                         
   4  13   3        965.66        855.13        76.36 o                         
   5  13   3        225.74        126.72        67.43 o                         
   6  13   3        330.32        272.77        88.78 o                         
  -3  14   3        820.41        897.32       109.87 o                         
  -2  14   3        386.87        326.28        72.85 o                         
  -1  14   3        301.65        359.45        67.80 o                         
   1  14   3        365.22        437.74        77.91 o                         
   2  14   3       1060.10       1073.83       114.63 o                         
 -17   0   4          8.22        -25.10        31.91 o                         
 -16   0   4        550.13        547.01        65.70 o                         
 -15   0   4         25.52         65.88        33.69 o                         
 -14   0   4       1486.38       1475.24        71.84 o                         
 -13   0   4       3158.32       3296.88       108.62 o                         
 -12   0   4       4103.72       4093.06        98.90 o                         
 -11   0   4         78.59        182.81        27.49 o                         
 -10   0   4      18227.59      17861.03       341.91 o                         
  -9   0   4       7402.99       7267.52       185.32 o                         
  -8   0   4       1951.02       1867.21        69.47 o                         
  -7   0   4      18740.97      17711.12       329.25 o                         
  -6   0   4      53771.79      50879.70      1249.47 o                         
  -5   0   4        165.28        147.26        16.10 o                         
  -4   0   4      58508.93      55270.91      1088.93 o                         
  -3   0   4       1254.70       1277.03        38.22 o                         
  -2   0   4        596.57        490.47        31.05 o                         
  -1   0   4       9433.40       8277.00      4033.77 o                         
   1   0   4         13.11         61.63         8.46 o                         
   2   0   4      48473.37      46940.14       738.77 o                         
   3   0   4       4156.56       4166.16        70.47 o                         
   4   0   4      29098.21      27993.67       372.04 o                         
   5   0   4        981.56        864.51        25.14 o                         
   6   0   4      12639.74      11330.95       195.12 o                         
   7   0   4          2.08         42.91        12.33 o                         
   8   0   4       6128.68       5534.40       102.72 o                         
   9   0   4        511.67        505.71        28.11 o                         
  10   0   4       1320.79       1244.06        48.89 o                         
  11   0   4        116.54         70.31        20.05 o                         
  12   0   4       4996.12       4727.56       104.35 o                         
  13   0   4       2973.31       2902.43        85.21 o                         
  14   0   4       1396.64       1197.75        64.80 o                         
  15   0   4         32.61         53.51        28.46 o                         
  16   0   4        176.43        165.69        37.13 o                         
 -18   1   4          0.83         27.09        52.96 o                         
 -17   1   4       1427.11       1451.74        70.25 o                         
 -16   1   4          5.80          4.81        21.69 o                         
 -15   1   4        470.54        474.39        34.21 o                         
 -14   1   4         97.13        252.99        26.20 o                         
 -13   1   4       2395.46       2149.01        55.46 o                         
 -12   1   4       5176.09       5343.00       113.08 o                         
 -11   1   4       6472.50       6239.86       128.43 o                         
 -10   1   4        188.37        331.93        76.32 o                         
  -9   1   4       6158.86       5605.94       116.56 o                         
  -8   1   4        449.52        466.23        23.62 o                         
  -7   1   4       8557.17       7426.47       116.53 o                         
  -6   1   4          0.40         19.98        10.94 o                         
  -5   1   4      19909.96      18180.44       291.69 o                         
  -4   1   4       2980.90       2841.41        56.78 o                         
  -3   1   4      18418.71      18012.92       282.12 o                         
  -2   1   4       2386.49       2706.65        46.30 o                         
  -1   1   4         17.73        220.80        11.86 o                         
   0   1   4        743.67        682.64        33.24 o                         
   1   1   4      10559.72      10418.51       134.91 o                         
   2   1   4       9223.69       9713.95       131.56 o                         
   3   1   4       1859.46       1794.83        66.06 o                         
   4   1   4       2098.95       2108.78        34.30 o                         
   5   1   4      18009.53      16992.91       218.81 o                         
   6   1   4       2073.45       2160.81        46.55 o                         
   7   1   4      20514.79      19055.67       268.78 o                         
   8   1   4        837.87        791.01        26.62 o                         
   9   1   4       3090.95       2738.99        59.31 o                         
  10   1   4       2272.08       2155.27        49.25 o                         
  11   1   4       4319.34       4207.51        79.28 o                         
  12   1   4          0.15         13.78        16.68 o                         
  13   1   4       2065.94       2158.33        52.76 o                         
  14   1   4         45.68         45.34        19.55 o                         
  15   1   4       1945.43       1992.52        66.27 o                         
  16   1   4         85.37         79.05        24.32 o                         
  17   1   4       2031.79       2081.49       144.31 o                         
 -18   2   4        119.31         71.46        54.58 o                         
 -17   2   4        431.11        392.37        56.32 o                         
 -16   2   4       1143.23       1117.38        46.85 o                         
 -15   2   4        364.78        389.82        31.03 o                         
 -14   2   4       4684.92       4690.08        89.95 o                         
 -13   2   4        111.18        137.58        16.63 o                         
 -12   2   4        647.58        661.08        24.78 o                         
 -11   2   4          9.98         51.90        16.78 o                         
 -10   2   4       1708.63       1653.33        39.17 o                         
  -9   2   4       5514.93       5381.58        80.55 o                         
  -8   2   4       5108.67       4911.86        77.66 o                         
  -7   2   4       1251.39       1472.37        33.23 o                         
  -6   2   4       1734.14       1336.22        33.49 o                         
  -5   2   4        855.48        895.40        24.05 o                         
  -4   2   4         38.63        115.33        10.34 o                         
  -3   2   4       1085.16       1493.83        58.03 o                         
  -2   2   4      16988.53      19336.59       424.93 o                         
  -1   2   4       7024.33       8094.33       126.68 o                         
   0   2   4         98.50        107.31        13.93 o                         
   1   2   4        318.01        394.77        12.50 o                         
   2   2   4        520.82        688.35        14.18 o                         
   3   2   4        150.30         80.73         7.67 o                         
   4   2   4      15983.84      15717.96       228.03 o                         
   5   2   4       3944.92       4223.96        62.39 o                         
   6   2   4       6215.24       5860.07        80.65 o                         
   7   2   4        126.94        125.23        10.74 o                         
   8   2   4       4599.36       4309.68        69.81 o                         
   9   2   4          5.00          1.99         9.74 o                         
  10   2   4      13446.62      12640.25       179.16 o                         
  11   2   4        174.17        123.57        15.44 o                         
  12   2   4        826.10        897.89        29.65 o                         
  13   2   4       1130.24       1160.52        32.92 o                         
  14   2   4        954.94        954.27        40.11 o                         
  15   2   4        496.02        425.81        33.54 o                         
  16   2   4       2250.25       2294.69       103.44 o                         
  17   2   4        155.79        220.08       117.34 o                         
  18   2   4        823.13        901.75       169.33 o                         
 -18   3   4         36.79         58.10        55.34 o                         
 -17   3   4        171.50        227.83        49.27 o                         
 -16   3   4        203.69        261.05        39.65 o                         
 -15   3   4       1322.34       1455.63        54.45 o                         
 -14   3   4         50.30        149.11        28.87 o                         
 -13   3   4        803.39        782.72        33.04 o                         
 -12   3   4       2066.30       2081.96        45.22 o                         
 -11   3   4        263.28        347.94        31.43 o                         
 -10   3   4       1659.76       1607.96        40.41 o                         
  -9   3   4       2653.36       2825.41        92.04 o                         
  -8   3   4        306.07        299.52        17.91 o                         
  -7   3   4       1051.65       1134.67        34.34 o                         
  -6   3   4        373.88        376.24        13.37 o                         
  -5   3   4       1721.29       2224.56        39.90 o                         
  -4   3   4         54.59         72.91         9.65 o                         
  -3   3   4      18133.66      19937.34       343.70 o                         
  -2   3   4       1340.52       1316.81        27.09 o                         
  -1   3   4       2892.53       3186.55        65.75 o                         
   0   3   4       4345.64       4822.35       120.59 o                         
   1   3   4          9.44         28.10         6.32 o                         
   2   3   4        170.31        218.54         8.82 o                         
   3   3   4       4430.96       4596.63        76.22 o                         
   4   3   4       1574.60       1479.75        26.30 o                         
   5   3   4       2274.87       2124.81        58.62 o                         
   6   3   4        870.32        792.65        20.96 o                         
   7   3   4       2840.96       2793.16        42.32 o                         
   8   3   4        286.56        299.78        15.61 o                         
   9   3   4       7592.39       7364.86        89.28 o                         
  10   3   4        844.03        880.55        27.07 o                         
  11   3   4       1023.77       1038.60        29.62 o                         
  12   3   4        300.25        281.48        16.32 o                         
  13   3   4          1.55         -6.60        12.92 o                         
  14   3   4        200.35        189.31        20.58 o                         
  15   3   4       1774.52       1655.33        61.10 o                         
  16   3   4        584.19        552.05        42.07 o                         
  17   3   4        208.45        211.57        56.23 o                         
  18   3   4        125.11        181.63        67.99 o                         
 -17   4   4        356.58        341.11        56.51 o                         
 -16   4   4        544.03        459.34        39.40 o                         
 -15   4   4        169.52        180.95        29.69 o                         
 -14   4   4        457.90        556.66        32.98 o                         
 -13   4   4          5.83         52.08        14.17 o                         
 -12   4   4        322.04        331.85        18.65 o                         
 -11   4   4       2848.79       2687.26        58.30 o                         
 -10   4   4        371.23        353.83        17.32 o                         
  -9   4   4        556.87        498.37        23.97 o                         
  -8   4   4        144.31        200.69        14.59 o                         
  -7   4   4        187.08        182.47        13.03 o                         
  -6   4   4        841.35        991.32        23.52 o                         
  -5   4   4        981.76       1118.50        21.01 o                         
  -4   4   4       5737.47       6291.73       142.46 o                         
  -3   4   4        162.90        670.54        99.22 o                         
  -2   4   4        321.21        489.85        13.72 o                         
  -1   4   4        411.92        509.95        15.20 o                         
   0   4   4        554.14        640.51        34.26 o                         
   1   4   4       4009.82       4284.40       156.21 o                         
   2   4   4        955.20       1135.25        30.75 o                         
   3   4   4        574.43        614.15        14.22 o                         
   4   4   4        302.02        541.50        56.06 o                         
   5   4   4        434.44        408.96        14.18 o                         
   6   4   4        587.52        815.08        21.28 o                         
   7   4   4        456.92        444.91        27.46 o                         
   8   4   4       1788.99       1626.30        37.39 o                         
   9   4   4        165.70        335.19        19.72 o                         
  10   4   4       1430.11       1364.77        33.52 o                         
  11   4   4        316.85        375.92        19.50 o                         
  12   4   4         71.61        101.02        15.43 o                         
  13   4   4          9.63          0.02        17.73 o                         
  14   4   4       1550.57       1494.22        52.49 o                         
  15   4   4         90.00        108.18        28.26 o                         
  16   4   4        331.74        248.93        35.28 o                         
  17   4   4        339.99        406.21        88.34 o                         
 -16   5   4         17.64         38.34        33.38 o                         
 -15   5   4         76.80        144.25        32.23 o                         
 -14   5   4         11.52         70.17        27.32 o                         
 -13   5   4          4.95         34.29        17.81 o                         
 -12   5   4        550.01        638.74        28.39 o                         
 -11   5   4       1933.03       1815.02        38.44 o                         
 -10   5   4        276.22        315.85        14.73 o                         
  -9   5   4        362.66        414.64        16.41 o                         
  -8   5   4         19.60          2.83         7.88 o                         
  -7   5   4        430.68        364.06        14.99 o                         
  -6   5   4        200.59        267.57        11.88 o                         
  -5   5   4       1640.47       1752.78        31.16 o                         
  -4   5   4        580.92        579.92        26.34 o                         
  -3   5   4       2217.98       2361.80        35.10 o                         
  -2   5   4       1554.69       2102.91       140.65 o                         
  -1   5   4        224.63        292.21         8.04 o                         
   0   5   4        758.16        882.86        35.81 o                         
   1   5   4        447.41        429.50        12.78 o                         
   2   5   4        722.59        707.28        14.73 o                         
   3   5   4       9676.97       9712.20       112.92 o                         
   4   5   4        763.43        770.23        23.88 o                         
   5   5   4       3092.03       3058.92        44.21 o                         
   6   5   4         67.75         81.80        10.41 o                         
   7   5   4        703.71        659.64        22.13 o                         
   8   5   4         26.46        220.15        66.53 o                         
   9   5   4        404.49        493.03        36.17 o                         
  10   5   4         85.31        270.04        54.50 o                         
  11   5   4          9.98          7.10        14.15 o                         
  12   5   4        476.21        477.61        25.42 o                         
  13   5   4         15.97          6.19        24.56 o                         
  14   5   4         91.08         58.80        29.67 o                         
  15   5   4        443.62        548.86        52.30 o                         
  16   5   4          0.04        -22.72        47.18 o                         
 -16   6   4        236.03        140.87        69.69 o                         
 -15   6   4         38.65          0.28        29.47 o                         
 -14   6   4        790.41        702.48        47.20 o                         
 -13   6   4         94.27        135.24        22.52 o                         
 -12   6   4         58.45        108.83        20.50 o                         
 -11   6   4         28.44         46.82        16.78 o                         
 -10   6   4       1601.28       1660.19        40.79 o                         
  -9   6   4         34.34         40.01        14.92 o                         
  -8   6   4       7970.93       7588.69       123.16 o                         
  -7   6   4         97.54         85.08        10.90 o                         
  -6   6   4        701.95        694.66        21.58 o                         
  -5   6   4       1812.03       1818.79        48.01 o                         
  -4   6   4       1528.04       1593.69        27.87 o                         
  -3   6   4        350.35        409.07        12.64 o                         
  -2   6   4       3578.48       3413.65        49.11 o                         
  -1   6   4       1326.87       1494.72        36.30 o                         
   0   6   4       5048.40       5113.04       114.34 o                         
   1   6   4        137.61        157.42        12.56 o                         
   2   6   4       6518.28       6229.89        69.23 o                         
   3   6   4        402.15        381.21        12.30 o                         
   4   6   4       9577.22       9268.32       105.78 o                         
   5   6   4          8.83         96.75        28.44 o                         
   6   6   4        149.19        209.26        25.34 o                         
   7   6   4       1094.00       1107.44        29.12 o                         
   8   6   4       4050.79       4053.22        67.23 o                         
   9   6   4       2056.53       2031.08        43.64 o                         
  10   6   4         80.64         57.69        15.56 o                         
  11   6   4        190.69        310.66        23.16 o                         
  12   6   4         60.38         56.26        18.59 o                         
  13   6   4         68.52         49.09        25.03 o                         
  14   6   4       1463.52       1396.11        71.13 o                         
  15   6   4        107.11        109.08        35.60 o                         
 -16   7   4        138.51        -94.95       120.00 o                         
 -15   7   4       1082.26        953.37       100.89 o                         
 -14   7   4        154.91        108.60        50.23 o                         
 -13   7   4        454.35        455.28        32.23 o                         
 -12   7   4        138.80        177.06        24.31 o                         
 -11   7   4       3484.54       3568.05        69.20 o                         
 -10   7   4         33.64         47.84        15.76 o                         
  -9   7   4       3635.94       3588.78        62.40 o                         
  -8   7   4         46.25         48.09        16.28 o                         
  -7   7   4        686.79        684.81        33.63 o                         
  -6   7   4        350.80        322.53        14.31 o                         
  -5   7   4       1434.06       1345.39        24.39 o                         
  -4   7   4       1096.40       1177.37        50.31 o                         
  -3   7   4       6531.90       6285.59        79.37 o                         
  -2   7   4        697.76        724.72        21.09 o                         
  -1   7   4       1849.98       1959.23        46.05 o                         
   0   7   4        876.54        870.38        32.25 o                         
   1   7   4       4373.96       4448.10        77.61 o                         
   2   7   4         12.13         24.05         6.62 o                         
   3   7   4      14316.67      13440.67       149.46 o                         
   4   7   4          0.07         16.63         8.75 o                         
   5   7   4       3162.34       3177.44        45.69 o                         
   6   7   4       1386.17       1412.41        31.99 o                         
   7   7   4       1950.88       1991.68        42.80 o                         
   8   7   4          2.69         35.41        15.78 o                         
   9   7   4       3015.00       3148.85        57.38 o                         
  10   7   4        125.73        196.98        18.02 o                         
  11   7   4       1168.66       1187.27        39.01 o                         
  12   7   4        344.96        317.41        27.43 o                         
  13   7   4       1027.81       1026.40        61.17 o                         
  14   7   4          8.82         -6.74        39.93 o                         
  15   7   4        965.36        831.58       107.40 o                         
 -15   8   4          4.43        -47.84        64.20 o                         
 -14   8   4        212.92         89.67        42.47 o                         
 -13   8   4         10.91         20.10        26.38 o                         
 -12   8   4       2722.40       2580.95        91.91 o                         
 -11   8   4        106.24        109.38        21.81 o                         
 -10   8   4       1956.52       1830.73        49.89 o                         
  -9   8   4        673.48        702.72        29.61 o                         
  -8   8   4       2837.52       2705.38        66.78 o                         
  -7   8   4          6.68          2.24        13.80 o                         
  -6   8   4       5591.43       5462.99        77.87 o                         
  -5   8   4          0.63          6.60         8.44 o                         
  -4   8   4       1486.45       1376.68        33.92 o                         
  -3   8   4        487.09        379.74        19.37 o                         
  -2   8   4       2554.94       2494.95        47.71 o                         
  -1   8   4          8.28         38.31        14.86 o                         
   0   8   4      10085.47       9960.31       163.47 o                         
   1   8   4        204.97        296.57        19.01 o                         
   2   8   4       3999.23       4050.03        79.02 o                         
   3   8   4        181.11        196.00        13.79 o                         
   4   8   4       3608.89       3609.30        49.75 o                         
   5   8   4         93.52        148.46        11.84 o                         
   6   8   4      13236.17      13736.89       159.87 o                         
   7   8   4         28.87         78.20        19.92 o                         
   8   8   4       1728.69       1922.64        69.02 o                         
   9   8   4        270.49        250.72        19.69 o                         
  10   8   4        743.86        904.14        35.57 o                         
  11   8   4         46.84         42.35        19.92 o                         
  12   8   4       1661.08       1703.34        59.55 o                         
  13   8   4        251.15        269.23        45.98 o                         
  14   8   4       1798.45       1814.16        96.43 o                         
  15   8   4          9.89         13.77        54.13 o                         
 -15   9   4        619.50        724.50       112.62 o                         
 -14   9   4         14.27        -41.18        78.01 o                         
 -13   9   4       1147.41       1032.10       103.91 o                         
 -12   9   4         56.13         61.18        25.67 o                         
 -11   9   4       1381.22       1313.69        51.57 o                         
 -10   9   4          3.74         29.50        17.06 o                         
  -9   9   4        594.59        528.85        24.82 o                         
  -8   9   4       1029.77       1065.80        30.56 o                         
  -7   9   4       6315.83       6525.45        95.17 o                         
  -6   9   4         18.40         19.75         9.87 o                         
  -5   9   4       6553.94       6706.66        88.85 o                         
  -4   9   4         71.74         51.99        12.91 o                         
  -3   9   4       4068.53       4090.78        75.61 o                         
  -2   9   4        762.36        800.37        35.55 o                         
  -1   9   4       8025.50       7918.30       141.99 o                         
   0   9   4          1.70          7.53        15.12 o                         
   1   9   4       9958.34       9774.81       160.72 o                         
   2   9   4        729.99        667.66        29.43 o                         
   3   9   4       2708.41       2856.60        59.98 o                         
   4   9   4         18.53         27.11        11.30 o                         
   5   9   4       5336.64       5329.13        70.02 o                         
   6   9   4         61.23         76.32        11.61 o                         
   7   9   4       3138.70       3304.07        55.99 o                         
   8   9   4       1707.21       1785.14        45.50 o                         
   9   9   4       1144.96       1216.64        51.29 o                         
  10   9   4         27.13         47.91        21.87 o                         
  11   9   4       2179.97       2503.88        75.86 o                         
  12   9   4         28.40         17.74        28.55 o                         
  13   9   4       1615.60       1532.33       136.08 o                         
  14   9   4        333.79        313.73        86.48 o                         
 -12  10   4       1304.55       1140.43        83.83 o                         
 -11  10   4          9.51         16.90        38.59 o                         
 -10  10   4       2279.03       2237.55        75.50 o                         
  -9  10   4         32.84         37.01        18.32 o                         
  -8  10   4        537.49        510.83        25.72 o                         
  -7  10   4        414.49        304.26        16.51 o                         
  -6  10   4       2588.77       2659.92        50.91 o                         
  -5  10   4         22.01         14.93        13.79 o                         
  -4  10   4       2819.06       2847.95        56.93 o                         
  -3  10   4          5.45         15.08        13.90 o                         
  -2  10   4       3645.65       3567.16        84.89 o                         
  -1  10   4         31.70         46.52        15.65 o                         
   0  10   4       3582.66       3514.32        85.72 o                         
   1  10   4          1.87         24.79        16.24 o                         
   2  10   4       2195.36       2235.23        57.16 o                         
   3  10   4        320.93        298.75        20.49 o                         
   4  10   4       2857.95       2878.39        75.21 o                         
   5  10   4         10.86         37.13        17.99 o                         
   6  10   4       3930.49       3720.86        74.05 o                         
   7  10   4        197.07        151.67        16.78 o                         
   8  10   4       2948.84       3062.13        70.61 o                         
   9  10   4          0.65         -6.26        19.36 o                         
  10  10   4       1479.72       1520.57        71.83 o                         
  11  10   4         61.95         85.27        39.70 o                         
  12  10   4        443.60        421.41        84.21 o                         
 -11  11   4        263.08        202.31        70.51 o                         
 -10  11   4          0.21         -6.92        54.33 o                         
  -9  11   4        321.72        267.45        56.57 o                         
  -8  11   4          6.50          5.02        26.43 o                         
  -7  11   4       1001.98        941.95        39.97 o                         
  -6  11   4        230.43        216.17        22.59 o                         
  -5  11   4       1986.67       2087.98        53.70 o                         
  -4  11   4          0.03         27.72        16.45 o                         
  -3  11   4       2281.17       2269.80        57.50 o                         
  -2  11   4         90.28        101.09        19.53 o                         
  -1  11   4       2359.37       2146.99        50.28 o                         
   0  11   4        447.82        383.42        24.00 o                         
   1  11   4        844.75        732.96        33.04 o                         
   2  11   4          6.65         29.36        17.57 o                         
   3  11   4       1335.42       1370.95        40.93 o                         
   4  11   4          0.31         22.91        20.26 o                         
   5  11   4       1284.51       1263.47        52.63 o                         
   6  11   4        114.91        178.34        29.15 o                         
   7  11   4       1195.17       1172.52        54.93 o                         
   8  11   4          3.93          5.54        25.12 o                         
   9  11   4       1260.77       1642.30       130.59 o                         
  10  11   4          0.69          6.23        50.29 o                         
  11  11   4       1504.16       1559.74       136.19 o                         
  12  11   4         37.66         28.56        56.64 o                         
 -10  12   4        317.86        327.74        76.42 o                         
  -9  12   4          0.66         66.57        60.58 o                         
  -8  12   4         26.56         41.63        35.88 o                         
  -7  12   4        286.96        304.10        38.46 o                         
  -6  12   4        287.47        288.90        36.95 o                         
  -5  12   4         32.58         46.03        28.40 o                         
  -4  12   4       1721.72       1730.28       101.36 o                         
  -3  12   4         44.70         80.04        19.59 o                         
  -2  12   4       3070.80       3005.77        77.38 o                         
  -1  12   4        134.44        145.80        18.21 o                         
   0  12   4         54.24         39.09        17.46 o                         
   1  12   4        360.24        408.89        39.29 o                         
   2  12   4        339.99        354.21        24.38 o                         
   3  12   4        197.54        186.17        23.71 o                         
   4  12   4        610.32        640.20        43.06 o                         
   5  12   4        237.78        304.40        35.28 o                         
   6  12   4        276.42        369.99        38.76 o                         
   7  12   4        144.51        153.33        62.23 o                         
   8  12   4       1217.53       1257.37        87.46 o                         
  -7  13   4         19.17         61.21        55.30 o                         
  -6  13   4        298.63        380.03        73.06 o                         
  -5  13   4        122.32        103.47        34.55 o                         
  -4  13   4          0.47         31.77        33.74 o                         
  -3  13   4       1051.83       1058.80        65.13 o                         
  -2  13   4          1.49         -4.48        28.72 o                         
  -1  13   4        361.12        355.21        36.52 o                         
   0  13   4        303.02        232.71        37.76 o                         
   1  13   4         39.37         66.81        29.07 o                         
   2  13   4        120.79        126.00        28.78 o                         
   3  13   4          9.37        -27.62        45.49 o                         
   4  13   4        500.96        508.78        63.41 o                         
   5  13   4          1.25          7.83        56.70 o                         
   6  13   4        188.64         89.90        68.95 o                         
   7  13   4        379.91        343.48        86.71 o                         
  -3  14   4         20.75         39.85        62.09 o                         
  -2  14   4         57.94         54.60        54.02 o                         
  -1  14   4         11.19          5.45        49.55 o                         
   2  14   4        159.74        105.53        68.37 o                         
 -18   1   5        649.09        677.82        88.46 o                         
 -17   1   5        103.24        166.91        27.78 o                         
 -16   1   5          4.90         33.22        23.66 o                         
 -15   1   5         73.17         77.90        23.11 o                         
 -14   1   5        297.58        305.34        26.20 o                         
 -13   1   5        644.33        827.19        64.04 o                         
 -12   1   5       1175.26       1509.35        70.85 o                         
 -11   1   5        740.27       1063.40        65.11 o                         
 -10   1   5       1443.85       1496.72        51.49 o                         
  -9   1   5       1203.27       1203.58        72.82 o                         
  -8   1   5         58.95         32.15        13.77 o                         
  -7   1   5       1137.37       1569.52        52.09 o                         
  -6   1   5       4229.23       4848.96        88.42 o                         
  -5   1   5        209.19        261.29        37.09 o                         
  -4   1   5      11991.72      11586.25       189.29 o                         
  -3   1   5         92.34        100.60         9.92 o                         
  -2   1   5      18123.79      17850.32       341.71 o                         
  -1   1   5      10117.24       9782.76       178.12 o                         
   0   1   5       1407.38       1495.27        68.73 o                         
   1   1   5      10367.88      10606.45       133.48 o                         
   2   1   5       7212.98       7212.74        90.84 o                         
   3   1   5      11966.70      12378.34       149.08 o                         
   4   1   5       3663.69       3759.03        51.37 o                         
   5   1   5        567.27        779.05        63.89 o                         
   6   1   5       5848.98       6809.36       433.86 o                         
   7   1   5        694.94        668.24        24.82 o                         
   8   1   5        490.57        945.45       135.30 o                         
   9   1   5       4616.04       4866.70        88.05 o                         
  10   1   5         24.12         39.77        13.48 o                         
  11   1   5        249.61        250.75        21.62 o                         
  12   1   5          5.50         40.48        16.41 o                         
  13   1   5       2266.33       2239.54        53.42 o                         
  14   1   5        505.19        497.02        32.40 o                         
  15   1   5         80.59        126.05        23.90 o                         
  16   1   5         53.21         84.29        32.32 o                         
  17   1   5        521.78        479.47        79.40 o                         
  18   1   5         45.02        469.12       313.80 o                         
 -18   2   5        370.22        443.85        75.84 o                         
 -17   2   5        360.31        319.53        53.45 o                         
 -16   2   5        211.47        263.50        30.68 o                         
 -15   2   5       1233.65       1143.74        46.34 o                         
 -14   2   5         45.39        266.33        40.97 o                         
 -13   2   5        664.46        691.66        25.91 o                         
 -12   2   5       1838.19       1759.96        40.00 o                         
 -11   2   5       4785.19       5202.26        83.03 o                         
 -10   2   5       1691.54       1575.96        37.75 o                         
  -9   2   5        158.74        357.61        62.81 o                         
  -8   2   5        111.55        157.23        16.30 o                         
  -7   2   5       2105.59       1673.68        36.96 o                         
  -6   2   5      16276.41      16666.89       240.85 o                         
  -5   2   5       4038.41       3617.88       102.21 o                         
  -4   2   5       1715.07       1582.66        32.46 o                         
  -3   2   5       9612.85       9155.79       127.10 o                         
  -2   2   5       6109.66       6081.93        84.91 o                         
  -1   2   5       3312.10       3311.87        56.09 o                         
   0   2   5       5590.47       5706.41       121.64 o                         
   1   2   5      22956.27      22042.34       260.77 o                         
   2   2   5      23785.53      23590.26       245.57 o                         
   3   2   5       1509.00       1734.30        27.28 o                         
   4   2   5       8779.98       9135.00       225.24 o                         
   5   2   5       9304.30      10213.89       403.70 o                         
   6   2   5       2571.47       2633.41       104.26 o                         
   7   2   5        922.58       1063.75        88.56 o                         
   8   2   5       2019.49       1948.75        37.23 o                         
   9   2   5         76.43        139.24        16.94 o                         
  10   2   5       1154.83       1262.72        33.20 o                         
  11   2   5       1991.33       1903.38        42.30 o                         
  12   2   5       2890.04       2734.10        53.11 o                         
  13   2   5         90.06        107.00        16.01 o                         
  14   2   5       2633.51       2502.14        65.41 o                         
  15   2   5        214.17        227.90        27.28 o                         
  16   2   5        241.93        174.67        36.03 o                         
  17   2   5        636.99        890.85       287.33 o                         
  18   2   5        770.35        711.99       147.24 o                         
 -18   3   5        289.54        220.50        69.33 o                         
 -17   3   5        860.43        971.77        70.70 o                         
 -16   3   5       1794.79       1952.21        86.28 o                         
 -15   3   5          1.61         51.08        21.58 o                         
 -14   3   5       3794.50       3884.20        83.39 o                         
 -13   3   5       1029.92       1174.62        59.26 o                         
 -12   3   5       1341.45       1268.50        36.52 o                         
 -11   3   5       4506.97       4489.78       108.34 o                         
 -10   3   5        672.67        698.01        44.64 o                         
  -9   3   5       1011.23        950.37        33.66 o                         
  -8   3   5      11038.08      11050.72       212.35 o                         
  -7   3   5      12166.06      12091.82       155.69 o                         
  -6   3   5      25815.47      26386.66       458.48 o                         
  -5   3   5       3553.87       3200.86        51.96 o                         
  -4   3   5       3470.29       3080.14        48.18 o                         
  -3   3   5       2439.81       2314.59        35.15 o                         
  -2   3   5       2812.22       2519.35        35.86 o                         
  -1   3   5       5978.54       6019.61       101.06 o                         
   0   3   5      31964.19      31265.79       334.84 o                         
   1   3   5      17782.73      17975.36       208.56 o                         
   2   3   5       4672.70       4299.91        66.23 o                         
   3   3   5      10886.79      11546.24       203.13 o                         
   4   3   5       6276.35       5726.60        74.34 o                         
   5   3   5      10545.51      12547.81       620.36 o                         
   6   3   5       9799.76       9669.37       116.29 o                         
   7   3   5       6414.23       6770.34        85.39 o                         
   8   3   5       6674.27       7458.34       266.35 o                         
   9   3   5        323.56        389.31        20.55 o                         
  10   3   5       2478.72       2382.99        44.33 o                         
  11   3   5       3880.07       3594.88        59.24 o                         
  12   3   5        798.32        718.97        28.07 o                         
  13   3   5        999.30       1035.07        35.12 o                         
  14   3   5          7.27         12.18        22.98 o                         
  15   3   5       1859.39       1843.49        70.42 o                         
  16   3   5        851.93        673.60        45.45 o                         
  17   3   5       1895.10       1906.70       168.43 o                         
 -17   4   5        787.14        724.18       134.19 o                         
 -16   4   5        451.43        388.91        37.86 o                         
 -15   4   5       2373.74       2484.51        78.09 o                         
 -14   4   5        892.14        823.00        32.53 o                         
 -13   4   5        888.32        970.21        33.01 o                         
 -12   4   5        613.06        680.63        48.54 o                         
 -11   4   5       1746.48       1713.62        47.09 o                         
 -10   4   5       3796.60       3847.57       199.97 o                         
  -9   4   5       4803.92       4760.90       117.52 o                         
  -8   4   5       2931.46       2911.87        66.82 o                         
  -7   4   5       5241.88       5289.20       151.91 o                         
  -6   4   5       4013.68       3661.53        54.56 o                         
  -5   4   5       9480.46       8584.68       138.29 o                         
  -4   4   5       5381.98       5268.95        71.40 o                         
  -3   4   5      18002.24      16899.11       226.96 o                         
  -2   4   5      19723.24      19802.58       242.69 o                         
  -1   4   5         15.26         12.63         5.94 o                         
   0   4   5       9271.25       8777.70       136.14 o                         
   1   4   5       2577.28       2631.98        44.14 o                         
   2   4   5       4970.28       4685.02       114.38 o                         
   3   4   5       7374.66       7652.68       201.50 o                         
   4   4   5      23439.22      24389.00       678.23 o                         
   5   4   5       4552.39       4788.53       159.84 o                         
   6   4   5       5277.35       5527.21        78.27 o                         
   7   4   5       4510.53       4373.96        67.45 o                         
   8   4   5       2157.83       2299.33        48.11 o                         
   9   4   5      11690.07      11421.81       147.45 o                         
  10   4   5       2402.16       2468.32        56.32 o                         
  11   4   5        665.93        624.52        24.29 o                         
  12   4   5        452.64        448.13        21.26 o                         
  13   4   5         28.97         11.74        18.59 o                         
  14   4   5       3704.91       3727.05        82.31 o                         
  15   4   5       2731.03       2548.38        77.48 o                         
  16   4   5       2488.45       2374.26        91.85 o                         
  17   4   5        695.55        638.95        94.64 o                         
 -17   5   5         75.26         96.11        65.90 o                         
 -16   5   5       1721.34       1820.68        98.80 o                         
 -15   5   5        796.10        729.55        48.11 o                         
 -14   5   5       1790.95       1774.67        61.58 o                         
 -13   5   5        270.54        241.82        20.15 o                         
 -12   5   5        208.88        235.34        15.56 o                         
 -11   5   5        365.20        441.43        17.87 o                         
 -10   5   5       1600.89       1674.71        45.95 o                         
  -9   5   5       5623.08       5378.29        74.78 o                         
  -8   5   5       1614.81       1708.26        60.18 o                         
  -7   5   5       2374.18       2306.80        48.89 o                         
  -6   5   5       1970.35       2026.97       100.10 o                         
  -5   5   5      11075.78      11550.22       137.43 o                         
  -4   5   5      20936.64      20035.29       258.83 o                         
  -3   5   5       3444.59       3062.35        43.56 o                         
  -2   5   5        308.66        194.08        25.90 o                         
  -1   5   5       3920.16       3497.72        45.39 o                         
   0   5   5       2838.49       3036.74        57.18 o                         
   1   5   5        834.34        895.46        40.13 o                         
   2   5   5       2349.25       2216.15        31.65 o                         
   3   5   5      28491.71      30141.87       796.36 o                         
   4   5   5       4495.89       4681.40        62.57 o                         
   5   5   5       3479.24       3307.08       105.03 o                         
   6   5   5       1808.42       1888.92        34.82 o                         
   7   5   5       1149.65       1351.72        30.46 o                         
   8   5   5       8106.08       8184.93       105.91 o                         
   9   5   5       6441.53       7065.70       134.49 o                         
  10   5   5       1588.74       1646.73        39.52 o                         
  11   5   5        977.38       1006.28        31.69 o                         
  12   5   5        127.09        118.15        18.28 o                         
  13   5   5       1120.85       1169.38        51.18 o                         
  14   5   5       1125.02       1126.20        51.80 o                         
  15   5   5       3192.40       3070.68       109.26 o                         
  16   5   5        299.36        280.91        75.55 o                         
 -16   6   5        277.85        330.84        88.07 o                         
 -15   6   5       1371.04       1418.66        64.01 o                         
 -14   6   5        991.91        987.53        53.38 o                         
 -13   6   5        897.50        927.44        37.38 o                         
 -12   6   5          7.25         43.28        16.60 o                         
 -11   6   5       2910.69       2792.31        53.85 o                         
 -10   6   5        639.63        684.58        26.78 o                         
  -9   6   5       1519.95       1548.54        42.59 o                         
  -8   6   5       5209.94       4958.40        70.27 o                         
  -7   6   5        105.03        155.04        17.99 o                         
  -6   6   5       7841.22       7509.27       130.38 o                         
  -5   6   5       4872.68       4744.36        75.41 o                         
  -4   6   5       2585.64       2313.05        49.25 o                         
  -3   6   5       3897.25       3609.00        69.65 o                         
  -2   6   5       4292.98       4271.88        63.75 o                         
  -1   6   5       4244.63       3810.25        61.32 o                         
   0   6   5        497.95        669.56        63.15 o                         
   1   6   5       3999.61       4004.11        91.29 o                         
   2   6   5       1816.60       1729.55        57.04 o                         
   3   6   5       3626.27       3691.03        46.90 o                         
   4   6   5      10899.41      10736.91       244.29 o                         
   5   6   5       5169.99       5162.64        72.10 o                         
   6   6   5       6063.09       6184.98        88.17 o                         
   7   6   5       7494.38       7434.30       101.15 o                         
   8   6   5       1119.31       1309.36        33.13 o                         
   9   6   5        828.94        930.24        29.06 o                         
  10   6   5       3108.18       3037.70        56.78 o                         
  11   6   5        580.22        528.22        26.74 o                         
  12   6   5       2322.65       2337.01        55.10 o                         
  13   6   5        406.15        385.99        33.12 o                         
  14   6   5        224.81        196.67        37.60 o                         
  15   6   5         62.78         60.68        42.19 o                         
 -16   7   5        616.21        452.77       122.28 o                         
 -15   7   5          1.28        -80.04       100.75 o                         
 -14   7   5        408.71        432.90        62.71 o                         
 -13   7   5          1.48          3.07        22.46 o                         
 -12   7   5       1617.03       1657.47        51.84 o                         
 -11   7   5       2475.48       2392.00        54.30 o                         
 -10   7   5       1034.87       1016.19        33.62 o                         
  -9   7   5         17.99         39.87        14.35 o                         
  -8   7   5       1517.53       1481.35        35.93 o                         
  -7   7   5       6421.01       6385.21        88.05 o                         
  -6   7   5       1997.20       2085.04        56.17 o                         
  -5   7   5       1367.21       1423.13        27.71 o                         
  -4   7   5       2891.37       2894.82        44.50 o                         
  -3   7   5       2382.00       2208.22        37.59 o                         
  -2   7   5       1862.24       1595.40        33.64 o                         
  -1   7   5       2264.70       2368.75       102.85 o                         
   0   7   5       5199.01       5078.37       138.72 o                         
   1   7   5       1001.31       1066.34        43.69 o                         
   2   7   5          1.66         35.54        10.56 o                         
   3   7   5       1071.82       1190.69        53.66 o                         
   4   7   5       9318.07       8984.97       105.94 o                         
   5   7   5       7201.63       7242.99        94.87 o                         
   6   7   5       1566.15       1606.40        48.93 o                         
   7   7   5       9487.60       9155.49       125.99 o                         
   8   7   5       1192.85       1172.04        31.71 o                         
   9   7   5        174.51        197.32        18.52 o                         
  10   7   5       2082.68       2013.10        43.20 o                         
  11   7   5         19.52          5.92        16.83 o                         
  12   7   5        558.44        534.47        31.82 o                         
  13   7   5        278.18        188.86        37.60 o                         
  14   7   5        352.08        347.16        51.84 o                         
  15   7   5        857.58        802.30        92.59 o                         
 -15   8   5         86.76         -3.64        60.05 o                         
 -14   8   5          6.02        -44.92        44.92 o                         
 -13   8   5       1307.86       1370.39        68.71 o                         
 -12   8   5         11.87         29.53        20.59 o                         
 -11   8   5        142.81        133.32        22.33 o                         
 -10   8   5          1.29         45.78        17.79 o                         
  -9   8   5        197.56        232.01        20.11 o                         
  -8   8   5         21.48        100.02        18.09 o                         
  -7   8   5       1519.69       1396.91        33.29 o                         
  -6   8   5       6147.87       5945.48        83.03 o                         
  -5   8   5        375.15        352.90        12.51 o                         
  -4   8   5       2067.53       1845.72        31.14 o                         
  -3   8   5        457.65        434.40        19.35 o                         
  -2   8   5        182.23        200.08        14.14 o                         
  -1   8   5       8530.78       8013.70       161.01 o                         
   0   8   5         31.20        141.27        24.64 o                         
   1   8   5        912.23        841.13        28.63 o                         
   2   8   5         53.51         35.91        12.58 o                         
   3   8   5       1586.04       1820.99        39.31 o                         
   4   8   5         55.44         53.55         8.21 o                         
   5   8   5       2292.97       2169.53        37.35 o                         
   6   8   5       1971.85       2009.61        37.57 o                         
   7   8   5        850.16        852.27        30.30 o                         
   8   8   5       4046.04       4445.71        72.10 o                         
   9   8   5        200.45        223.84        18.05 o                         
  10   8   5         30.02         27.35        17.35 o                         
  11   8   5       1012.24       1015.67        39.48 o                         
  12   8   5         98.99         61.33        22.71 o                         
  13   8   5          7.10        -21.00        35.73 o                         
  14   8   5        459.81        496.52        57.70 o                         
  15   8   5         85.30         53.81        56.69 o                         
 -15   9   5        107.53        -70.74        89.04 o                         
 -14   9   5         28.74         49.55        71.32 o                         
 -13   9   5        105.89         32.92        57.93 o                         
 -12   9   5        203.42        173.80        27.67 o                         
 -11   9   5         81.61        157.89        34.68 o                         
 -10   9   5          4.55         38.83        17.89 o                         
  -9   9   5         70.61        105.33        16.32 o                         
  -8   9   5         58.56        116.21        14.97 o                         
  -7   9   5        134.41        207.75        32.04 o                         
  -6   9   5         67.99         62.81        11.12 o                         
  -5   9   5        835.07        865.88        21.35 o                         
  -4   9   5        614.13        670.26        26.22 o                         
  -3   9   5         59.44         46.47        12.90 o                         
  -2   9   5         34.30         40.56        13.33 o                         
  -1   9   5          6.78         82.64        22.23 o                         
   0   9   5         71.37        105.38        17.75 o                         
   1   9   5         43.41         59.23        15.54 o                         
   2   9   5        975.86        986.76        57.75 o                         
   3   9   5        375.47        330.77        21.90 o                         
   4   9   5        296.50        351.17        19.19 o                         
   5   9   5        376.88        378.38        14.84 o                         
   6   9   5         73.18        111.24        15.10 o                         
   7   9   5       1269.09       1362.98        32.93 o                         
   8   9   5          6.06         48.61        18.99 o                         
   9   9   5        286.00        306.20        23.88 o                         
  10   9   5        147.38        181.58        24.91 o                         
  11   9   5        601.07        641.57        40.19 o                         
  12   9   5        152.07        159.26        32.16 o                         
  13   9   5        113.05         93.11        48.54 o                         
  14   9   5          6.81        -25.61        70.76 o                         
 -12  10   5        423.65        382.38        56.84 o                         
 -11  10   5          0.11         32.83        39.29 o                         
 -10  10   5        944.84        966.37        50.00 o                         
  -9  10   5          4.87         -3.62        19.77 o                         
  -8  10   5         52.77         68.31        14.34 o                         
  -7  10   5        552.06        577.31        21.08 o                         
  -6  10   5         18.71         33.41        10.17 o                         
  -5  10   5        741.82        721.10        31.34 o                         
  -4  10   5        180.32        203.59        17.44 o                         
  -3  10   5       1422.08       1617.78        45.77 o                         
  -2  10   5          0.10          0.37        14.35 o                         
  -1  10   5          5.05         10.47        12.22 o                         
   0  10   5          1.14          6.56        14.86 o                         
   1  10   5         41.68         45.22        16.08 o                         
   2  10   5        106.53         88.45        16.70 o                         
   3  10   5        424.72        436.97        27.41 o                         
   4  10   5         12.72          4.17        18.25 o                         
   5  10   5       2436.82       2257.61        72.28 o                         
   6  10   5          0.91         11.60        11.16 o                         
   7  10   5         17.16         89.27        30.68 o                         
   8  10   5         18.21         45.48        19.11 o                         
   9  10   5         26.76         25.53        19.22 o                         
  10  10   5          9.40          0.34        35.39 o                         
  11  10   5          0.11         -3.14        37.70 o                         
  12  10   5        124.44        127.69        65.55 o                         
 -11  11   5        536.91        447.70        84.04 o                         
 -10  11   5        144.92        203.25        69.66 o                         
  -9  11   5        606.21        630.90        89.78 o                         
  -8  11   5        992.15        952.16        55.24 o                         
  -7  11   5          1.10         34.74        19.27 o                         
  -6  11   5        559.33        574.70        30.96 o                         
  -5  11   5        614.77        630.26        39.72 o                         
  -4  11   5        283.29        293.76        21.90 o                         
  -3  11   5        766.24        763.10        32.00 o                         
  -2  11   5        203.05        197.72        17.78 o                         
  -1  11   5        495.11        477.76        23.04 o                         
   0  11   5        253.65        270.06        20.91 o                         
   1  11   5       2072.64       2260.97        62.71 o                         
   2  11   5        488.41        506.65        28.11 o                         
   3  11   5        415.36        467.70        25.11 o                         
   4  11   5        587.66        735.68        42.60 o                         
   5  11   5        282.82        355.93        30.66 o                         
   6  11   5        352.59        423.49        33.20 o                         
   7  11   5         69.62         90.02        26.55 o                         
   8  11   5          0.98         -0.12        25.24 o                         
   9  11   5         34.50         62.81        51.23 o                         
  10  11   5         95.53        173.35        60.04 o                         
  11  11   5        218.29        291.52        75.29 o                         
  12  11   5         21.03          7.07        62.95 o                         
 -10  12   5        469.80        580.68        91.54 o                         
  -9  12   5        790.80        925.29       220.10 o                         
  -8  12   5        346.90        463.29        63.41 o                         
  -7  12   5       1278.60       1208.95        63.26 o                         
  -6  12   5        372.84        325.67        46.21 o                         
  -5  12   5        394.79        439.51        38.11 o                         
  -4  12   5        220.31        264.85        33.05 o                         
  -3  12   5        320.24        402.41        26.79 o                         
  -2  12   5          2.10         19.92        17.27 o                         
  -1  12   5        226.23        248.88        22.86 o                         
   0  12   5        478.69        524.72        42.13 o                         
   1  12   5         53.65         62.03        16.90 o                         
   2  12   5       1054.23       1054.58        36.66 o                         
   3  12   5        651.17        746.35        38.34 o                         
   4  12   5        837.59        789.57        40.15 o                         
   5  12   5       1060.32       1059.40        47.56 o                         
   6  12   5        280.43        279.05        35.39 o                         
   7  12   5        511.02        559.63        79.25 o                         
   8  12   5        232.29        329.88        52.16 o                         
  -8  13   5        740.25        716.91        98.89 o                         
  -7  13   5        534.96        458.59        80.54 o                         
  -6  13   5        400.10        443.76        98.47 o                         
  -5  13   5        210.07        254.42        42.19 o                         
  -4  13   5       1066.75       1234.30        71.37 o                         
  -3  13   5        664.60        792.59        59.61 o                         
  -2  13   5        173.24        166.61        38.87 o                         
  -1  13   5         79.89         73.80        27.65 o                         
   0  13   5        201.05        238.18        42.89 o                         
   1  13   5        548.22        574.77        42.50 o                         
   2  13   5        481.76        399.97        48.14 o                         
   3  13   5        362.62        440.30        59.86 o                         
   4  13   5        394.27        380.36        57.59 o                         
   5  13   5        658.01        595.11        98.94 o                         
   6  13   5        730.31        653.82       106.45 o                         
   7  13   5        389.73        366.25        95.43 o                         
  -3  14   5        662.55        837.53       106.64 o                         
  -2  14   5         93.01        108.81        62.68 o                         
   2  14   5         47.78         -6.71        57.06 o                         
 -17   0   6       2139.98       2051.05        95.43 o                         
 -16   0   6        116.05        101.01        35.51 o                         
 -15   0   6        926.91        987.30        62.09 o                         
 -14   0   6         27.20         50.49        27.27 o                         
 -13   0   6        955.45        963.27        44.82 o                         
 -12   0   6       8761.54       8758.98       173.71 o                         
 -11   0   6       4514.21       4623.92       120.76 o                         
 -10   0   6       1839.77       1448.06        57.47 o                         
  -9   0   6       8456.93       8105.53       174.20 o                         
  -8   0   6        204.82        339.51        28.47 o                         
  -7   0   6      66021.66      63439.70      1261.49 o                         
  -6   0   6       3199.96       2796.46        80.05 o                         
  -5   0   6      34788.89      31131.53       626.81 o                         
  -4   0   6        952.79        827.00        32.26 o                         
  -3   0   6      61645.78      60966.46      1196.84 o                         
  -2   0   6       1987.46       1905.49        75.55 o                         
  -1   0   6        237.74        327.90        30.66 o                         
   0   0   6       2476.07       2582.03        52.65 o                         
   1   0   6      17311.96      17690.63       360.93 o                         
   2   0   6      83040.38      85893.22      1452.76 o                         
   3   0   6     121402.23     116726.38      1598.70 o                         
   4   0   6       4873.45       4889.00        85.18 o                         
   5   0   6      54933.06      52411.76       683.14 o                         
   6   0   6        335.26        258.79        16.42 o                         
   7   0   6      10498.81       9675.29       161.90 o                         
   8   0   6        850.74        920.43        41.16 o                         
   9   0   6       1702.56       1786.33        47.43 o                         
  10   0   6        922.28        860.28        35.83 o                         
  11   0   6       2118.95       2054.74        59.83 o                         
  12   0   6        278.42        357.47        29.11 o                         
  13   0   6       3870.73       3828.34        91.22 o                         
  14   0   6        898.83        807.13        56.12 o                         
  15   0   6       1439.59       1302.20        71.98 o                         
  16   0   6       1123.98       1005.84        66.40 o                         
 -18   1   6       3253.39       3256.93       189.14 o                         
 -17   1   6        378.68        409.00        35.25 o                         
 -16   1   6       1607.30       1600.48        60.71 o                         
 -15   1   6         76.75         49.47        21.70 o                         
 -14   1   6        774.58        837.20        38.18 o                         
 -13   1   6       1431.60       1352.07        43.51 o                         
 -12   1   6       2123.89       2207.18        74.65 o                         
 -11   1   6         96.73        195.43        32.27 o                         
 -10   1   6       3457.19       3330.11        82.92 o                         
  -9   1   6        370.72        356.72        22.97 o                         
  -8   1   6      16382.35      14850.96       251.60 o                         
  -7   1   6        900.85        952.28        33.36 o                         
  -6   1   6      10185.62       8243.42       145.21 o                         
  -5   1   6         25.38         16.43         9.39 o                         
  -4   1   6      20341.35      19082.39       285.88 o                         
  -3   1   6         84.27         40.81        10.46 o                         
  -2   1   6      27514.99      30495.85       515.53 o                         
  -1   1   6      10940.90      11261.40       177.77 o                         
   0   1   6      23086.20      21874.88       758.38 o                         
   1   1   6      59523.99      60548.04       770.73 o                         
   2   1   6       2153.09       2171.03       151.41 o                         
   3   1   6       2777.03       2910.74        41.48 o                         
   4   1   6      12266.25      11773.65       176.63 o                         
   5   1   6       1910.94       2113.24        33.71 o                         
   6   1   6      24218.74      22909.76       249.49 o                         
   7   1   6        136.24        113.40        12.11 o                         
   8   1   6      16228.48      15431.64       263.76 o                         
   9   1   6        219.01        187.10        15.78 o                         
  10   1   6          9.31         31.40        13.99 o                         
  11   1   6          0.56         44.69        16.35 o                         
  12   1   6       5396.93       5638.65       100.63 o                         
  13   1   6       2051.33       2205.05        55.68 o                         
  14   1   6        881.50        952.77        45.24 o                         
  15   1   6        375.52        373.75        32.69 o                         
  16   1   6       4333.06       4441.14       148.42 o                         
  17   1   6         32.23         22.14        50.89 o                         
  18   1   6       2750.69       3001.43       377.51 o                         
 -18   2   6         12.50          6.04        50.94 o                         
 -17   2   6       1736.77       1826.65       104.12 o                         
 -16   2   6        615.69        594.16        36.55 o                         
 -15   2   6       2342.50       2451.26        69.66 o                         
 -14   2   6        314.44        356.56        27.66 o                         
 -13   2   6          5.40         18.62        14.16 o                         
 -12   2   6          0.54          5.26        13.55 o                         
 -11   2   6       1379.65       1435.92        49.48 o                         
 -10   2   6        101.39         75.11        15.36 o                         
  -9   2   6       3789.01       3536.31        74.91 o                         
  -8   2   6         41.15         57.59        12.67 o                         
  -7   2   6      11643.91      10725.77       158.01 o                         
  -6   2   6        201.86        282.70        20.09 o                         
  -5   2   6       4174.92       3797.15        63.45 o                         
  -4   2   6        516.10        457.11        17.95 o                         
  -3   2   6      14144.63      15112.62       334.22 o                         
  -2   2   6         24.11        205.25        36.94 o                         
  -1   2   6      17412.06      20237.78       424.42 o                         
   0   2   6       1801.76       2043.28        55.41 o                         
   1   2   6       5715.22       5691.94       155.33 o                         
   2   2   6         74.78         68.98         6.64 o                         
   3   2   6       2107.81       1958.32        39.19 o                         
   4   2   6       4418.49       4276.35        61.51 o                         
   5   2   6      21171.56      19826.63       207.55 o                         
   6   2   6       3559.25       3901.84        74.75 o                         
   7   2   6      10742.66      10503.19       132.85 o                         
   8   2   6        574.99        516.23        19.45 o                         
   9   2   6       1155.47       1087.63        38.85 o                         
  10   2   6          3.76         28.00        12.89 o                         
  11   2   6        192.59        234.82        16.69 o                         
  12   2   6         88.86         79.23        14.18 o                         
  13   2   6       1504.83       1536.61        45.10 o                         
  14   2   6         76.47         84.30        19.44 o                         
  15   2   6       2935.84       3078.18        81.43 o                         
  16   2   6       1414.57       1197.70        69.26 o                         
  17   2   6       2237.94       2500.26       192.85 o                         
  18   2   6          0.27         62.25       104.71 o                         
 -18   3   6        313.12        254.18        69.44 o                         
 -17   3   6        164.12        148.23        44.54 o                         
 -16   3   6       1649.63       1612.85        71.72 o                         
 -15   3   6        193.83        206.82        25.61 o                         
 -14   3   6        792.59        883.98        36.69 o                         
 -13   3   6        490.60        445.34        23.00 o                         
 -12   3   6        145.06        184.01        17.39 o                         
 -11   3   6       1981.66       1901.35        48.75 o                         
 -10   3   6       1020.15       1178.47        41.59 o                         
  -9   3   6       1355.71       1109.57        38.53 o                         
  -8   3   6       5835.85       6019.77        89.50 o                         
  -7   3   6       1023.76       1085.28        31.14 o                         
  -6   3   6       2588.87       2415.61        51.82 o                         
  -5   3   6      12300.17      12635.92       175.88 o                         
  -4   3   6       4500.14       4510.07        69.53 o                         
  -3   3   6         13.04         54.47         8.11 o                         
  -2   3   6       6971.32       6872.38        85.30 o                         
  -1   3   6       2137.36       2888.26       181.13 o                         
   0   3   6        686.52        818.99        25.82 o                         
   1   3   6        864.01        967.01        45.71 o                         
   2   3   6      14287.02      14284.77       219.20 o                         
   3   3   6       3112.08       3059.76        36.98 o                         
   4   3   6        638.86        559.68        65.54 o                         
   5   3   6       3872.55       3451.77        58.16 o                         
   6   3   6         64.61        169.33        12.01 o                         
   7   3   6        488.52        550.93        19.11 o                         
   8   3   6      13953.50      14086.56       146.65 o                         
   9   3   6          2.40         34.29        12.02 o                         
  10   3   6       1135.13       1194.28        30.28 o                         
  11   3   6       1028.77       1055.53        31.52 o                         
  12   3   6        680.86        744.11        26.59 o                         
  13   3   6        180.78        129.24        21.61 o                         
  14   3   6        862.28        868.05        50.35 o                         
  15   3   6        566.32        510.22        39.10 o                         
  16   3   6        958.67        934.31        56.40 o                         
  17   3   6        385.21        314.42        59.05 o                         
 -17   4   6         71.27         58.76        41.11 o                         
 -16   4   6        107.16        118.86        30.80 o                         
 -15   4   6        609.72        690.33        42.78 o                         
 -14   4   6          0.60         -0.38        16.40 o                         
 -13   4   6        853.57        776.49        33.94 o                         
 -12   4   6        176.04        134.98        14.96 o                         
 -11   4   6          1.69         31.64        14.13 o                         
 -10   4   6        100.82        103.29        13.61 o                         
  -9   4   6        248.38        226.99        18.82 o                         
  -8   4   6        351.01        274.27        17.85 o                         
  -7   4   6        207.00        184.81        13.23 o                         
  -6   4   6         66.20         79.96        10.17 o                         
  -5   4   6       3564.51       4181.06        98.33 o                         
  -4   4   6         96.02        108.47         8.31 o                         
  -3   4   6      10128.29      10456.75       142.97 o                         
  -2   4   6       3496.63       3871.31       173.81 o                         
  -1   4   6        830.30       1084.40        22.68 o                         
   0   4   6        814.28        686.35        13.91 o                         
   1   4   6         90.88         95.26         7.32 o                         
   2   4   6         63.67         90.91        16.57 o                         
   3   4   6       2899.64       2894.37        67.58 o                         
   4   4   6       5977.61       6073.41        65.75 o                         
   5   4   6       1148.74       1075.96        70.71 o                         
   6   4   6        583.27        617.44        24.85 o                         
   7   4   6         24.10         74.87        12.11 o                         
   8   4   6        123.91        249.74        17.81 o                         
   9   4   6       1510.09       1439.94        35.86 o                         
  10   4   6        881.97        860.36        29.16 o                         
  11   4   6        255.79        269.32        17.84 o                         
  12   4   6         18.98         25.20        14.21 o                         
  13   4   6         63.99         67.69        22.53 o                         
  14   4   6          9.70         13.25        21.01 o                         
  15   4   6        441.73        470.50        37.91 o                         
  16   4   6        733.51        697.78        93.49 o                         
 -17   5   6        348.80        370.97        83.95 o                         
 -16   5   6         72.94         91.00        34.38 o                         
 -15   5   6         15.00         64.31        30.27 o                         
 -14   5   6         51.15         72.12        24.79 o                         
 -13   5   6         38.28         30.26        12.40 o                         
 -12   5   6         48.97         39.56        12.06 o                         
 -11   5   6          9.35         46.35        15.99 o                         
 -10   5   6       1393.42       1445.30        36.40 o                         
  -9   5   6         84.34         90.74        14.41 o                         
  -8   5   6       2311.13       2229.82        39.40 o                         
  -7   5   6       1671.04       1685.96        30.98 o                         
  -6   5   6         46.33         24.99         7.96 o                         
  -5   5   6       5342.62       5541.69        96.26 o                         
  -4   5   6        767.14        958.47        60.67 o                         
  -3   5   6        657.54        730.96        23.58 o                         
  -2   5   6          7.68         17.37         5.53 o                         
  -1   5   6       4333.13       4783.17        60.50 o                         
   0   5   6         34.35         35.43         4.92 o                         
   1   5   6        221.94        183.14         9.31 o                         
   2   5   6         24.41         22.66         6.17 o                         
   3   5   6       3061.45       3262.85        48.67 o                         
   4   5   6       6008.77       5844.22        69.36 o                         
   5   5   6       1119.88       1040.96        22.97 o                         
   6   5   6       1181.37       1356.80        25.93 o                         
   7   5   6          8.34         73.57        12.36 o                         
   8   5   6       1281.23       1384.60        43.57 o                         
   9   5   6         31.47         71.74        24.12 o                         
  10   5   6         25.92         10.57        13.14 o                         
  11   5   6        169.79        152.43        17.34 o                         
  12   5   6          3.88        -10.26        15.56 o                         
  13   5   6         64.80         34.46        23.01 o                         
  14   5   6        123.25        134.70        29.50 o                         
  15   5   6        133.16        137.32        37.71 o                         
 -16   6   6        753.86        811.33        75.75 o                         
 -15   6   6        707.99        594.86        46.02 o                         
 -14   6   6         74.82        106.89        26.16 o                         
 -13   6   6        160.08        170.68        22.36 o                         
 -12   6   6          0.79         47.36        17.25 o                         
 -11   6   6        554.16        568.82        25.28 o                         
 -10   6   6        190.66        196.25        15.21 o                         
  -9   6   6       3887.24       3922.65        60.78 o                         
  -8   6   6       1044.82        998.18        27.88 o                         
  -7   6   6       5381.62       5252.53        73.16 o                         
  -6   6   6        195.11        241.42        13.74 o                         
  -5   6   6       2197.97       2256.58        36.38 o                         
  -4   6   6        164.92        282.08        34.43 o                         
  -3   6   6       6838.56       7171.22        91.69 o                         
  -2   6   6         55.88        106.94         7.67 o                         
  -1   6   6       4219.77       4265.58        54.29 o                         
   0   6   6        181.39        164.49         7.02 o                         
   1   6   6        409.09        275.29         9.76 o                         
   2   6   6         63.59         85.70         7.50 o                         
   3   6   6      10499.29       9818.65       110.35 o                         
   4   6   6          6.33         89.49        28.06 o                         
   5   6   6       1945.64       1922.38        31.85 o                         
   6   6   6       2453.93       2504.41        59.55 o                         
   7   6   6       2515.64       2621.72        93.57 o                         
   8   6   6        955.87       1017.33        30.59 o                         
   9   6   6       5173.28       4681.82        85.44 o                         
  10   6   6        680.96        769.95        26.81 o                         
  11   6   6          4.79          7.54        15.57 o                         
  12   6   6       2022.56       1870.05        51.23 o                         
  13   6   6        223.30        200.98        40.86 o                         
  14   6   6        338.58        251.70        39.53 o                         
  15   6   6        971.96        937.17        75.21 o                         
 -16   7   6        848.38        573.97       177.62 o                         
 -15   7   6        227.38        149.16        62.52 o                         
 -14   7   6        434.25        369.52        45.49 o                         
 -13   7   6        679.00        672.16        36.44 o                         
 -12   7   6        374.24        473.42        38.00 o                         
 -11   7   6        134.80        125.00        19.93 o                         
 -10   7   6       2607.58       2562.02        66.60 o                         
  -9   7   6        531.40        502.67        22.85 o                         
  -8   7   6       9536.18       9199.40       114.58 o                         
  -7   7   6       1117.13       1059.94        27.65 o                         
  -6   7   6       4820.56       4791.17        66.44 o                         
  -5   7   6         20.72         51.38        12.44 o                         
  -4   7   6       3754.75       3850.97        57.90 o                         
  -3   7   6       1433.78       1243.86        25.86 o                         
  -2   7   6       2410.54       2391.93        33.84 o                         
  -1   7   6         46.29         57.69        10.73 o                         
   0   7   6        164.06        123.20        12.93 o                         
   1   7   6       1236.34       1319.91        26.13 o                         
   2   7   6       3173.49       2969.43        40.89 o                         
   3   7   6        317.93        365.14        18.01 o                         
   4   7   6      20235.50      19240.35       210.51 o                         
   5   7   6          7.28         58.15        13.47 o                         
   6   7   6       5972.39       6136.34       128.47 o                         
   7   7   6        136.45        185.92        16.82 o                         
   8   7   6       1080.79       1371.93        89.53 o                         
   9   7   6       1070.70       1001.60        30.55 o                         
  10   7   6        430.51        469.08        22.95 o                         
  11   7   6         11.89         25.81        16.84 o                         
  12   7   6       1163.39       1102.17        42.50 o                         
  13   7   6         19.92         19.06        25.69 o                         
  14   7   6       1769.88       1855.24        98.56 o                         
  15   7   6          7.81        -39.91        60.84 o                         
 -15   8   6        567.74        460.75        75.77 o                         
 -14   8   6        602.85        567.70        75.60 o                         
 -13   8   6       1417.61       1413.63        61.25 o                         
 -12   8   6         38.91         47.47        21.01 o                         
 -11   8   6       1322.42       1142.92        41.04 o                         
 -10   8   6        369.93        330.79        23.75 o                         
  -9   8   6       2399.19       2484.94        57.10 o                         
  -8   8   6        498.34        444.47        21.09 o                         
  -7   8   6      12713.63      12438.64       156.19 o                         
  -6   8   6        776.10        933.35        28.16 o                         
  -5   8   6       2190.86       2090.52        32.34 o                         
  -4   8   6        227.12        260.78        14.00 o                         
  -3   8   6       3270.15       3122.83        47.53 o                         
  -2   8   6        538.27        513.62        19.88 o                         
  -1   8   6       1642.50       1732.22        50.58 o                         
   0   8   6        594.90        648.93        26.46 o                         
   1   8   6       5932.25       6205.18       101.81 o                         
   2   8   6        869.23        845.33        27.22 o                         
   3   8   6       2616.84       2544.72        41.08 o                         
   4   8   6          5.88         -1.34         8.44 o                         
   5   8   6       6495.52       6693.35        85.86 o                         
   6   8   6        616.54        648.06        25.29 o                         
   7   8   6       4877.18       5270.06       110.84 o                         
   8   8   6        266.95        261.61        15.26 o                         
   9   8   6       2359.88       2580.91        53.07 o                         
  10   8   6         27.64         42.05        17.94 o                         
  11   8   6       1372.59       1555.65        52.80 o                         
  12   8   6         25.21          7.62        21.65 o                         
  13   8   6        461.77        504.53        54.20 o                         
  14   8   6         17.54         23.30        39.57 o                         
  15   8   6        557.23        534.74        78.51 o                         
 -15   9   6        500.53        372.66        95.13 o                         
 -14   9   6        210.76        132.10        74.68 o                         
 -13   9   6        781.22        717.50        77.93 o                         
 -12   9   6       2252.10       2135.86        68.91 o                         
 -11   9   6         72.55         73.54        22.59 o                         
 -10   9   6       1441.01       1569.04        47.73 o                         
  -9   9   6        210.64        206.20        18.34 o                         
  -8   9   6       5049.48       5031.02        80.37 o                         
  -7   9   6        648.69        712.46        24.41 o                         
  -6   9   6       9376.03       9719.26       117.59 o                         
  -5   9   6         55.34         30.42        11.88 o                         
  -4   9   6       3993.59       4079.33        71.51 o                         
  -3   9   6        240.50        184.34        15.55 o                         
  -2   9   6       4255.03       4245.63        83.73 o                         
  -1   9   6       2971.66       2789.44        57.59 o                         
   0   9   6       7194.60       7090.60       129.78 o                         
   1   9   6        759.18        704.86        27.58 o                         
   2   9   6       5594.90       5699.98       104.57 o                         
   3   9   6       1576.68       1467.18        42.62 o                         
   4   9   6       4756.63       4619.75        91.81 o                         
   5   9   6         36.61         41.71        10.16 o                         
   6   9   6       5490.31       5722.81        84.25 o                         
   7   9   6         88.93        138.50        15.20 o                         
   8   9   6       4088.86       4342.24        81.86 o                         
   9   9   6        374.82        406.06        26.30 o                         
  10   9   6         79.87         75.42        21.10 o                         
  11   9   6        137.94        200.93        29.10 o                         
  12   9   6        915.63        867.11        52.43 o                         
  13   9   6        273.58        254.32        58.18 o                         
  14   9   6       1387.42       1157.98       134.61 o                         
 -12  10   6        234.54        255.66        86.78 o                         
 -11  10   6       1460.58       1320.29        86.13 o                         
 -10  10   6        298.59        396.53        34.58 o                         
  -9  10   6       1525.15       1439.86        43.31 o                         
  -8  10   6        192.28        181.22        17.17 o                         
  -7  10   6       4340.12       4428.70        69.63 o                         
  -6  10   6         19.32         20.73        10.34 o                         
  -5  10   6       3995.40       4024.27        72.81 o                         
  -4  10   6         74.30         57.43        13.12 o                         
  -3  10   6       2796.55       2746.95        62.99 o                         
  -2  10   6       1469.82       1420.49        36.03 o                         
  -1  10   6        930.86        879.64        26.89 o                         
   0  10   6        441.90        384.36        22.44 o                         
   1  10   6       3223.68       3087.70        68.03 o                         
   2  10   6        345.06        356.04        22.99 o                         
   3  10   6       3512.94       3497.85        80.75 o                         
   4  10   6          3.37          3.24        18.49 o                         
   5  10   6       6045.36       5768.66       181.63 o                         
   6  10   6         86.84         98.18        18.70 o                         
   7  10   6       6489.77       6587.99       139.41 o                         
   8  10   6        141.06        175.70        27.40 o                         
   9  10   6        992.86        948.41        41.92 o                         
  10  10   6        699.68        743.08        64.04 o                         
  11  10   6        539.02        502.20        57.85 o                         
  12  10   6         27.25         63.72        64.87 o                         
 -11  11   6         19.17         81.74        62.69 o                         
 -10  11   6        384.67        483.63        88.34 o                         
  -9  11   6         21.75         40.42        44.93 o                         
  -8  11   6        886.64        933.06        48.94 o                         
  -7  11   6        479.90        447.80        36.62 o                         
  -6  11   6       2563.74       2464.95        67.50 o                         
  -5  11   6         27.03         48.72        14.09 o                         
  -4  11   6       1940.48       1779.33        45.84 o                         
  -3  11   6          0.09         13.16        11.55 o                         
  -2  11   6       1170.31       1092.20        36.58 o                         
  -1  11   6        337.25        264.91        19.57 o                         
   0  11   6        436.21        350.22        21.35 o                         
   1  11   6         45.05         76.82        17.64 o                         
   2  11   6       1916.03       1871.83        51.84 o                         
   3  11   6        152.76        180.03        19.99 o                         
   4  11   6       3311.62       3321.21        84.56 o                         
   5  11   6        215.75        205.73        26.66 o                         
   6  11   6       2340.32       2322.94       115.74 o                         
   7  11   6        208.18        194.45        30.67 o                         
   8  11   6       1450.61       1571.91        94.33 o                         
   9  11   6        139.97        186.32        61.56 o                         
  10  11   6        829.53        885.26       102.56 o                         
  11  11   6          2.75         46.01        55.87 o                         
  12  11   6        917.20        685.32       100.20 o                         
 -10  12   6         35.10         21.56        59.07 o                         
  -9  12   6         11.79         36.88        40.81 o                         
  -8  12   6        370.84        358.77        57.22 o                         
  -7  12   6        689.64        770.86        53.42 o                         
  -6  12   6        205.63        306.88        39.07 o                         
  -5  12   6        820.28        736.10        46.47 o                         
  -4  12   6        302.91        325.41        37.44 o                         
  -3  12   6       2045.99       1972.61        68.38 o                         
  -2  12   6         28.16         35.32        13.44 o                         
  -1  12   6        568.92        456.38        25.28 o                         
   0  12   6          0.31         -1.70        15.14 o                         
   1  12   6        145.35        147.57        19.73 o                         
   2  12   6         46.97         43.43        16.69 o                         
   3  12   6        450.32        503.58        27.61 o                         
   4  12   6          1.63          8.97        20.45 o                         
   5  12   6        703.51        636.99        38.56 o                         
   6  12   6         96.91         83.02        32.03 o                         
   7  12   6       1095.50       1132.69        77.95 o                         
  -8  13   6         83.81        160.55        61.07 o                         
  -7  13   6         51.33         45.00        61.68 o                         
  -6  13   6         60.34         69.79        43.29 o                         
  -5  13   6        172.80        232.74        42.99 o                         
  -4  13   6        512.98        544.87        52.92 o                         
  -3  13   6        107.39        125.32        39.06 o                         
  -2  13   6        608.14        529.96        50.06 o                         
  -1  13   6         91.15        130.91        35.74 o                         
   0  13   6          0.14         -6.16        30.72 o                         
   1  13   6        362.72        402.52        37.17 o                         
   2  13   6         34.35         39.84        35.25 o                         
   3  13   6         41.00         61.86        45.84 o                         
   4  13   6        393.89        351.45        57.74 o                         
   5  13   6        534.13        518.96        95.50 o                         
   6  13   6        107.19        270.47        80.59 o                         
   7  13   6          4.41         50.49        66.75 o                         
  -3  14   6        358.22        324.06        83.90 o                         
  -2  14   6          0.61        -24.68        56.89 o                         
 -18   1   7         21.53         61.55        53.37 o                         
 -17   1   7         46.35         83.01        27.08 o                         
 -16   1   7        392.22        377.68        49.16 o                         
 -15   1   7         23.55         16.35        21.70 o                         
 -14   1   7         65.13         93.70        21.92 o                         
 -13   1   7        417.50        432.37        27.28 o                         
 -12   1   7        994.40       1063.41        43.08 o                         
 -11   1   7       1566.95       1489.37        55.02 o                         
 -10   1   7       2047.79       2109.31        82.85 o                         
  -9   1   7       2539.75       2416.76        63.55 o                         
  -8   1   7        560.84        543.97        31.38 o                         
  -7   1   7        143.66        136.04        16.24 o                         
  -6   1   7       3179.59       2602.10        78.12 o                         
  -5   1   7        761.54        956.90        27.88 o                         
  -4   1   7        228.38        171.99        11.57 o                         
  -3   1   7        952.80        996.09        29.31 o                         
  -2   1   7      36514.87      34627.69       817.53 o                         
  -1   1   7      32247.46      30968.15       772.62 o                         
   0   1   7       7913.61       8264.08       222.57 o                         
   1   1   7       8977.29       8912.16       138.23 o                         
   2   1   7      27939.18      28041.78       306.56 o                         
   3   1   7       2296.28       2237.47        41.41 o                         
   4   1   7      14490.29      15815.83       211.38 o                         
   5   1   7      12894.22      13721.82       367.55 o                         
   6   1   7         10.59         77.22        16.52 o                         
   7   1   7       1118.82       1621.72       105.59 o                         
   8   1   7        244.01        297.24        21.01 o                         
   9   1   7         18.45        123.61        16.36 o                         
  10   1   7        465.03        435.76        21.70 o                         
  11   1   7       2659.08       2929.65       151.74 o                         
  12   1   7       1391.97       1491.58        43.18 o                         
  13   1   7         11.02         43.54        18.93 o                         
  14   1   7        346.53        372.78        31.49 o                         
  15   1   7         14.14         50.87        25.53 o                         
  16   1   7          4.18         42.11        33.99 o                         
  17   1   7         97.04        571.65       341.10 o                         
  18   1   7        491.86        685.14       215.40 o                         
 -18   2   7        933.39        695.91        92.83 o                         
 -17   2   7        854.97        891.79        67.71 o                         
 -16   2   7        741.93        741.78        40.66 o                         
 -15   2   7        355.85        484.93        34.25 o                         
 -14   2   7       1697.78       1628.38        55.45 o                         
 -13   2   7        129.58        130.04        17.49 o                         
 -12   2   7       1525.17       1683.63        44.57 o                         
 -11   2   7       4973.91       4793.23        87.98 o                         
 -10   2   7        941.04        828.72        30.78 o                         
  -9   2   7       1626.15       1656.59        51.85 o                         
  -8   2   7       2709.95       2674.67        55.62 o                         
  -7   2   7       3075.48       3149.70       121.34 o                         
  -6   2   7      11210.12      10747.11       240.13 o                         
  -5   2   7      12108.67      11579.29       191.90 o                         
  -4   2   7      10809.70      10203.53       154.69 o                         
  -3   2   7        174.82        246.62         9.19 o                         
  -2   2   7      10704.15      10409.75       175.30 o                         
  -1   2   7       5473.96       5476.64        92.49 o                         
   0   2   7      16921.83      16637.25       258.44 o                         
   1   2   7      40346.24      40295.71       431.39 o                         
   2   2   7      10347.92      10065.52       106.35 o                         
   3   2   7       2387.41       2617.42        52.55 o                         
   4   2   7       4403.90       4938.31       177.27 o                         
   5   2   7       7736.36       8516.20       133.10 o                         
   6   2   7       6660.55       8298.61       387.73 o                         
   7   2   7       9060.60       9527.38       135.36 o                         
   8   2   7        275.85        587.68        48.22 o                         
   9   2   7         26.69         39.64        10.23 o                         
  10   2   7        820.06        886.76        50.07 o                         
  11   2   7        331.58        355.57        19.51 o                         
  12   2   7          7.77         38.98        13.57 o                         
  13   2   7       2207.35       2077.03        54.70 o                         
  14   2   7          0.40          3.45        19.17 o                         
  15   2   7       1742.48       1725.28       128.18 o                         
  16   2   7        672.84        678.43        64.44 o                         
  17   2   7        515.77        560.43       116.50 o                         
  18   2   7        782.08        836.80       132.99 o                         
 -18   3   7        431.63        321.61        73.38 o                         
 -17   3   7        888.36        859.58        75.42 o                         
 -16   3   7         72.25        160.32        39.87 o                         
 -15   3   7       3667.80       3713.98        89.08 o                         
 -14   3   7         89.55        218.48        40.15 o                         
 -13   3   7       1807.99       1767.76        47.47 o                         
 -12   3   7        454.88        553.12        26.82 o                         
 -11   3   7        159.34        215.02        26.66 o                         
 -10   3   7      10810.05      10566.25       156.18 o                         
  -9   3   7       4293.16       4349.04        76.74 o                         
  -8   3   7       8974.45       8696.44       176.30 o                         
  -7   3   7       5133.69       4966.54       184.84 o                         
  -6   3   7       8648.05       8672.87       128.22 o                         
  -5   3   7      16185.91      15585.51       260.00 o                         
  -4   3   7       1032.63        846.20        19.34 o                         
  -3   3   7      19176.97      18243.93       212.78 o                         
  -2   3   7       5861.74       5871.41        85.68 o                         
  -1   3   7      13209.78      12480.45       181.82 o                         
   0   3   7       9326.12       9838.03       187.24 o                         
   1   3   7      15533.11      15282.72       180.29 o                         
   2   3   7       4963.69       4977.43        60.60 o                         
   3   3   7        427.07        403.16        44.67 o                         
   4   3   7      44557.40      49891.55       870.67 o                         
   5   3   7      15792.87      17573.75       574.25 o                         
   6   3   7       8161.45       8606.64       195.08 o                         
   7   3   7       6435.37       6348.70       116.34 o                         
   8   3   7        502.58        492.72        22.99 o                         
   9   3   7       3280.30       3467.21        63.16 o                         
  10   3   7        374.95        400.43        25.69 o                         
  11   3   7        728.52        701.37        24.57 o                         
  12   3   7        337.16        392.41        21.64 o                         
  13   3   7        179.68        172.19        22.38 o                         
  14   3   7       2300.80       2349.86        62.75 o                         
  15   3   7        471.89        511.77        39.80 o                         
  16   3   7       1786.25       1565.61        87.45 o                         
  17   3   7        899.85        731.76        75.73 o                         
 -17   4   7        245.56        184.31        51.46 o                         
 -16   4   7       3344.89       3462.58        96.04 o                         
 -15   4   7        139.59        184.74        30.73 o                         
 -14   4   7        764.04        808.30        34.71 o                         
 -13   4   7        323.50        318.16        20.71 o                         
 -12   4   7        780.63        764.65        28.12 o                         
 -11   4   7         71.28        128.48        15.96 o                         
 -10   4   7       2956.83       3137.93        56.87 o                         
  -9   4   7       9775.10       9523.72       171.04 o                         
  -8   4   7       5403.56       5281.13        86.59 o                         
  -7   4   7      16551.82      15749.84       221.20 o                         
  -6   4   7       9167.69       8673.43       139.96 o                         
  -5   4   7        975.18        754.73        21.42 o                         
  -4   4   7      28851.77      26947.31       296.68 o                         
  -3   4   7       1601.04       1609.45        27.91 o                         
  -2   4   7       6162.50       5607.92        78.60 o                         
  -1   4   7       2751.96       2544.31        69.52 o                         
   0   4   7        339.59        371.48         9.48 o                         
   1   4   7      15978.45      15776.09       188.05 o                         
   2   4   7       7322.97       8067.63       222.45 o                         
   3   4   7      23535.41      23853.96       379.68 o                         
   4   4   7       6170.83       6670.29       274.45 o                         
   5   4   7      23646.84      25967.34       520.84 o                         
   6   4   7       5200.29       4971.21       143.62 o                         
   7   4   7       4080.50       4571.57        70.39 o                         
   8   4   7      12612.69      12263.55       142.39 o                         
   9   4   7         54.43         90.47        13.91 o                         
  10   4   7        728.02        773.76        24.91 o                         
  11   4   7        131.81        162.26        15.60 o                         
  12   4   7        541.02        484.12        23.21 o                         
  13   4   7       1374.27       1504.86        50.73 o                         
  14   4   7       1368.56       1369.17        50.48 o                         
  15   4   7       4056.33       4053.13       157.21 o                         
  16   4   7        399.21        377.33       116.22 o                         
 -17   5   7       1485.36       1378.33       138.66 o                         
 -16   5   7         24.52         35.58        33.81 o                         
 -15   5   7       4187.20       4179.28       113.70 o                         
 -14   5   7        947.96        926.81        44.95 o                         
 -13   5   7        498.86        467.69        22.37 o                         
 -12   5   7        136.69        134.18        15.13 o                         
 -11   5   7       1026.86       1119.06        34.55 o                         
 -10   5   7       1862.75       1909.56        44.44 o                         
  -9   5   7       1825.88       1914.57        61.89 o                         
  -8   5   7       9259.84       8935.87       145.30 o                         
  -7   5   7       2315.02       2353.21        80.65 o                         
  -6   5   7       8728.08       8108.12       140.85 o                         
  -5   5   7      21371.95      20918.43       256.21 o                         
  -4   5   7         63.25         43.86         7.87 o                         
  -3   5   7      20257.26      19190.31       239.46 o                         
  -2   5   7       6957.56       6829.55        92.04 o                         
  -1   5   7       2190.71       2449.42        34.31 o                         
   0   5   7         37.25         88.37         5.74 o                         
   1   5   7        165.34        160.01         9.49 o                         
   2   5   7      11441.49      11723.26       125.91 o                         
   3   5   7      11595.58      11927.23       137.05 o                         
   4   5   7      30096.79      30713.42       584.71 o                         
   5   5   7       3496.12       3380.00        54.51 o                         
   6   5   7       7855.37       8431.81        96.89 o                         
   7   5   7      13225.96      13597.01       141.70 o                         
   8   5   7        310.01        532.83        20.69 o                         
   9   5   7       3609.62       3887.36        62.60 o                         
  10   5   7       1277.95       1581.67        54.57 o                         
  11   5   7        187.09        202.30        17.83 o                         
  12   5   7        166.44        221.60        19.96 o                         
  13   5   7        281.55        276.35        29.15 o                         
  14   5   7       1839.01       1765.71        62.47 o                         
  15   5   7       2848.51       2937.82       107.34 o                         
 -17   6   7        381.38        369.65        79.68 o                         
 -16   6   7       2650.58       2404.20       152.38 o                         
 -15   6   7        244.87        243.60        35.18 o                         
 -14   6   7       2027.76       2114.82        86.11 o                         
 -13   6   7         14.72         16.01        20.17 o                         
 -12   6   7        214.81        202.92        21.08 o                         
 -11   6   7        783.73        793.65        23.03 o                         
 -10   6   7        525.42        553.59        21.35 o                         
  -9   6   7       2537.44       2400.79        44.31 o                         
  -8   6   7       3618.54       3809.86        62.18 o                         
  -7   6   7       7839.27       7364.73        95.87 o                         
  -6   6   7       3911.37       4236.55       115.93 o                         
  -5   6   7        899.87        904.44        19.96 o                         
  -4   6   7       9026.04       8448.30       152.34 o                         
  -3   6   7        573.28        520.63        15.98 o                         
  -2   6   7       6269.52       5755.16        68.63 o                         
  -1   6   7       1837.56       1845.24        26.73 o                         
   0   6   7       3776.51       4103.13        53.25 o                         
   1   6   7       4381.54       4705.25        91.91 o                         
   2   6   7        189.76        145.24         9.13 o                         
   3   6   7       9579.78       9402.47       181.13 o                         
   4   6   7      10827.97      10341.06       114.39 o                         
   5   6   7      15323.66      14885.51       170.60 o                         
   6   6   7       3870.90       4247.14       127.19 o                         
   7   6   7       2251.21       2543.14        52.91 o                         
   8   6   7       2829.62       3031.56        51.12 o                         
   9   6   7       1184.49       1272.23        32.09 o                         
  10   6   7       1867.55       1955.60        42.27 o                         
  11   6   7        330.91        355.62        21.46 o                         
  12   6   7        153.56        178.68        21.71 o                         
  13   6   7       1129.62        962.93        50.48 o                         
  14   6   7        150.64        144.54        35.40 o                         
  15   6   7       1872.51       1806.93       128.11 o                         
 -16   7   7        504.95        272.29        97.08 o                         
 -15   7   7        323.92        200.45        73.70 o                         
 -14   7   7        159.64         43.20        36.33 o                         
 -13   7   7        955.76        997.97        42.39 o                         
 -12   7   7        247.95        177.24        23.33 o                         
 -11   7   7        137.80        119.51        25.74 o                         
 -10   7   7       2571.70       2517.23        54.19 o                         
  -9   7   7        679.15        669.26        23.12 o                         
  -8   7   7         87.08        183.07        14.19 o                         
  -7   7   7         76.58        187.65        31.98 o                         
  -6   7   7      10028.59      10107.74       121.74 o                         
  -5   7   7      11643.68      11512.76       138.63 o                         
  -4   7   7        485.47        528.87        18.44 o                         
  -3   7   7       4539.09       4252.64        64.54 o                         
  -2   7   7        610.92        606.94        15.32 o                         
  -1   7   7       4251.42       3813.11        57.57 o                         
   0   7   7       5493.32       5370.41        79.71 o                         
   1   7   7         29.35         45.00         8.77 o                         
   2   7   7       4964.48       4851.27       152.40 o                         
   3   7   7         88.57         96.53         8.83 o                         
   4   7   7       5369.75       5325.18        76.91 o                         
   5   7   7       8174.05       7571.58        99.50 o                         
   6   7   7       5723.92       5999.16        85.48 o                         
   7   7   7       2125.36       1971.02        38.14 o                         
   8   7   7       2458.22       2692.17        49.17 o                         
   9   7   7        160.73        219.52        23.29 o                         
  10   7   7        201.41        228.09        18.32 o                         
  11   7   7       1300.66       1306.04        37.89 o                         
  12   7   7        554.78        530.15        32.04 o                         
  13   7   7         66.19        115.54        32.93 o                         
  14   7   7       1436.64       1449.47        93.53 o                         
  15   7   7        353.67        345.34        72.26 o                         
 -15   8   7         32.27        -69.39        69.39 o                         
 -14   8   7        113.38         17.80        55.38 o                         
 -13   8   7         28.97         60.76        28.04 o                         
 -12   8   7        404.26        424.27        38.70 o                         
 -11   8   7        518.76        515.38        33.56 o                         
 -10   8   7        479.97        548.11        31.40 o                         
  -9   8   7          7.66         88.63        24.29 o                         
  -8   8   7        216.06        234.05        15.13 o                         
  -7   8   7        929.05       1085.76        39.44 o                         
  -6   8   7       1285.09       1291.09        62.24 o                         
  -5   8   7        355.21        318.67        17.81 o                         
  -4   8   7         14.22         32.70         9.86 o                         
  -3   8   7       1485.92       1319.14        22.48 o                         
  -2   8   7         11.74         44.36        13.82 o                         
  -1   8   7        468.83        430.86        19.90 o                         
   0   8   7       4975.29       4816.48       125.42 o                         
   1   8   7        400.59        532.25        24.90 o                         
   2   8   7        467.67        470.66        15.07 o                         
   3   8   7        628.32        573.14        21.24 o                         
   4   8   7        698.11        710.16        37.62 o                         
   5   8   7        698.24        709.32        20.78 o                         
   6   8   7         35.41        103.57        28.22 o                         
   7   8   7        189.18        275.44        19.63 o                         
   8   8   7       1745.12       1713.83        43.63 o                         
   9   8   7        162.14        181.15        16.11 o                         
  10   8   7        835.05        772.03        34.01 o                         
  11   8   7         14.60         28.34        20.62 o                         
  12   8   7         77.43         32.92        26.29 o                         
  13   8   7        377.60        348.41        48.90 o                         
  14   8   7         10.75         32.69        52.09 o                         
 -15   9   7        144.07         88.80        80.81 o                         
 -14   9   7         56.19        -33.04        76.69 o                         
 -13   9   7          0.77        -45.47        49.33 o                         
 -12   9   7          3.43         24.73        24.64 o                         
 -11   9   7         65.10         24.42        23.74 o                         
 -10   9   7         14.51         78.46        23.85 o                         
  -9   9   7         43.84         46.12        15.35 o                         
  -8   9   7        282.56        307.09        31.99 o                         
  -7   9   7          6.48         27.27        13.09 o                         
  -6   9   7        254.51        279.08        16.60 o                         
  -5   9   7        211.04        266.31        14.55 o                         
  -4   9   7         97.71         76.96         8.33 o                         
  -3   9   7         15.57         36.22        11.53 o                         
  -2   9   7        583.62        566.57        21.29 o                         
  -1   9   7       1351.24       1411.82        31.27 o                         
   0   9   7         14.65         39.94        13.11 o                         
   1   9   7        247.74        316.95        32.17 o                         
   2   9   7        813.88        677.54        27.55 o                         
   3   9   7        221.35        185.84        12.67 o                         
   4   9   7        953.45        980.14        22.38 o                         
   5   9   7         52.63         65.14        11.77 o                         
   6   9   7         72.46         40.30        11.66 o                         
   7   9   7        402.51        375.55        19.43 o                         
   8   9   7        357.99        435.36        26.22 o                         
   9   9   7        193.20        182.69        21.27 o                         
  10   9   7         76.44         81.54        22.92 o                         
  11   9   7        180.14        181.44        28.28 o                         
  12   9   7          8.20         21.63        50.48 o                         
  13   9   7        121.42        144.72        49.50 o                         
  14   9   7          0.93        -78.58        78.58 o                         
 -12  10   7          8.38        -36.82        44.08 o                         
 -11  10   7        713.54        641.71        63.41 o                         
 -10  10   7         15.61         23.05        31.10 o                         
  -9  10   7       1038.27       1169.46        45.68 o                         
  -8  10   7         47.46         31.92        15.16 o                         
  -7  10   7         25.14         78.55        14.29 o                         
  -6  10   7        509.64        440.88        18.17 o                         
  -5  10   7        154.22        173.34        19.70 o                         
  -4  10   7        274.18        240.77        16.55 o                         
  -3  10   7        218.59        252.37        15.83 o                         
  -2  10   7        111.68         78.44        11.67 o                         
  -1  10   7         25.61         50.06        11.75 o                         
   0  10   7        259.04        217.10        18.39 o                         
   1  10   7          1.54         27.36        14.22 o                         
   2  10   7         31.86         38.22        14.99 o                         
   3  10   7        303.51        331.78        22.11 o                         
   4  10   7        233.14        230.56        19.72 o                         
   5  10   7         23.77         21.27         9.07 o                         
   6  10   7        430.90        589.06        43.70 o                         
   7  10   7        416.41        451.03        39.67 o                         
   8  10   7         14.67         39.42        19.08 o                         
   9  10   7         18.88         12.56        27.50 o                         
  10  10   7         48.02         18.41        34.40 o                         
  11  10   7         60.43         35.26        38.92 o                         
  12  10   7         49.21        -14.05        59.23 o                         
 -11  11   7         80.71         75.19        60.24 o                         
 -10  11   7        261.93        202.98        68.54 o                         
  -9  11   7        179.67        260.46        55.78 o                         
  -8  11   7        445.42        452.81        36.67 o                         
  -7  11   7       2235.63       2426.89        75.81 o                         
  -6  11   7        191.96        205.89        20.79 o                         
  -5  11   7        995.59        927.17        29.98 o                         
  -4  11   7          2.38         19.56        11.50 o                         
  -3  11   7        181.01        123.31        13.61 o                         
  -2  11   7         13.56         19.13         9.11 o                         
  -1  11   7        281.98        274.08        27.46 o                         
   0  11   7        711.67        761.45        27.30 o                         
   1  11   7         10.47         17.78        14.42 o                         
   2  11   7       1206.12       1322.92        42.20 o                         
   3  11   7        490.01        482.06        28.15 o                         
   4  11   7         64.46         99.92        21.70 o                         
   5  11   7        130.77        173.31        25.47 o                         
   6  11   7       1419.87       1567.33        60.86 o                         
   7  11   7       1138.75       1057.79        56.30 o                         
   8  11   7          1.54         -5.05        45.64 o                         
   9  11   7          9.07          5.54        47.81 o                         
  10  11   7          7.69        -24.12        53.67 o                         
  11  11   7        178.14        142.49        61.52 o                         
  -9  12   7        531.50        654.65        86.24 o                         
  -8  12   7        636.73        621.22        68.19 o                         
  -7  12   7        437.55        439.92        43.26 o                         
  -6  12   7       1334.80       1382.27        66.61 o                         
  -5  12   7       1204.02       1186.67        55.96 o                         
  -4  12   7       2184.06       2208.30        74.86 o                         
  -3  12   7         26.67         50.20        26.46 o                         
  -2  12   7        267.09        321.81        37.13 o                         
  -1  12   7         91.45        111.85        26.26 o                         
   0  12   7        274.42        242.76        24.80 o                         
   1  12   7        743.24        776.21        37.21 o                         
   2  12   7          1.77          1.69        15.87 o                         
   3  12   7       1084.72        975.76        36.26 o                         
   4  12   7        586.03        663.52        37.62 o                         
   5  12   7       1267.13       1320.04        70.01 o                         
   6  12   7       2361.24       2572.58       182.43 o                         
   7  12   7         75.03         46.91        69.08 o                         
  -8  13   7        560.74        506.15        89.28 o                         
  -7  13   7        874.85        975.29       110.44 o                         
  -6  13   7        612.41        592.54       134.85 o                         
  -5  13   7       1436.52       1540.63        79.92 o                         
  -4  13   7        880.48        996.48        65.09 o                         
  -3  13   7        937.88        926.63        79.11 o                         
  -2  13   7          3.46         27.62        26.74 o                         
  -1  13   7         42.11         59.54        31.71 o                         
   0  13   7        467.83        478.10        46.48 o                         
   1  13   7        397.59        370.13        41.78 o                         
   2  13   7       1383.42       1255.94       196.77 o                         
   3  13   7        578.95        569.75        65.66 o                         
   4  13   7        773.93        666.79        98.99 o                         
   5  13   7        264.84        278.55        78.06 o                         
   6  13   7        379.85        415.49        86.57 o                         
   7  13   7        712.30        665.50       110.02 o                         
  -3  14   7        435.59        517.47        91.08 o                         
  -2  14   7        220.35        216.86        68.25 o                         
 -17   0   8       1343.99       1230.14        73.42 o                         
 -16   0   8       3324.42       3215.18       119.02 o                         
 -15   0   8       1238.65       1071.53        64.63 o                         
 -14   0   8       1988.48       1850.11        71.72 o                         
 -13   0   8         86.41         93.89        22.89 o                         
 -12   0   8       6676.50       6831.06       163.52 o                         
 -11   0   8       3318.49       2991.08        90.16 o                         
 -10   0   8       1683.91       1729.29        55.22 o                         
  -9   0   8        378.24        390.36        31.25 o                         
  -8   0   8      23946.80      21961.37       401.76 o                         
  -7   0   8       5355.33       4727.21       196.61 o                         
  -6   0   8      85201.68      77363.84      1527.35 o                         
  -5   0   8       6169.83       5946.88       139.65 o                         
  -4   0   8      68635.20      64396.26      1268.88 o                         
  -3   0   8       4120.83       4260.43       135.64 o                         
  -2   0   8      55369.54      58543.69      1336.17 o                         
  -1   0   8      56003.09      62281.10      2272.71 o                         
   0   0   8       7609.40       7052.66       151.07 o                         
   1   0   8      51724.58      53132.72      1003.58 o                         
   2   0   8       1895.99       1850.46        43.97 o                         
   3   0   8       8285.99       7852.28       157.98 o                         
   4   0   8      30372.77      29612.00       421.92 o                         
   5   0   8         48.51         34.02         9.31 o                         
   6   0   8      39428.36      38128.38       632.10 o                         
   7   0   8       3134.93       3444.83        70.85 o                         
   8   0   8      22905.67      22150.94       421.48 o                         
   9   0   8       1427.52       1390.19        52.13 o                         
  10   0   8        833.87        851.86        33.93 o                         
  11   0   8        348.72        377.70        27.91 o                         
  12   0   8       3801.87       3560.62        92.51 o                         
  13   0   8       3424.75       3540.11       143.96 o                         
  14   0   8        960.10       1050.09        61.96 o                         
  15   0   8        538.50        570.66        54.62 o                         
  16   0   8       3989.97       3998.57       137.91 o                         
 -18   1   8         10.53         11.34        52.30 o                         
 -17   1   8       3702.65       3668.25       101.46 o                         
 -16   1   8        186.90        160.06        27.01 o                         
 -15   1   8       2064.49       2024.36        66.66 o                         
 -14   1   8        580.93        519.30        31.92 o                         
 -13   1   8       3356.93       3218.69        74.18 o                         
 -12   1   8        804.78        757.77        43.82 o                         
 -11   1   8       3671.29       3614.74        90.49 o                         
 -10   1   8       5749.53       5076.87       101.08 o                         
  -9   1   8       7961.00       7238.00       139.69 o                         
  -8   1   8        311.75        235.44        22.44 o                         
  -7   1   8      30375.74      27485.68       438.53 o                         
  -6   1   8          0.38          7.77        10.72 o                         
  -5   1   8      38858.35      37158.27       526.10 o                         
  -4   1   8       1304.46       1104.78        32.26 o                         
  -3   1   8       5136.69       5732.18       201.09 o                         
  -2   1   8      58684.51      60979.86      1233.76 o                         
  -1   1   8       3256.49       4728.26       414.98 o                         
   0   1   8       1593.04       1608.66        57.03 o                         
   1   1   8     122412.41     128090.29      1770.94 o                         
   2   1   8       1523.33       1620.66        37.40 o                         
   3   1   8      46344.33      45934.95       530.34 o                         
   4   1   8         26.24         25.79         6.29 o                         
   5   1   8       9965.23       8624.07       136.45 o                         
   6   1   8       1574.00       1469.50        27.87 o                         
   7   1   8      27838.55      27030.62       292.52 o                         
   8   1   8       2748.60       2627.92        50.23 o                         
   9   1   8       1030.00       1050.94        30.28 o                         
  10   1   8         43.09         59.06        13.24 o                         
  11   1   8       4492.20       4797.80        86.12 o                         
  12   1   8        135.12        208.66        20.78 o                         
  13   1   8       1253.41       1349.79        48.32 o                         
  14   1   8       2872.34       3113.75        93.08 o                         
  15   1   8       3406.14       3460.61       109.62 o                         
  16   1   8       1216.51       1145.37        72.45 o                         
  17   1   8       2725.33       2716.40       316.97 o                         
  18   1   8        174.98        304.64       161.41 o                         
 -18   2   8       2082.48       2188.31       156.81 o                         
 -17   2   8         60.29         62.54        41.21 o                         
 -16   2   8       3187.14       3318.70        85.95 o                         
 -15   2   8       1059.28       1086.69        45.56 o                         
 -14   2   8       2770.21       2624.61        66.21 o                         
 -13   2   8        257.49        216.25        20.60 o                         
 -12   2   8        774.60        768.72        30.25 o                         
 -11   2   8       4786.29       4275.97        81.38 o                         
 -10   2   8       1884.59       1770.43        40.03 o                         
  -9   2   8       3053.38       2738.18        54.78 o                         
  -8   2   8      15078.50      14145.14       204.42 o                         
  -7   2   8        627.50        596.32        22.52 o                         
  -6   2   8       9596.02       9033.73       179.52 o                         
  -5   2   8       3393.85       3168.79        55.44 o                         
  -4   2   8      27424.29      28372.32       403.43 o                         
  -3   2   8       1131.53       1268.89        25.96 o                         
  -2   2   8        945.51       1092.82        25.36 o                         
  -1   2   8       5842.23       6304.93       129.50 o                         
   0   2   8      47105.41      47474.48       811.13 o                         
   1   2   8       3394.60       3517.36        45.15 o                         
   2   2   8       1393.52       1302.55        24.33 o                         
   3   2   8       2901.93       2831.40        63.22 o                         
   4   2   8      29814.24      28922.50       317.11 o                         
   5   2   8         33.96         74.74        11.27 o                         
   6   2   8      28316.27      27303.47       323.85 o                         
   7   2   8       3499.78       3091.73        53.44 o                         
   8   2   8      13105.51      13164.62       197.14 o                         
   9   2   8        286.30        246.62        16.90 o                         
  10   2   8       1145.84       1226.02        28.60 o                         
  11   2   8        113.83        132.09        14.92 o                         
  12   2   8       1726.21       1798.57        39.94 o                         
  13   2   8        585.16        620.64        29.15 o                         
  14   2   8        677.94        698.32        38.48 o                         
  15   2   8        695.51        719.32        45.32 o                         
  16   2   8       2609.50       2666.83       160.39 o                         
  17   2   8         32.44         18.74        47.95 o                         
  18   2   8       1801.40       1677.09       172.20 o                         
 -18   3   8          7.25         -6.59        64.45 o                         
 -17   3   8        314.05        362.16        57.45 o                         
 -16   3   8        709.90        664.95        47.52 o                         
 -15   3   8        927.22       1032.77        53.38 o                         
 -14   3   8         32.84         27.34        18.56 o                         
 -13   3   8        682.74        716.81        29.62 o                         
 -12   3   8          0.22         -4.01        15.13 o                         
 -11   3   8        345.36        373.86        23.33 o                         
 -10   3   8       1714.52       1619.27        41.14 o                         
  -9   3   8       8401.97       8521.57       139.13 o                         
  -8   3   8        829.99        747.76        25.47 o                         
  -7   3   8       9344.76       9579.57       142.81 o                         
  -6   3   8         13.98         31.36        10.07 o                         
  -5   3   8        252.85        178.20        12.70 o                         
  -4   3   8        391.14        236.94        11.28 o                         
  -3   3   8      11295.60      12025.33       214.20 o                         
  -2   3   8       2792.70       3098.99       112.12 o                         
  -1   3   8        149.79        240.74        21.42 o                         
   0   3   8        748.08        854.32        22.61 o                         
   1   3   8      13215.22      13340.45       159.56 o                         
   2   3   8        313.91        308.62        10.26 o                         
   3   3   8      17701.16      17027.24       201.16 o                         
   4   3   8       2317.61       2169.71        34.00 o                         
   5   3   8      21402.51      21606.98       234.34 o                         
   6   3   8         99.58        126.73        11.55 o                         
   7   3   8       4674.23       4409.29        59.75 o                         
   8   3   8       1154.10       1099.73        26.47 o                         
   9   3   8       1998.32       2072.93        39.57 o                         
  10   3   8         48.69         82.06        14.81 o                         
  11   3   8         33.70         53.92        14.01 o                         
  12   3   8        327.02        297.83        19.18 o                         
  13   3   8          7.06         21.62        18.65 o                         
  14   3   8        113.29         81.68        22.20 o                         
  15   3   8       1561.40       1521.50        68.06 o                         
  16   3   8        207.06        216.48        52.15 o                         
  17   3   8        444.37        300.13        61.27 o                         
 -17   4   8         30.00         50.32        45.00 o                         
 -16   4   8        239.38        292.61        34.30 o                         
 -15   4   8         83.04        167.11        47.50 o                         
 -14   4   8         43.84         34.78        18.19 o                         
 -13   4   8        217.61        230.59        17.55 o                         
 -12   4   8        200.68        205.50        17.75 o                         
 -11   4   8        578.81        611.49        23.59 o                         
 -10   4   8        533.14        517.84        24.24 o                         
  -9   4   8       2909.65       2687.58        55.75 o                         
  -8   4   8        860.86        863.76        29.24 o                         
  -7   4   8        829.24        766.19        25.38 o                         
  -6   4   8        126.84        223.48        20.41 o                         
  -5   4   8         15.31         31.06         8.61 o                         
  -4   4   8       3478.71       4362.07       142.75 o                         
  -3   4   8         25.92        156.63        10.27 o                         
  -2   4   8       5623.77       5971.58        88.74 o                         
  -1   4   8        826.26        810.87        25.03 o                         
   0   4   8       4098.37       4652.43        63.79 o                         
   1   4   8       2561.72       2541.03        50.77 o                         
   2   4   8       3311.99       3250.77        46.08 o                         
   3   4   8        811.13        948.11        32.98 o                         
   4   4   8      12435.70      12263.29       130.53 o                         
   5   4   8        121.16        135.08        11.37 o                         
   6   4   8         51.00         26.75         9.27 o                         
   7   4   8         37.81         29.53        11.11 o                         
   8   4   8       1874.74       1894.78        40.79 o                         
   9   4   8          0.33        122.77        15.87 o                         
  10   4   8        359.87        303.66        18.24 o                         
  11   4   8        502.04        406.47        23.01 o                         
  12   4   8        126.41        129.60        17.13 o                         
  13   4   8          5.19         21.78        22.02 o                         
  14   4   8         62.23         99.48        24.21 o                         
  15   4   8          0.89         32.00        34.62 o                         
  16   4   8        364.07        254.02       109.13 o                         
 -17   5   8         62.09         92.36        66.52 o                         
 -16   5   8         69.76         83.47        34.29 o                         
 -15   5   8         89.44        118.55        31.43 o                         
 -14   5   8         71.35         67.04        24.49 o                         
 -13   5   8        259.12        160.77        16.52 o                         
 -12   5   8        157.76        131.50        17.80 o                         
 -11   5   8         20.36         14.49        15.10 o                         
 -10   5   8         62.18         88.38        15.74 o                         
  -9   5   8        115.11        141.09        16.18 o                         
  -8   5   8       1183.47       1104.56        29.35 o                         
  -7   5   8        127.23        109.82        11.40 o                         
  -6   5   8       2108.53       2272.50        63.84 o                         
  -5   5   8          2.24        393.90        54.20 o                         
  -4   5   8        328.58        335.07        14.25 o                         
  -3   5   8       1221.19       1267.79        33.77 o                         
  -2   5   8         28.14         56.43        10.19 o                         
  -1   5   8          5.05         20.22         6.28 o                         
   0   5   8       2751.37       2597.20        34.99 o                         
   1   5   8       3435.06       3663.75        57.03 o                         
   2   5   8        405.51        462.19        23.28 o                         
   3   5   8          5.98         30.73         7.93 o                         
   4   5   8          6.44         42.56         8.64 o                         
   5   5   8        398.10        410.63        13.41 o                         
   6   5   8          9.69         45.47         9.60 o                         
   7   5   8       1594.15       1747.04        39.27 o                         
   8   5   8         45.86        148.55        14.04 o                         
   9   5   8        840.22        872.10        48.79 o                         
  10   5   8         63.65         89.92        15.02 o                         
  11   5   8        842.03        781.82        32.53 o                         
  12   5   8         89.43         84.42        17.19 o                         
  13   5   8          9.67          9.05        21.92 o                         
  14   5   8          6.89         10.81        27.12 o                         
  15   5   8        728.14        760.41        58.71 o                         
 -17   6   8        234.24        255.83        76.70 o                         
 -16   6   8        431.77        389.24        59.33 o                         
 -15   6   8        615.84        723.78        49.55 o                         
 -14   6   8        592.24        561.41        38.18 o                         
 -13   6   8         64.53         34.45        18.91 o                         
 -12   6   8        123.55        111.20        10.65 o                         
 -11   6   8       1196.05       1072.32        34.44 o                         
 -10   6   8         34.86         27.40        10.70 o                         
  -9   6   8         16.54         55.57        12.33 o                         
  -8   6   8       3579.55       3633.55        59.12 o                         
  -7   6   8        388.31        418.73        17.81 o                         
  -6   6   8       2139.06       2175.02        36.86 o                         
  -5   6   8       1955.11       1923.84        35.25 o                         
  -4   6   8       3028.16       3005.27        47.85 o                         
  -3   6   8        420.43        416.57        19.59 o                         
  -2   6   8        771.98        667.07        22.07 o                         
  -1   6   8         27.52         41.71         6.20 o                         
   0   6   8         83.63        126.35         6.99 o                         
   1   6   8       1013.37       1217.27        22.04 o                         
   2   6   8       7108.61       6852.82        87.76 o                         
   3   6   8       1026.74        986.66        21.81 o                         
   4   6   8       9876.57       9437.25       104.97 o                         
   5   6   8       2588.81       2796.21        68.90 o                         
   6   6   8        183.96        276.62        13.45 o                         
   7   6   8       4529.09       4780.02       102.86 o                         
   8   6   8        411.78        418.20        21.10 o                         
   9   6   8          3.08         27.07        12.01 o                         
  10   6   8       1810.65       1772.57        37.98 o                         
  11   6   8        457.33        479.99        23.28 o                         
  12   6   8          0.67         12.70        17.69 o                         
  13   6   8          2.77          0.63        27.53 o                         
  14   6   8         21.47         25.75        31.35 o                         
  15   6   8         63.37         10.92        58.07 o                         
 -16   7   8        837.27        641.47       135.52 o                         
 -15   7   8       1569.75       1537.71       120.83 o                         
 -14   7   8        133.66        148.71        32.42 o                         
 -13   7   8        178.26        163.12        26.87 o                         
 -12   7   8         37.68         45.29        20.98 o                         
 -11   7   8        180.67        166.70        21.60 o                         
 -10   7   8          0.46         26.47        12.76 o                         
  -9   7   8       1208.67       1207.40        30.39 o                         
  -8   7   8        327.20        340.03        16.78 o                         
  -7   7   8       3777.78       3446.87        56.75 o                         
  -6   7   8          2.84         48.24        14.17 o                         
  -5   7   8       7071.04       6717.31        85.71 o                         
  -4   7   8      11139.69      10949.59       169.58 o                         
  -3   7   8       3592.72       3620.95        77.53 o                         
  -2   7   8         63.17         72.08         5.28 o                         
  -1   7   8         14.60         33.80         6.58 o                         
   0   7   8        962.64       1037.92        24.81 o                         
   1   7   8       1556.62       1676.89        27.98 o                         
   2   7   8          5.77         22.47         7.76 o                         
   3   7   8       3382.88       3172.83        46.79 o                         
   4   7   8       1636.69       1757.76        28.95 o                         
   5   7   8       8516.50       8669.82       140.59 o                         
   6   7   8       1003.33        928.57        31.52 o                         
   7   7   8       2454.74       2760.03        92.62 o                         
   8   7   8       2141.56       2051.77        41.21 o                         
   9   7   8       3750.56       3926.12        65.34 o                         
  10   7   8          0.51         21.06        15.31 o                         
  11   7   8        308.81        326.38        26.41 o                         
  12   7   8          0.09         34.48        22.07 o                         
  13   7   8        273.05        288.51        40.87 o                         
  14   7   8          0.24          3.12        40.34 o                         
  15   7   8       1375.87       1257.95       111.01 o                         
 -15   8   8        450.26        267.87        68.29 o                         
 -14   8   8        268.84        158.63        73.01 o                         
 -13   8   8        574.20        532.81        40.91 o                         
 -12   8   8        481.51        456.43        34.65 o                         
 -11   8   8        250.36        186.99        21.99 o                         
 -10   8   8       1951.80       1862.49        50.75 o                         
  -9   8   8        411.39        364.34        17.99 o                         
  -8   8   8       6426.81       6218.66        84.73 o                         
  -7   8   8        910.73       1063.56        26.75 o                         
  -6   8   8       2457.65       2516.19        42.14 o                         
  -5   8   8        323.01        318.44        13.65 o                         
  -4   8   8      10625.13       9967.01       128.89 o                         
  -3   8   8       3765.04       3782.74        49.65 o                         
  -2   8   8         35.10         83.77        13.23 o                         
  -1   8   8        834.63        772.84        21.32 o                         
   0   8   8       2486.81       2726.82        63.75 o                         
   1   8   8       1044.84        978.35        32.14 o                         
   2   8   8       6103.46       5883.58        72.17 o                         
   3   8   8       1238.90       1218.81        28.84 o                         
   4   8   8       6861.62       7239.65        94.19 o                         
   5   8   8        298.75        331.35        16.81 o                         
   6   8   8       5321.07       5713.68        81.97 o                         
   7   8   8        683.50        722.17        27.43 o                         
   8   8   8       4931.51       5342.37        91.22 o                         
   9   8   8       2168.97       1964.73        43.16 o                         
  10   8   8        584.78        594.06        31.26 o                         
  11   8   8         33.18         66.52        22.21 o                         
  12   8   8        915.41       1032.41        60.08 o                         
  13   8   8        232.86        200.20        43.56 o                         
  14   8   8       1124.91       1112.37       101.67 o                         
 -15   9   8        613.55        444.36       103.93 o                         
 -14   9   8        860.92        729.13       112.56 o                         
 -13   9   8        572.89        374.69        90.89 o                         
 -12   9   8        248.92        264.40        36.90 o                         
 -11   9   8        633.30        546.91        35.61 o                         
 -10   9   8       1316.65       1362.34        48.90 o                         
  -9   9   8       1230.92       1333.74        36.54 o                         
  -8   9   8         75.37         88.82        15.31 o                         
  -7   9   8       7201.82       7470.76        99.94 o                         
  -6   9   8       3041.79       3179.19        48.73 o                         
  -5   9   8       8257.87       8239.31       120.09 o                         
  -4   9   8         67.89         60.63         6.59 o                         
  -3   9   8       4780.48       4656.70       115.76 o                         
  -2   9   8        330.15        261.95        12.24 o                         
  -1   9   8       1457.13       1468.86        34.54 o                         
   0   9   8        195.64        162.59        15.38 o                         
   1   9   8       5606.00       5507.28       111.95 o                         
   2   9   8       1298.11       1171.64        34.91 o                         
   3   9   8       4161.01       4130.23        68.34 o                         
   4   9   8        268.16        316.96        13.86 o                         
   5   9   8       5507.23       5795.59       147.37 o                         
   6   9   8          0.14         19.07        11.23 o                         
   7   9   8       5152.55       5337.42        87.81 o                         
   8   9   8        247.86        241.79        21.17 o                         
   9   9   8        285.86        285.27        24.35 o                         
  10   9   8        264.45        308.56        30.60 o                         
  11   9   8        533.21        464.13        40.45 o                         
  12   9   8        107.99         70.05        42.09 o                         
  13   9   8        996.91       1058.89        87.88 o                         
  14   9   8        211.61        177.10        77.27 o                         
 -12  10   8        978.38       1081.28        83.13 o                         
 -11  10   8         50.35         73.84        66.59 o                         
 -10  10   8        999.12       1139.79        83.21 o                         
  -9  10   8        782.56        857.57        33.45 o                         
  -8  10   8       2778.80       2843.47        64.29 o                         
  -7  10   8         28.39         27.63        11.82 o                         
  -6  10   8       4210.57       4213.08        73.30 o                         
  -5  10   8        555.33        530.46        24.78 o                         
  -4  10   8        815.10        769.96        33.38 o                         
  -3  10   8       3914.31       3807.48        92.96 o                         
  -2  10   8       1378.89       1259.41        47.95 o                         
  -1  10   8        911.17        774.40        36.80 o                         
   0  10   8       2010.26       1911.17        46.29 o                         
   1  10   8       1198.55       1080.46        34.05 o                         
   2  10   8       1477.30       1394.67        57.55 o                         
   3  10   8        446.60        475.95        26.58 o                         
   4  10   8       3247.51       3226.78        69.51 o                         
   5  10   8         19.48         36.58        12.84 o                         
   6  10   8       6742.91       6750.87       130.74 o                         
   7  10   8         48.15         55.33        17.80 o                         
   8  10   8       1573.17       1632.96        57.22 o                         
   9  10   8        290.44        264.96        57.59 o                         
  10  10   8        100.50        106.61        40.09 o                         
  11  10   8         42.93         23.12        38.59 o                         
  12  10   8       1298.32       1362.74       131.27 o                         
 -10  11   8         26.21        -36.93        56.94 o                         
  -9  11   8       1615.48       1495.90       179.22 o                         
  -8  11   8         16.05         21.01        25.05 o                         
  -7  11   8       1576.45       1769.62        63.94 o                         
  -6  11   8          8.63         42.43        25.59 o                         
  -5  11   8        800.10        724.34        33.14 o                         
  -4  11   8        324.67        397.36        30.99 o                         
  -3  11   8       1196.87       1087.95        46.79 o                         
  -2  11   8       1008.99        927.34        52.41 o                         
  -1  11   8        552.95        547.45        37.19 o                         
   0  11   8          0.53         -2.07         9.85 o                         
   1  11   8        217.55        181.32        16.84 o                         
   2  11   8         42.59         58.85        16.37 o                         
   3  11   8       2398.68       2327.09        64.29 o                         
   4  11   8         58.73         87.18        21.85 o                         
   5  11   8       5401.68       5776.10       125.78 o                         
   6  11   8          2.30         22.98        23.02 o                         
   7  11   8        906.16       1005.05        52.20 o                         
   8  11   8        125.46        158.41        50.11 o                         
   9  11   8         58.97         43.54        48.10 o                         
  10  11   8         80.83         -5.95        54.86 o                         
  11  11   8        882.34        959.79       108.24 o                         
  -9  12   8         94.50         81.48        48.70 o                         
  -8  12   8        737.21        762.13       112.61 o                         
  -7  12   8        281.18        370.07        46.42 o                         
  -6  12   8        175.23        246.01        37.61 o                         
  -5  12   8        510.59        534.98        42.04 o                         
  -4  12   8       1392.92       1384.66        58.93 o                         
  -3  12   8        292.49        329.22        34.32 o                         
  -2  12   8        400.66        355.34        38.15 o                         
  -1  12   8          2.44         36.65        23.61 o                         
   0  12   8         79.90         81.12        22.76 o                         
   1  12   8         14.43         31.03        21.26 o                         
   2  12   8        995.94       1044.07        68.34 o                         
   3  12   8         38.93         42.91        17.14 o                         
   4  12   8       1066.15       1130.84        58.41 o                         
   5  12   8         23.65         59.15        32.04 o                         
   6  12   8        268.62        397.00        85.31 o                         
   7  12   8         37.02         38.71        61.98 o                         
  -8  13   8         13.83         97.72        64.88 o                         
  -7  13   8        283.52        329.70        57.28 o                         
  -6  13   8         47.54         85.58        45.42 o                         
  -5  13   8         18.39         -2.03        33.62 o                         
  -4  13   8        103.15        208.47        49.88 o                         
  -3  13   8        402.36        466.32        49.72 o                         
  -2  13   8         23.37         32.61        28.36 o                         
  -1  13   8         36.93         -8.09        32.50 o                         
   0  13   8         59.46         15.43        30.89 o                         
   1  13   8         92.64         99.03        32.53 o                         
   2  13   8         86.13         72.90        68.00 o                         
   3  13   8        608.76        549.98        98.35 o                         
   4  13   8          0.15         57.03        60.61 o                         
   5  13   8         12.04        -44.42        60.34 o                         
   6  13   8         72.29         15.44        60.67 o                         
   7  13   8         81.63        106.58        65.11 o                         
  -3  14   8          4.56         12.78        58.12 o                         
  -2  14   8        213.56        250.93        72.77 o                         
 -18   1   9        442.72        455.31        83.58 o                         
 -17   1   9        447.54        440.76        38.31 o                         
 -16   1   9        380.76        291.09        31.27 o                         
 -15   1   9         61.68         80.00        24.92 o                         
 -14   1   9        420.66        412.59        30.06 o                         
 -13   1   9        174.18        204.99        28.03 o                         
 -12   1   9          7.18         13.93        21.38 o                         
 -11   1   9        955.69        953.82        39.02 o                         
 -10   1   9        770.02        753.73        35.09 o                         
  -9   1   9        615.11        508.49        36.27 o                         
  -8   1   9         68.36         89.20        15.64 o                         
  -7   1   9       2126.33       1827.49        65.82 o                         
  -6   1   9        530.44        654.07        39.37 o                         
  -5   1   9        176.71        223.52        15.80 o                         
  -4   1   9          1.81          7.34         9.51 o                         
  -3   1   9      10110.97       8854.50       163.97 o                         
  -2   1   9         45.06         42.77         8.58 o                         
  -1   1   9      21656.61      21400.59       372.40 o                         
   0   1   9        892.56        964.94        34.41 o                         
   1   1   9       6164.91       6387.85        93.24 o                         
   2   1   9        123.41        170.87        21.44 o                         
   3   1   9       5931.80       6322.94        83.86 o                         
   4   1   9        432.09        800.67       115.14 o                         
   5   1   9       6953.55       7284.82        90.69 o                         
   6   1   9       6952.15       7065.15       352.55 o                         
   7   1   9       2077.03       2099.11        36.57 o                         
   8   1   9        381.07        517.43        31.14 o                         
   9   1   9       1809.63       1901.02        42.68 o                         
  10   1   9       3255.31       3421.54        63.57 o                         
  11   1   9         86.87        116.53        14.75 o                         
  12   1   9          3.47         65.50        17.22 o                         
  13   1   9        475.88        507.61        30.72 o                         
  14   1   9          4.79         22.61        21.72 o                         
  15   1   9        346.14        318.73        32.42 o                         
  16   1   9        368.61        399.70       141.63 o                         
  17   1   9        374.97        535.43       178.28 o                         
  18   1   9        384.36        686.30       154.26 o                         
 -18   2   9        323.49        349.61        77.42 o                         
 -17   2   9       1668.54       1622.69       113.39 o                         
 -16   2   9        469.18        577.78        37.76 o                         
 -15   2   9        342.39        412.72        31.21 o                         
 -14   2   9        301.67        305.38        27.73 o                         
 -13   2   9       2115.57       2160.87        52.75 o                         
 -12   2   9        118.95        145.99        19.08 o                         
 -11   2   9       3528.97       3722.12        74.43 o                         
 -10   2   9       2419.53       2474.40        61.59 o                         
  -9   2   9          8.07         18.80        12.12 o                         
  -8   2   9       2186.68       2217.25        84.85 o                         
  -7   2   9        562.45        297.65        16.33 o                         
  -6   2   9       7706.77       7534.54       202.08 o                         
  -5   2   9      28214.37      27358.07       440.96 o                         
  -4   2   9        376.44        462.86        19.49 o                         
  -3   2   9       6238.50       6035.17        95.54 o                         
  -2   2   9       3427.24       3214.73        60.43 o                         
  -1   2   9          4.45         24.14         8.27 o                         
   0   2   9       9744.43       9306.28       167.33 o                         
   1   2   9       1090.19       1006.03        24.15 o                         
   2   2   9       4284.29       4214.59        56.11 o                         
   3   2   9         93.26        217.78        27.92 o                         
   4   2   9      16185.51      16323.49       193.91 o                         
   5   2   9      14955.24      16320.62       374.15 o                         
   6   2   9       5361.94       5399.76       101.88 o                         
   7   2   9       1623.05       1841.43        58.49 o                         
   8   2   9        173.55        210.26        16.97 o                         
   9   2   9       1389.03       1513.60        50.81 o                         
  10   2   9         71.84        100.43        16.26 o                         
  11   2   9        436.10        441.62        22.72 o                         
  12   2   9       3170.17       3203.59        61.12 o                         
  13   2   9          2.69         26.45        20.11 o                         
  14   2   9       1397.19       1472.03        49.51 o                         
  15   2   9         88.22        142.81        29.91 o                         
  16   2   9         97.71        158.22        47.34 o                         
  17   2   9        813.37        788.20        76.70 o                         
  18   2   9        905.86        872.43       138.62 o                         
 -18   3   9       1906.32       1961.62       153.07 o                         
 -17   3   9       1319.24       1344.83       139.65 o                         
 -16   3   9       3792.22       3944.52       110.91 o                         
 -15   3   9        168.00        144.69        33.42 o                         
 -14   3   9       3659.18       3617.25        80.62 o                         
 -13   3   9        818.43        754.16        36.85 o                         
 -12   3   9        111.86         78.43        16.06 o                         
 -11   3   9       3227.45       3198.08        63.18 o                         
 -10   3   9       3779.92       3765.00        61.61 o                         
  -9   3   9       6323.75       6243.06       148.66 o                         
  -8   3   9       4992.35       4830.50       116.16 o                         
  -7   3   9       6522.90       6561.32       247.38 o                         
  -6   3   9      18303.98      17279.31       222.77 o                         
  -5   3   9       9747.41       9304.55       126.43 o                         
  -4   3   9      14376.59      13238.42       160.98 o                         
  -3   3   9          3.27         15.52         6.36 o                         
  -2   3   9       9634.71       8935.65       239.95 o                         
  -1   3   9       3893.37       4021.92        67.75 o                         
   0   3   9       7671.37       7337.00       122.77 o                         
   1   3   9       3924.46       3922.47        50.98 o                         
   2   3   9         89.71         58.34         9.07 o                         
   3   3   9      11175.81      11569.16       261.61 o                         
   4   3   9       6708.00       7351.17       182.78 o                         
   5   3   9       7914.10       8443.55       258.00 o                         
   6   3   9      14554.71      15271.12       210.38 o                         
   7   3   9       4522.17       4657.25        64.56 o                         
   8   3   9       1918.13       1948.20        35.81 o                         
   9   3   9         96.94        100.75        12.86 o                         
  10   3   9       2934.80       3075.38        47.79 o                         
  11   3   9          9.53          9.66        13.06 o                         
  12   3   9        109.15        107.28        15.36 o                         
  13   3   9       2078.46       2206.97        58.40 o                         
  14   3   9         67.70         43.40        20.70 o                         
  15   3   9       1898.43       2045.01        73.39 o                         
  16   3   9        331.35        267.11        55.47 o                         
  17   3   9        570.62        545.01        68.65 o                         
 -17   4   9       3545.11       3620.58       249.76 o                         
 -16   4   9        126.63        168.61        38.34 o                         
 -15   4   9       4562.20       4738.05       147.10 o                         
 -14   4   9         99.00         73.44        19.40 o                         
 -13   4   9        679.73        648.16        27.46 o                         
 -12   4   9         10.86          8.08        14.35 o                         
 -11   4   9       1302.40       1282.69        32.60 o                         
 -10   4   9       6091.75       5769.17        91.47 o                         
  -9   4   9       4336.00       4569.93        78.83 o                         
  -8   4   9      19202.23      18436.76       257.77 o                         
  -7   4   9       6519.52       6333.16       146.74 o                         
  -6   4   9       3514.40       3256.51        57.99 o                         
  -5   4   9      26531.84      26327.69       335.82 o                         
  -4   4   9         16.94         20.35         6.71 o                         
  -3   4   9      12401.31      11619.89       151.27 o                         
  -2   4   9       5406.94       4991.63        74.27 o                         
  -1   4   9        892.93        902.79        44.17 o                         
   0   4   9        328.23        260.72        13.91 o                         
   1   4   9         47.20         72.83         8.61 o                         
   2   4   9       8315.26       7848.48        96.18 o                         
   3   4   9       5967.85       6735.85       277.44 o                         
   4   4   9      20309.78      21774.43       423.59 o                         
   5   4   9       7803.32       8256.89       212.94 o                         
   6   4   9        935.92       1027.13        46.67 o                         
   7   4   9       9323.30       9333.52       122.04 o                         
   8   4   9       1402.53       1618.43        33.79 o                         
   9   4   9       7178.16       7564.71        98.26 o                         
  10   4   9        283.82        365.62        19.52 o                         
  11   4   9        196.78        192.06        16.23 o                         
  12   4   9        240.65        250.51        20.41 o                         
  13   4   9        150.28        108.51        23.42 o                         
  14   4   9       3542.00       3809.40        87.28 o                         
  15   4   9       1864.59       1965.10        83.54 o                         
  16   4   9       3572.86       3941.55       231.61 o                         
 -17   5   9        116.79         83.75        61.00 o                         
 -16   5   9       4173.72       4183.64       130.56 o                         
 -15   5   9        391.67        399.82        56.19 o                         
 -14   5   9       1981.24       1980.32        90.66 o                         
 -13   5   9         64.35         54.04        20.43 o                         
 -12   5   9        231.05        238.00        21.69 o                         
 -11   5   9        464.30        431.31        23.23 o                         
 -10   5   9       3369.38       3519.22        73.80 o                         
  -9   5   9       7908.05       7638.78       117.70 o                         
  -8   5   9       1619.21       1629.18        36.36 o                         
  -7   5   9      19393.77      18648.55       241.49 o                         
  -6   5   9       7546.88       7262.58       183.42 o                         
  -5   5   9          6.99         18.35         8.43 o                         
  -4   5   9      14964.15      13954.48       245.28 o                         
  -3   5   9       4579.00       4656.02        72.16 o                         
  -2   5   9      10074.71      10188.20       155.95 o                         
  -1   5   9       3908.85       3946.48        54.59 o                         
   0   5   9        384.23        561.30        15.48 o                         
   1   5   9       1443.19       1412.90        28.90 o                         
   2   5   9        884.90        783.96        19.72 o                         
   3   5   9      17740.52      18429.62       306.18 o                         
   4   5   9       3131.43       3116.41        41.70 o                         
   5   5   9      10371.81      10476.22       187.25 o                         
   6   5   9       6306.95       6701.12        80.17 o                         
   7   5   9         76.07         46.56        10.89 o                         
   8   5   9      11441.83      11866.06       145.49 o                         
   9   5   9       1508.26       1696.98        36.06 o                         
  10   5   9       2401.91       2498.50        48.05 o                         
  11   5   9        723.24        860.68        28.89 o                         
  12   5   9        355.95        348.74        29.07 o                         
  13   5   9       2170.58       2332.65        83.64 o                         
  14   5   9       1042.35       1115.44        55.68 o                         
  15   5   9       3018.78       3184.78       129.55 o                         
 -17   6   9        877.05        841.78       109.15 o                         
 -16   6   9         33.36         22.27        51.90 o                         
 -15   6   9       4409.72       4730.79       123.90 o                         
 -14   6   9        256.99        205.03        28.79 o                         
 -13   6   9         82.51         31.17        18.05 o                         
 -12   6   9       1245.67       1219.75        33.30 o                         
 -11   6   9        375.08        352.69        18.02 o                         
 -10   6   9        960.82       1051.12        30.17 o                         
  -9   6   9       5296.97       5236.29        77.16 o                         
  -8   6   9       2278.52       2072.85        42.73 o                         
  -7   6   9       2070.91       2257.13        39.32 o                         
  -6   6   9      13968.19      13324.23       186.51 o                         
  -5   6   9      17100.57      16008.60       239.77 o                         
  -4   6   9         20.19         45.98        12.63 o                         
  -3   6   9       8667.71       8344.32       123.87 o                         
  -2   6   9         15.81         18.79         6.97 o                         
  -1   6   9       1192.57       1180.38        22.47 o                         
   0   6   9       1047.55       1052.96        20.37 o                         
   1   6   9        159.95        146.32         8.97 o                         
   2   6   9       4403.45       4626.33       127.96 o                         
   3   6   9       4936.19       5180.77        67.69 o                         
   4   6   9      14534.00      13806.15       144.52 o                         
   5   6   9       7427.05       7168.76        92.15 o                         
   6   6   9        995.78       1109.61        62.78 o                         
   7   6   9       4470.31       4698.81        63.26 o                         
   8   6   9        279.79        359.67        24.87 o                         
   9   6   9        385.44        468.15        19.42 o                         
  10   6   9        235.86        221.13        16.43 o                         
  11   6   9        585.63        553.36        24.53 o                         
  12   6   9        789.68        796.51        41.36 o                         
  13   6   9         25.46          0.20        25.61 o                         
  14   6   9       2612.75       2983.07       134.47 o                         
  15   6   9        743.52        801.80        92.96 o                         
 -16   7   9        912.35        882.92       145.63 o                         
 -15   7   9         10.84        -39.97        69.15 o                         
 -14   7   9       1318.54       1274.93        59.78 o                         
 -13   7   9         72.91         24.22        24.90 o                         
 -12   7   9        152.78        141.14        22.56 o                         
 -11   7   9       1141.00       1134.32        31.23 o                         
 -10   7   9         51.89         60.46        11.66 o                         
  -9   7   9        865.77        940.02        26.87 o                         
  -8   7   9       2242.56       2339.15        43.42 o                         
  -7   7   9       5325.65       5285.43        74.46 o                         
  -6   7   9      11984.18      11924.27       183.05 o                         
  -5   7   9         10.83         76.27        11.45 o                         
  -4   7   9       5084.74       4693.00        66.58 o                         
  -3   7   9         29.03         46.69         9.95 o                         
  -2   7   9       1346.07       1243.16        23.76 o                         
  -1   7   9       1042.68       1004.33        21.16 o                         
   0   7   9       4611.38       4666.06        60.72 o                         
   1   7   9       5475.19       5390.56       102.65 o                         
   2   7   9         51.91         63.94         8.52 o                         
   3   7   9        340.42        341.43        13.54 o                         
   4   7   9        101.54         96.11         9.60 o                         
   5   7   9        992.78        947.64        25.62 o                         
   6   7   9       3652.47       3489.36        55.66 o                         
   7   7   9        950.92       1037.20        37.59 o                         
   8   7   9       3017.76       2887.97        51.53 o                         
   9   7   9        365.52        353.18        19.23 o                         
  10   7   9        204.17        209.93        18.73 o                         
  11   7   9          1.67         21.55        18.66 o                         
  12   7   9          0.94          0.01        24.65 o                         
  13   7   9        940.01        858.72        57.80 o                         
  14   7   9         74.82        -14.37        40.59 o                         
 -15   8   9        287.45        188.82        74.91 o                         
 -14   8   9        123.89         -8.39        61.03 o                         
 -13   8   9        838.28        798.94        47.27 o                         
 -12   8   9        530.62        481.36        30.13 o                         
 -11   8   9         11.37          5.75        20.11 o                         
 -10   8   9       1694.84       1611.83        45.51 o                         
  -9   8   9         90.88         96.96        13.09 o                         
  -8   8   9        594.55        773.15        45.72 o                         
  -7   8   9       1440.75       1326.25        30.05 o                         
  -6   8   9         23.80         42.98        11.85 o                         
  -5   8   9       2027.13       2010.88        43.30 o                         
  -4   8   9        680.97        685.73        20.13 o                         
  -3   8   9        285.52        255.12        12.59 o                         
  -2   8   9        536.72        531.99        15.03 o                         
  -1   8   9        604.99        599.21        19.98 o                         
   0   8   9        526.98        647.42        16.31 o                         
   1   8   9        232.35        206.89         8.38 o                         
   2   8   9       1871.88       1939.78        36.33 o                         
   3   8   9          5.27         18.03         9.72 o                         
   4   8   9        253.59        261.87        14.69 o                         
   5   8   9       4480.98       4206.34        61.21 o                         
   6   8   9        625.97        571.48        21.43 o                         
   7   8   9       1337.20       1484.53        39.28 o                         
   8   8   9        116.34        140.68        18.47 o                         
   9   8   9          0.34         63.27        21.72 o                         
  10   8   9          2.01         34.87        19.27 o                         
  11   8   9        795.69        698.87        38.29 o                         
  12   8   9       1082.06       1043.82        61.42 o                         
  13   8   9         46.19         21.98        41.87 o                         
  14   8   9        871.80       1039.00        98.68 o                         
 -15   9   9          2.28        -71.26        88.66 o                         
 -14   9   9         71.54         58.11        71.14 o                         
 -13   9   9         39.11        -61.48        83.79 o                         
 -12   9   9         27.01        -13.20        31.75 o                         
 -11   9   9         87.62         56.58        23.26 o                         
 -10   9   9         80.57        116.78        22.06 o                         
  -9   9   9          0.03         37.28        24.80 o                         
  -8   9   9         45.45         65.71        12.85 o                         
  -7   9   9         11.11        130.21        30.68 o                         
  -6   9   9          2.75         19.53        11.07 o                         
  -5   9   9        455.72        376.98        16.69 o                         
  -4   9   9         35.02         62.93         9.12 o                         
  -3   9   9         35.49         45.03        15.51 o                         
  -2   9   9         40.65         21.79        17.24 o                         
  -1   9   9         64.48         77.88        21.02 o                         
   0   9   9          1.98          0.17        11.19 o                         
   1   9   9         43.42         58.80        12.93 o                         
   2   9   9        393.67        378.89        21.02 o                         
   3   9   9          0.05         13.21         7.53 o                         
   4   9   9         12.95        107.73        19.95 o                         
   5   9   9         33.31         31.04        11.09 o                         
   6   9   9        306.59        332.25        16.87 o                         
   7   9   9         32.19         55.09        14.33 o                         
   8   9   9         27.14         41.99        16.73 o                         
   9   9   9          0.16         -8.00        19.38 o                         
  10   9   9         28.84         29.78        22.19 o                         
  11   9   9         11.81         -0.82        27.69 o                         
  12   9   9          0.49        -18.48        45.05 o                         
  13   9   9        433.18        320.55        61.14 o                         
  14   9   9         16.51         -8.96        73.64 o                         
 -11  10   9        102.01         44.17        37.37 o                         
 -10  10   9        338.22        265.00        53.21 o                         
  -9  10   9        182.74        200.62        20.44 o                         
  -8  10   9         13.09         39.88        17.78 o                         
  -7  10   9          7.93         15.30        12.65 o                         
  -6  10   9        525.00        525.07        19.17 o                         
  -5  10   9        352.07        260.01        19.61 o                         
  -4  10   9         17.89          9.26        15.66 o                         
  -3  10   9         60.88         66.78        20.25 o                         
  -2  10   9         63.39         83.96        21.05 o                         
  -1  10   9        823.79        797.50        35.48 o                         
   0  10   9          0.74          1.30         7.33 o                         
   1  10   9        163.47        142.73        15.84 o                         
   2  10   9        159.67        151.44        17.06 o                         
   3  10   9        113.73        143.16        18.60 o                         
   4  10   9        129.84        118.93        10.40 o                         
   5  10   9        661.84        745.83        46.51 o                         
   6  10   9        522.06        485.37        27.81 o                         
   7  10   9        756.83        759.27        50.31 o                         
   8  10   9        348.06        332.07        27.10 o                         
   9  10   9         56.10         48.04        32.93 o                         
  10  10   9         12.67          3.51        32.29 o                         
  11  10   9         73.10         82.94        38.85 o                         
  12  10   9         18.16        103.46        64.13 o                         
 -10  11   9         12.11        -30.05        56.76 o                         
  -9  11   9          0.45        -19.97        47.22 o                         
  -8  11   9        249.24        231.89        30.48 o                         
  -7  11   9        463.80        418.77        35.05 o                         
  -6  11   9       2130.64       2366.94        72.59 o                         
  -5  11   9       2021.12       2131.91        60.15 o                         
  -4  11   9        252.25        248.38        25.99 o                         
  -3  11   9          1.31         13.94        20.65 o                         
  -2  11   9       1053.82       1069.29        48.38 o                         
  -1  11   9         84.90         76.51        23.16 o                         
   0  11   9        548.99        561.47        33.39 o                         
   1  11   9        911.87        967.01        30.96 o                         
   2  11   9        425.36        358.05        24.64 o                         
   3  11   9        400.17        474.55        25.61 o                         
   4  11   9        187.06        278.98        26.88 o                         
   5  11   9        991.54       1195.27        48.53 o                         
   6  11   9       2238.09       2278.38        76.90 o                         
   7  11   9        834.00        794.72        74.08 o                         
   8  11   9         11.60         -4.86        41.62 o                         
   9  11   9          7.02        -21.45        49.46 o                         
  10  11   9        533.53        605.87        85.38 o                         
 -10  12   9        326.89        325.50        80.58 o                         
  -9  12   9        165.33        174.76        47.97 o                         
  -8  12   9        614.78        636.88        68.13 o                         
  -7  12   9       1153.70       1129.68        69.51 o                         
  -6  12   9       1221.83       1118.39        60.14 o                         
  -5  12   9       1007.87       1063.99        57.52 o                         
  -4  12   9        115.20        115.95        29.03 o                         
  -3  12   9        776.13        832.92        52.87 o                         
  -2  12   9        291.05        303.66        36.21 o                         
  -1  12   9       1799.07       1914.67        64.71 o                         
   0  12   9        344.90        332.30        31.03 o                         
   1  12   9          3.60         -0.32        23.41 o                         
   2  12   9        984.91        970.12        49.32 o                         
   3  12   9         25.81         38.53        21.13 o                         
   4  12   9        857.73        821.83        51.31 o                         
   5  12   9       1127.70       1055.98        64.29 o                         
   6  12   9        616.36        519.18        91.51 o                         
   7  12   9        623.52        691.27       108.65 o                         
  -8  13   9        294.10        378.16        81.75 o                         
  -7  13   9        595.72        546.30        65.32 o                         
  -6  13   9        997.93        938.44        81.82 o                         
  -5  13   9        105.95         52.91        33.89 o                         
  -4  13   9       2310.18       2307.17       101.79 o                         
  -3  13   9        705.89        771.42        59.24 o                         
  -2  13   9        535.46        484.55        47.90 o                         
  -1  13   9         47.02         44.04        29.73 o                         
   0  13   9         10.98         -9.77        30.02 o                         
   1  13   9       1147.75       1221.34        74.59 o                         
   2  13   9        430.45        316.68        73.73 o                         
   3  13   9       1010.01        956.09       145.56 o                         
   4  13   9        808.39        687.78        98.54 o                         
   5  13   9        462.04        494.45        89.29 o                         
   6  13   9        180.24         98.82        65.20 o                         
  -3  14   9        895.70        894.42       105.17 o                         
 -18   0  10        123.23        136.87        56.14 o                         
 -17   0  10       2102.44       2118.69        96.09 o                         
 -16   0  10        339.04        303.52        48.29 o                         
 -15   0  10       1098.45       1074.66        66.49 o                         
 -14   0  10       3407.89       3538.85       132.26 o                         
 -13   0  10       2799.25       2780.07        91.63 o                         
 -12   0  10       2464.35       2386.55        81.57 o                         
 -11   0  10       3270.46       3052.93        81.19 o                         
 -10   0  10       5409.54       4702.94       115.40 o                         
  -9   0  10      11074.30       9960.13       203.09 o                         
  -8   0  10       3210.13       3078.58       154.92 o                         
  -7   0  10      77293.79      72912.16      1447.69 o                         
  -6   0  10       1652.79       1370.75        59.50 o                         
  -5   0  10     109151.44     104489.84      2051.11 o                         
  -4   0  10       4619.38       5449.11       218.76 o                         
  -3   0  10      25629.37      25646.83       515.88 o                         
  -2   0  10       2314.04       3186.79       133.81 o                         
  -1   0  10      48878.94      49307.05       990.41 o                         
   0   0  10        125.62        212.22        25.35 o                         
   1   0  10      58079.57      58415.02      1135.33 o                         
   2   0  10      12522.92      12906.83       240.82 o                         
   3   0  10       3649.89       3898.18       179.12 o                         
   4   0  10       4240.23       3837.12        79.24 o                         
   5   0  10      12797.91      11533.83       185.45 o                         
   6   0  10       3997.10       4191.65        79.99 o                         
   7   0  10      14315.19      13202.39       208.53 o                         
   8   0  10       2996.90       3106.21        68.05 o                         
   9   0  10       1407.52       1542.42        57.76 o                         
  10   0  10       2944.89       2993.09        79.52 o                         
  11   0  10       7019.70       6943.00       133.24 o                         
  12   0  10        162.72        203.40        24.23 o                         
  13   0  10       2962.15       3144.77        97.12 o                         
  14   0  10       1288.43       1341.21        70.91 o                         
  15   0  10       1068.57       1095.44        66.27 o                         
 -18   1  10       4234.28       4062.69       222.44 o                         
 -17   1  10        635.98        611.89        41.64 o                         
 -16   1  10       1876.75       1946.02        68.18 o                         
 -15   1  10        785.41        743.89        41.94 o                         
 -14   1  10        773.69        742.73        43.08 o                         
 -13   1  10         20.60         22.33        21.52 o                         
 -12   1  10       4396.38       4222.78       103.64 o                         
 -11   1  10          2.24          6.97        16.22 o                         
 -10   1  10       1871.48       1621.16        51.96 o                         
  -9   1  10        337.71        296.23        22.50 o                         
  -8   1  10      20180.23      18343.34       304.75 o                         
  -7   1  10       2695.10       2755.64        73.82 o                         
  -6   1  10      36488.15      34073.88       536.93 o                         
  -5   1  10       1336.82       1195.98        34.71 o                         
  -4   1  10      27920.81      29075.81       506.14 o                         
  -3   1  10        541.66        635.86        30.44 o                         
  -2   1  10      57435.18      60899.73      1455.97 o                         
  -1   1  10        143.10        317.43        21.90 o                         
   0   1  10       3051.91       3140.89       114.34 o                         
   1   1  10      43256.54      43442.70       605.48 o                         
   2   1  10       7909.46       7722.15       128.99 o                         
   3   1  10       2377.11       2808.28        44.18 o                         
   4   1  10      29745.34      28543.43       438.63 o                         
   5   1  10       4192.14       4033.44        56.24 o                         
   6   1  10      30796.41      28459.89       309.68 o                         
   7   1  10       1204.19       1168.89        27.38 o                         
   8   1  10       6887.96       6512.24        86.12 o                         
   9   1  10       4477.34       4323.25        72.87 o                         
  10   1  10        609.23        652.84        25.87 o                         
  11   1  10        126.46        105.18        13.96 o                         
  12   1  10       5260.20       5406.23        98.31 o                         
  13   1  10       2055.62       2414.89        71.52 o                         
  14   1  10       1731.35       1697.15        64.62 o                         
  15   1  10        182.33        139.44        36.88 o                         
  16   1  10       2247.09       2351.71       233.25 o                         
  17   1  10         62.92        170.20       128.85 o                         
  18   1  10       1750.63       2092.41       213.89 o                         
 -18   2  10          6.62         25.20        55.65 o                         
 -17   2  10       1672.01       1809.66       161.34 o                         
 -16   2  10        700.51        730.25        40.28 o                         
 -15   2  10       1864.70       1751.68        58.26 o                         
 -14   2  10       1197.61       1177.22        48.89 o                         
 -13   2  10        511.55        470.18        27.95 o                         
 -12   2  10        253.90        153.21        19.39 o                         
 -11   2  10        768.66        714.24        26.82 o                         
 -10   2  10        810.49        776.82        28.57 o                         
  -9   2  10       5884.79       5567.30        90.77 o                         
  -8   2  10       1077.58        960.58        27.14 o                         
  -7   2  10      12923.25      12902.46       174.93 o                         
  -6   2  10       1166.72       1151.50        29.86 o                         
  -5   2  10       8894.86       9271.72       190.02 o                         
  -4   2  10       3102.77       3583.28       145.45 o                         
  -3   2  10      15152.75      16943.26       246.67 o                         
  -2   2  10          4.67         11.16         9.05 o                         
  -1   2  10      19333.00      19701.12       347.21 o                         
   0   2  10       4778.92       4979.70        95.30 o                         
   1   2  10       3453.11       3476.96        66.36 o                         
   2   2  10       8746.52       8993.86       108.11 o                         
   3   2  10      22683.01      21942.29       227.72 o                         
   4   2  10        796.43        965.84        19.29 o                         
   5   2  10      10211.62       9297.16       101.52 o                         
   6   2  10        589.75        666.09        18.41 o                         
   7   2  10       7754.15       7233.75        86.41 o                         
   8   2  10       1983.37       1950.98        37.91 o                         
   9   2  10       3827.26       3845.06        64.24 o                         
  10   2  10         31.44         29.27        16.62 o                         
  11   2  10       2703.50       2884.81        63.47 o                         
  12   2  10         36.11         57.20        16.96 o                         
  13   2  10       1185.26       1146.27        42.29 o                         
  14   2  10        388.69        384.72        29.22 o                         
  15   2  10       3647.52       3809.34       100.80 o                         
  16   2  10        146.48         78.28        47.42 o                         
  17   2  10        880.58        776.88        75.64 o                         
  18   2  10          1.37        -62.24        94.53 o                         
 -17   3  10        335.68        272.91        63.77 o                         
 -16   3  10        935.76        961.25        54.04 o                         
 -15   3  10        452.17        478.40        32.95 o                         
 -14   3  10        569.23        562.56        36.17 o                         
 -13   3  10        294.64        246.80        20.54 o                         
 -12   3  10          6.54          7.20        15.28 o                         
 -11   3  10        130.97        129.13        16.14 o                         
 -10   3  10       4042.91       4242.18        72.40 o                         
  -9   3  10         73.21         76.60        13.33 o                         
  -8   3  10      12935.60      12434.73       161.91 o                         
  -7   3  10         52.31         73.08        10.98 o                         
  -6   3  10       1689.19       1608.31        40.80 o                         
  -5   3  10       1248.41       1045.90        27.19 o                         
  -4   3  10      22411.84      23986.32       299.95 o                         
  -3   3  10       5737.57       6445.01       154.60 o                         
  -2   3  10       1262.29       1471.48        63.53 o                         
  -1   3  10        429.02        529.22        19.15 o                         
   0   3  10         20.94         41.16         5.92 o                         
   1   3  10        476.28        547.76        15.35 o                         
   2   3  10      19073.67      18745.77       193.32 o                         
   3   3  10       1427.80       1341.09        27.72 o                         
   4   3  10      14313.28      13956.31       196.77 o                         
   5   3  10       3819.00       3621.81        50.22 o                         
   6   3  10        643.64        544.08        16.78 o                         
   7   3  10       2951.00       3052.43        48.15 o                         
   8   3  10       1982.74       2111.96        39.46 o                         
   9   3  10        198.03        233.18        17.09 o                         
  10   3  10        919.12        924.98        27.75 o                         
  11   3  10       1124.26       1146.71        32.28 o                         
  12   3  10       1177.10       1036.47        30.82 o                         
  13   3  10         62.89         81.61        20.73 o                         
  14   3  10       1093.80       1026.76        41.43 o                         
  15   3  10        121.40         80.45        29.78 o                         
  16   3  10        761.11        534.75        99.28 o                         
  17   3  10         34.51        -27.78        72.75 o                         
 -17   4  10         36.12        -11.36        43.29 o                         
 -16   4  10        439.58        429.06        41.82 o                         
 -15   4  10        135.16        184.47        31.55 o                         
 -14   4  10         23.60         69.49        23.35 o                         
 -13   4  10        510.31        531.90        26.60 o                         
 -12   4  10        626.47        539.02        28.81 o                         
 -11   4  10        404.01        475.36        21.01 o                         
 -10   4  10        293.87        258.32        18.06 o                         
  -9   4  10       5080.52       4859.70        82.04 o                         
  -8   4  10         58.16         98.00        18.65 o                         
  -7   4  10        563.32        537.75        27.01 o                         
  -6   4  10        628.66        741.76        33.73 o                         
  -5   4  10        648.70        881.10        41.90 o                         
  -4   4  10      10372.62      11068.63       153.44 o                         
  -3   4  10        470.73        588.90        38.27 o                         
  -2   4  10         97.40        160.45        18.30 o                         
  -1   4  10       6246.35       6641.69        94.21 o                         
   0   4  10       1779.10       1900.22        56.48 o                         
   1   4  10        256.03        171.85         9.53 o                         
   2   4  10       7169.45       7735.76        95.14 o                         
   3   4  10       4029.29       3810.68        50.39 o                         
   4   4  10         18.79         38.65         8.63 o                         
   5   4  10       1127.65       1196.55        39.74 o                         
   6   4  10        186.78        139.85        12.13 o                         
   7   4  10        259.48        286.87        15.08 o                         
   8   4  10        186.72        252.24        16.02 o                         
   9   4  10        353.07        364.36        19.78 o                         
  10   4  10        483.25        524.55        20.93 o                         
  11   4  10         20.64         46.25        14.22 o                         
  12   4  10       1071.70       1099.47        37.63 o                         
  13   4  10         35.31         28.88        20.31 o                         
  14   4  10        233.09        228.21        27.67 o                         
  15   4  10        712.63        688.97        51.64 o                         
  16   4  10         26.43         48.49        54.45 o                         
 -17   5  10        194.98        181.25        70.37 o                         
 -16   5  10        222.16        278.78        44.09 o                         
 -15   5  10          2.00        -17.77        34.97 o                         
 -14   5  10         77.46         89.75        26.72 o                         
 -13   5  10         17.59        -13.59        19.23 o                         
 -12   5  10        123.54        103.48        17.88 o                         
 -11   5  10        150.88        174.00        20.05 o                         
 -10   5  10        129.40        130.58        17.14 o                         
  -9   5  10        110.92        154.72        16.16 o                         
  -8   5  10        369.88        390.10        23.14 o                         
  -7   5  10       3454.21       3289.80        57.96 o                         
  -6   5  10        452.11        679.42        23.24 o                         
  -5   5  10       3029.32       3062.46        51.76 o                         
  -4   5  10        884.30        832.21        22.72 o                         
  -3   5  10       4956.55       5329.48        85.03 o                         
  -2   5  10         36.07        102.38        10.92 o                         
  -1   5  10        163.44        127.81        10.89 o                         
   0   5  10        417.05        419.36        12.99 o                         
   1   5  10        288.25        225.26        11.28 o                         
   2   5  10        833.24        854.55        21.09 o                         
   3   5  10          5.29         37.04         8.71 o                         
   4   5  10         43.49         20.52         7.92 o                         
   5   5  10       3939.30       3695.66        49.84 o                         
   6   5  10         98.13         70.39         9.81 o                         
   7   5  10         87.51         60.97        10.96 o                         
   8   5  10       1205.35       1235.98        30.88 o                         
   9   5  10         41.24         75.70        13.49 o                         
  10   5  10         74.33         89.66        14.58 o                         
  11   5  10         11.76         23.76        14.18 o                         
  12   5  10        200.32        219.32        21.80 o                         
  13   5  10         42.57         58.38        23.23 o                         
  14   5  10        220.57        150.77        37.36 o                         
  15   5  10         19.21         28.84        36.38 o                         
 -17   6  10        407.40        522.88        92.38 o                         
 -16   6  10        787.00        696.41        74.15 o                         
 -15   6  10       1283.70       1329.32        62.92 o                         
 -14   6  10         19.02         22.01        24.54 o                         
 -13   6  10        103.47         82.13        19.59 o                         
 -12   6  10        112.76         95.14        14.68 o                         
 -11   6  10        264.79        255.55        16.57 o                         
 -10   6  10         11.45         25.68        11.50 o                         
  -9   6  10       1611.69       1651.06        35.84 o                         
  -8   6  10        470.68        491.67        28.92 o                         
  -7   6  10         19.82         64.58        12.36 o                         
  -6   6  10          8.19        116.76        17.97 o                         
  -5   6  10       1977.61       1946.82        39.64 o                         
  -4   6  10       5429.44       5612.30        81.57 o                         
  -3   6  10       7707.83       7518.20       132.27 o                         
  -2   6  10         71.95         73.92         8.24 o                         
  -1   6  10        765.35        709.89        17.12 o                         
   0   6  10         49.49        108.83         9.19 o                         
   1   6  10          7.63         12.13         6.86 o                         
   2   6  10        603.97        577.61        19.03 o                         
   3   6  10       4358.44       4351.87        64.70 o                         
   4   6  10       4895.78       5050.96        63.65 o                         
   5   6  10       3647.97       3435.27        52.97 o                         
   6   6  10         51.53         59.25        11.97 o                         
   7   6  10         15.43         37.17        10.62 o                         
   8   6  10        549.32        663.84        20.08 o                         
   9   6  10        930.22       1044.26        49.08 o                         
  10   6  10         31.22         45.70        13.38 o                         
  11   6  10        221.36        245.14        20.61 o                         
  12   6  10        113.89        104.66        25.54 o                         
  13   6  10        126.52        109.16        32.84 o                         
  14   6  10        101.31         89.23        35.88 o                         
  15   6  10        480.63        517.01       118.67 o                         
 -16   7  10       1059.92        767.83       142.75 o                         
 -15   7  10        570.48        317.48        75.13 o                         
 -14   7  10        969.12        929.37        52.39 o                         
 -13   7  10        109.29         98.32        27.93 o                         
 -12   7  10        142.11        134.63        21.74 o                         
 -11   7  10         51.43         45.52        13.06 o                         
 -10   7  10        449.05        448.73        23.15 o                         
  -9   7  10        185.33        193.72        16.11 o                         
  -8   7  10       4206.04       4014.37        67.25 o                         
  -7   7  10        298.03        268.02        15.60 o                         
  -6   7  10       1154.59       1107.83        24.51 o                         
  -5   7  10       3585.46       3849.25        65.06 o                         
  -4   7  10       2775.08       2788.76        55.67 o                         
  -3   7  10       2300.56       2291.85        40.36 o                         
  -2   7  10       2620.36       2655.62        42.82 o                         
  -1   7  10          3.45         15.22         6.39 o                         
   0   7  10       1405.09       1439.47        34.58 o                         
   1   7  10         40.37         43.03         7.49 o                         
   2   7  10        129.73        155.15        10.57 o                         
   3   7  10        491.49        590.43        17.35 o                         
   4   7  10       5326.75       5292.99        63.83 o                         
   5   7  10       1478.32       1516.78        32.81 o                         
   6   7  10       2488.69       2632.88        61.63 o                         
   7   7  10         61.59         51.07        13.75 o                         
   8   7  10       2558.74       2936.88        85.36 o                         
   9   7  10        140.50        138.11        15.98 o                         
  10   7  10        592.51        702.45        28.67 o                         
  11   7  10        231.09        205.27        24.18 o                         
  12   7  10        467.42        416.55        43.85 o                         
  13   7  10        166.86         80.23        34.84 o                         
  14   7  10        610.51        562.95        62.95 o                         
 -15   8  10        610.06        424.66        74.22 o                         
 -14   8  10        108.69          0.98        72.17 o                         
 -13   8  10        446.17        435.52        39.14 o                         
 -12   8  10        641.78        684.50        34.83 o                         
 -11   8  10        379.17        351.10        26.40 o                         
 -10   8  10        117.97         94.64        18.78 o                         
  -9   8  10       1163.08       1095.45        30.59 o                         
  -8   8  10        223.96        131.53        13.74 o                         
  -7   8  10       5098.29       5247.27       103.38 o                         
  -6   8  10        851.25       1103.16        40.48 o                         
  -5   8  10       6082.06       6119.62        78.57 o                         
  -4   8  10       1159.59       1248.49        28.71 o                         
  -3   8  10       3188.94       3165.37        47.17 o                         
  -2   8  10        131.37        115.13         8.51 o                         
  -1   8  10         52.14         28.84         6.78 o                         
   0   8  10         50.99         58.78         7.84 o                         
   1   8  10       1351.09       1402.02        24.63 o                         
   2   8  10       2463.94       2627.58        44.37 o                         
   3   8  10       4646.77       4903.94        74.15 o                         
   4   8  10          0.63          9.39         8.35 o                         
   5   8  10       1410.20       1615.68        42.45 o                         
   6   8  10        225.69        213.61        15.62 o                         
   7   8  10       4950.82       5297.78        89.18 o                         
   8   8  10        126.68        136.89        17.20 o                         
   9   8  10       1340.66       1423.13        49.25 o                         
  10   8  10         24.06         14.99        19.72 o                         
  11   8  10        965.61       1077.97        50.75 o                         
  12   8  10        114.83         86.86        37.79 o                         
  13   8  10        817.10        783.28        67.47 o                         
  14   8  10        432.94        273.86        66.58 o                         
 -15   9  10        297.92        330.10        96.44 o                         
 -14   9  10        339.81        284.07        85.60 o                         
 -13   9  10       1119.55        966.64       121.54 o                         
 -12   9  10        960.31        908.33        53.66 o                         
 -11   9  10         56.55         81.50        24.67 o                         
 -10   9  10       1807.15       1969.04        52.68 o                         
  -9   9  10        236.05        173.58        17.39 o                         
  -8   9  10       2912.43       3195.63        53.82 o                         
  -7   9  10       2071.65       2177.84        47.51 o                         
  -6   9  10       5108.92       5128.56        69.33 o                         
  -5   9  10        288.21        288.75        17.58 o                         
  -4   9  10       6101.71       6151.49        81.01 o                         
  -3   9  10        347.40        364.79        15.79 o                         
  -2   9  10       1808.29       2026.44        63.69 o                         
  -1   9  10         10.32          2.42        17.93 o                         
   0   9  10       2335.21       2450.59        65.62 o                         
   1   9  10       1168.14       1062.44        30.63 o                         
   2   9  10       1626.08       1552.59        46.71 o                         
   3   9  10       1380.47       1250.44        28.77 o                         
   4   9  10       4525.67       4611.18       103.82 o                         
   5   9  10          0.69         16.06        11.06 o                         
   6   9  10       4325.26       4596.84       115.51 o                         
   7   9  10          2.05          5.36        14.15 o                         
   8   9  10        679.96        766.43        36.84 o                         
   9   9  10         22.52         40.53        21.32 o                         
  10   9  10         53.49         45.95        22.29 o                         
  11   9  10         97.49        101.95        27.98 o                         
  12   9  10       1241.30       1241.94       162.47 o                         
  13   9  10        351.28        357.88        70.42 o                         
  14   9  10        559.15        399.01       100.22 o                         
 -11  10  10        488.20        522.94       104.30 o                         
 -10  10  10        170.35        164.53        37.14 o                         
  -9  10  10       1462.60       1529.50        44.06 o                         
  -8  10  10        883.83        903.81        54.17 o                         
  -7  10  10       4382.39       4289.40        77.24 o                         
  -6  10  10         18.75         14.70        11.47 o                         
  -5  10  10       4320.51       4178.34        82.83 o                         
  -4  10  10        746.15        678.87        30.75 o                         
  -3  10  10        344.42        316.14        26.75 o                         
  -2  10  10       1208.49       1117.42        43.59 o                         
  -1  10  10       1568.21       1497.38        51.09 o                         
   0  10  10          3.60         10.41        18.21 o                         
   1  10  10       2177.40       2039.16        46.95 o                         
   2  10  10        416.01        461.20        24.29 o                         
   3  10  10        966.44        940.30        35.13 o                         
   4  10  10         10.27          5.26         6.55 o                         
   5  10  10       3675.19       3614.48       112.36 o                         
   6  10  10         99.46         98.39        18.05 o                         
   7  10  10       2375.38       2347.10        63.49 o                         
   8  10  10         12.71          5.11        20.75 o                         
   9  10  10        419.75        355.20        48.19 o                         
  10  10  10          2.32         -9.12        34.82 o                         
  11  10  10        645.19        641.05        91.86 o                         
  12  10  10        162.85        211.68        70.66 o                         
 -10  11  10        754.46        701.69       107.06 o                         
  -9  11  10          1.63        -15.61        34.80 o                         
  -8  11  10        335.11        364.23        34.50 o                         
  -7  11  10        414.39        436.80        36.57 o                         
  -6  11  10       2090.60       2092.41        59.75 o                         
  -5  11  10        480.92        397.39        28.31 o                         
  -4  11  10        836.87        665.76        39.21 o                         
  -3  11  10        112.74        148.45        25.08 o                         
  -2  11  10        303.67        302.41        29.50 o                         
  -1  11  10         19.36         25.75        26.18 o                         
   0  11  10        188.64        209.60        24.65 o                         
   1  11  10        106.70         90.30        20.65 o                         
   2  11  10       2562.18       2592.46        64.32 o                         
   3  11  10         64.00         69.74        15.89 o                         
   4  11  10       1282.07       1341.82        43.51 o                         
   5  11  10         28.92         38.61        21.69 o                         
   6  11  10       1559.81       1665.27        81.22 o                         
   7  11  10        136.64         89.63        30.67 o                         
   8  11  10        779.26        695.90        80.11 o                         
   9  11  10          3.17         10.47        45.92 o                         
 -10  12  10         72.65         57.48        56.48 o                         
  -9  12  10       1333.08       1377.47        95.67 o                         
  -8  12  10         37.96         72.30        87.20 o                         
  -7  12  10        411.65        359.32        45.99 o                         
  -6  12  10         47.60        115.89        37.11 o                         
  -5  12  10         65.29         59.64        29.75 o                         
  -4  12  10        450.57        484.85        39.56 o                         
  -3  12  10        225.09        239.48        34.92 o                         
  -2  12  10          0.70         24.12        27.72 o                         
  -1  12  10         21.98         32.64        22.17 o                         
   0  12  10        146.14        128.62        25.71 o                         
   1  12  10       1245.03       1256.76        51.65 o                         
   2  12  10          8.10         -2.21        21.28 o                         
   3  12  10       1385.57       1453.35        52.10 o                         
   4  12  10         29.07         49.27        46.59 o                         
   5  12  10         51.47         81.24        41.89 o                         
   6  12  10          0.51          6.98        54.84 o                         
   7  12  10         69.94        152.39        72.34 o                         
  -7  13  10        234.27        302.40        56.87 o                         
  -6  13  10         14.68         29.03        44.53 o                         
  -5  13  10        319.12        396.88        64.14 o                         
  -4  13  10          0.24         11.63        34.76 o                         
  -3  13  10          2.94         51.79        37.35 o                         
  -2  13  10          0.81         -2.00        31.58 o                         
  -1  13  10        140.45        114.93        35.54 o                         
   0  13  10          0.39        -26.72        31.67 o                         
   1  13  10          9.00        -19.07        59.81 o                         
   2  13  10        438.92        396.03        80.98 o                         
   3  13  10          1.76         46.45        46.69 o                         
   4  13  10        270.28        269.42        75.84 o                         
   5  13  10          2.15         14.28        58.70 o                         
   6  13  10         33.39         59.62        62.33 o                         
  -3  14  10         87.17         67.18        59.36 o                         
   2  14  10          2.86        -21.29        63.63 o                         
   3  14  10         60.83         21.78        64.62 o                         
 -18   1  11         70.78         29.29        57.60 o                         
 -17   1  11        179.16        157.28        30.79 o                         
 -16   1  11        599.88        552.09        39.24 o                         
 -15   1  11          3.46          2.66        23.23 o                         
 -14   1  11         51.24         57.25        27.29 o                         
 -13   1  11        252.09        232.43        25.70 o                         
 -12   1  11        174.10        182.16        24.41 o                         
 -11   1  11         91.56         90.16        20.45 o                         
 -10   1  11       4103.09       3809.37       126.43 o                         
  -9   1  11        295.40        275.18        21.78 o                         
  -8   1  11       3445.06       3781.21        96.00 o                         
  -7   1  11       2127.90       2293.18       114.90 o                         
  -6   1  11       1210.96       1212.11        42.54 o                         
  -5   1  11         64.21         82.52        13.50 o                         
  -4   1  11       3763.60       4176.13        89.21 o                         
  -3   1  11        224.77        269.76        15.19 o                         
  -2   1  11      14742.81      14195.32       212.74 o                         
  -1   1  11       1436.74       1566.42        39.30 o                         
   0   1  11       1868.13       2095.54        47.10 o                         
   1   1  11      14376.95      14575.67       262.83 o                         
   2   1  11       1805.34       1906.17        55.51 o                         
   3   1  11       1492.99       1800.37        32.68 o                         
   4   1  11        399.60        551.50        29.10 o                         
   5   1  11       1683.73       1786.06        74.37 o                         
   6   1  11       3902.51       3729.38        55.14 o                         
   7   1  11       1221.86       1347.47        77.47 o                         
   8   1  11       5011.25       5259.01        94.98 o                         
   9   1  11          5.10         67.05        20.55 o                         
  10   1  11         51.91         22.48        16.31 o                         
  11   1  11        117.77        173.33        28.24 o                         
  12   1  11        622.75        652.02        27.04 o                         
  13   1  11         23.80         32.85        26.39 o                         
  14   1  11        180.63        225.85        50.45 o                         
  15   1  11         36.26         44.17        32.73 o                         
  16   1  11        125.11        103.23        51.87 o                         
  17   1  11        674.04        764.39       163.06 o                         
 -18   2  11       1012.50        980.18       108.80 o                         
 -17   2  11       1086.18       1071.77       160.70 o                         
 -16   2  11        485.92        459.37        34.93 o                         
 -15   2  11         86.44         75.63        22.77 o                         
 -14   2  11        704.87        805.49        43.04 o                         
 -13   2  11        142.77        157.24        20.90 o                         
 -12   2  11       1028.28       1186.58        37.36 o                         
 -11   2  11         65.60         60.33        15.28 o                         
 -10   2  11        494.17        590.40        25.31 o                         
  -9   2  11       1383.33       1562.71        48.08 o                         
  -8   2  11       9722.68       9345.95       127.26 o                         
  -7   2  11       2277.09       2444.51        85.23 o                         
  -6   2  11      13198.00      12885.61       275.97 o                         
  -5   2  11       4413.10       3942.43        78.68 o                         
  -4   2  11        489.20        368.16        14.04 o                         
  -3   2  11         64.36         37.87         7.32 o                         
  -2   2  11       5778.77       5754.56       161.93 o                         
  -1   2  11       2923.13       2892.89        65.05 o                         
   0   2  11      11834.11      11416.57       231.41 o                         
   1   2  11       5684.93       5756.35       104.00 o                         
   2   2  11       1470.08       1693.82        31.14 o                         
   3   2  11        686.94        538.89        14.10 o                         
   4   2  11       3755.38       4073.83       142.29 o                         
   5   2  11       2979.24       2442.13        36.03 o                         
   6   2  11      11580.35      12653.42       234.77 o                         
   7   2  11      10100.41      10217.88       140.83 o                         
   8   2  11          3.71         45.83         9.75 o                         
   9   2  11        610.25        664.51        31.43 o                         
  10   2  11         19.15        106.74        20.78 o                         
  11   2  11          2.51         38.95        13.80 o                         
  12   2  11        658.28        740.64        28.67 o                         
  13   2  11       1771.02       1674.60        52.67 o                         
  14   2  11        196.15        196.29        24.99 o                         
  15   2  11       1151.45       1089.23        54.22 o                         
  16   2  11        154.11         87.50        46.85 o                         
  17   2  11        138.94        -26.67       115.91 o                         
  18   2  11        671.87        548.51       123.36 o                         
 -17   3  11       1249.60        989.65        80.06 o                         
 -16   3  11         84.42         87.01        31.23 o                         
 -15   3  11       2741.18       2722.92        74.73 o                         
 -14   3  11        186.31        257.11        28.30 o                         
 -13   3  11       1618.59       1614.74        45.65 o                         
 -12   3  11        814.57        765.50        30.63 o                         
 -11   3  11       2469.43       2402.60        47.79 o                         
 -10   3  11        361.41        410.34        21.23 o                         
  -9   3  11       1608.85       1574.06        62.25 o                         
  -8   3  11       5083.47       5030.61       162.31 o                         
  -7   3  11      12132.15      11274.23       227.10 o                         
  -6   3  11      10379.13      10053.59       122.64 o                         
  -5   3  11      15622.88      14806.38       193.18 o                         
  -4   3  11       2363.91       2050.79        38.20 o                         
  -3   3  11      18791.17      17864.93       244.16 o                         
  -2   3  11         16.47          7.59         5.83 o                         
  -1   3  11       8919.06       8354.56       112.19 o                         
   0   3  11        327.44        371.99        13.10 o                         
   1   3  11       4770.08       4614.87        63.58 o                         
   2   3  11      14396.64      14694.62       148.78 o                         
   3   3  11       3327.11       3214.30        68.99 o                         
   4   3  11       7362.64       7483.83       185.40 o                         
   5   3  11       8584.15       9246.48       144.56 o                         
   6   3  11       1050.51        971.90        24.63 o                         
   7   3  11       2472.07       2518.96        39.35 o                         
   8   3  11       2939.75       2897.21        48.15 o                         
   9   3  11       4245.16       4424.41        84.53 o                         
  10   3  11       4001.07       4226.46        66.08 o                         
  11   3  11          8.36         58.00        15.68 o                         
  12   3  11       2500.97       2579.92        54.38 o                         
  13   3  11        488.75        431.84        31.43 o                         
  14   3  11        642.27        632.53        37.03 o                         
  15   3  11         33.77         27.54        32.22 o                         
  16   3  11        484.00        509.40       245.93 o                         
  17   3  11        333.40        236.18        54.46 o                         
 -17   4  11         35.35         16.81        45.35 o                         
 -16   4  11       2239.67       2183.92        80.15 o                         
 -15   4  11         38.83         54.63        18.69 o                         
 -14   4  11       1569.41       1747.17        69.71 o                         
 -13   4  11       1076.57       1032.03        46.93 o                         
 -12   4  11        176.58        189.31        20.75 o                         
 -11   4  11         30.44         19.17        12.80 o                         
 -10   4  11       2280.68       2365.11        51.87 o                         
  -9   4  11       3603.57       3499.58        67.63 o                         
  -8   4  11       7303.49       7320.46       111.44 o                         
  -7   4  11       4694.83       4610.33        74.18 o                         
  -6   4  11      11159.94      10864.59       147.88 o                         
  -5   4  11       3188.94       3117.38        49.63 o                         
  -4   4  11       9766.82       9127.13       180.95 o                         
  -3   4  11       5008.71       4602.32        69.07 o                         
  -2   4  11      12212.37      12274.45       184.13 o                         
  -1   4  11       1294.42        994.86        25.31 o                         
   0   4  11        367.88        517.35        17.55 o                         
   1   4  11       6844.71       6780.62        99.81 o                         
   2   4  11       4658.81       4817.55       142.08 o                         
   3   4  11       5738.92       5523.39       103.13 o                         
   4   4  11       2561.92       2484.61        46.49 o                         
   5   4  11       4624.59       4799.11        65.03 o                         
   6   4  11       4273.15       4418.95       118.13 o                         
   7   4  11       3817.96       4082.68        58.88 o                         
   8   4  11      11921.46      12331.89       173.57 o                         
   9   4  11       1633.70       1808.08        37.64 o                         
  10   4  11        474.61        541.90        22.91 o                         
  11   4  11       2675.51       2787.91        61.75 o                         
  12   4  11         24.97         62.86        19.51 o                         
  13   4  11        720.61        716.98        39.51 o                         
  14   4  11       2192.22       2195.06        68.50 o                         
  15   4  11       1812.90       1716.82       117.17 o                         
  16   4  11        228.79        296.77        74.40 o                         
 -17   5  11       1522.28       1362.76       135.93 o                         
 -16   5  11        122.27        110.28        37.64 o                         
 -15   5  11       3630.94       3731.14       119.59 o                         
 -14   5  11        654.51        501.34        39.16 o                         
 -13   5  11          6.34          2.49        19.73 o                         
 -12   5  11         90.92         76.97        17.50 o                         
 -11   5  11       1160.88       1259.24        37.11 o                         
 -10   5  11         52.84         38.97        13.20 o                         
  -9   5  11       2107.67       2193.36        67.96 o                         
  -8   5  11       2748.67       2832.42        56.89 o                         
  -7   5  11       5020.07       4764.01       172.08 o                         
  -6   5  11       2631.70       2589.78        63.17 o                         
  -5   5  11       5459.42       5267.92        75.34 o                         
  -4   5  11        942.22        809.25        24.17 o                         
  -3   5  11       6001.90       5745.33        91.82 o                         
  -2   5  11       7610.94       8161.00       176.89 o                         
  -1   5  11        283.08        310.68        13.04 o                         
   0   5  11       1732.10       1615.78        30.22 o                         
   1   5  11       2834.45       2809.26        50.73 o                         
   2   5  11       7167.22       7108.82        95.28 o                         
   3   5  11       4812.51       5224.24       134.76 o                         
   4   5  11      13714.60      13866.20       141.68 o                         
   5   5  11       1199.88       1194.08        23.93 o                         
   6   5  11        536.03        555.43        19.28 o                         
   7   5  11       4515.30       4632.05        67.60 o                         
   8   5  11       1585.91       1514.32        32.75 o                         
   9   5  11       5675.49       5820.91        84.51 o                         
  10   5  11       2107.73       2212.71        43.46 o                         
  11   5  11          9.42         43.74        14.62 o                         
  12   5  11       2684.96       2625.02        71.21 o                         
  13   5  11        357.95        390.76        31.65 o                         
  14   5  11        705.01        703.16        54.46 o                         
  15   5  11        852.69        835.87        71.47 o                         
 -17   6  11         79.55        202.50        71.81 o                         
 -16   6  11       1361.18       1299.75        85.31 o                         
 -15   6  11         32.04         26.32        30.40 o                         
 -14   6  11       1089.46        995.16        47.29 o                         
 -13   6  11        130.29         89.81        19.67 o                         
 -12   6  11        535.33        533.82        25.02 o                         
 -11   6  11       1806.82       1698.47        38.48 o                         
 -10   6  11        499.28        578.40        21.94 o                         
  -9   6  11       2292.23       2283.51        41.97 o                         
  -8   6  11       2169.49       2179.62        41.74 o                         
  -7   6  11        938.97        925.46        32.40 o                         
  -6   6  11       9175.59       9071.08       256.98 o                         
  -5   6  11          7.03         23.09         9.36 o                         
  -4   6  11       5711.26       5490.04        85.88 o                         
  -3   6  11       2699.55       2653.48        54.93 o                         
  -2   6  11       3015.53       3039.93        54.98 o                         
  -1   6  11       1082.37        939.41        23.41 o                         
   0   6  11       1960.70       1886.73        36.36 o                         
   1   6  11       9797.71       9799.57       154.99 o                         
   2   6  11       3883.76       3992.99        83.01 o                         
   3   6  11       4587.63       4579.57       122.46 o                         
   4   6  11        295.26        277.14        12.30 o                         
   5   6  11       5074.64       4897.70        62.94 o                         
   6   6  11       5613.91       5534.63        83.20 o                         
   7   6  11       1207.09       1203.23        27.91 o                         
   8   6  11       1859.42       1896.73        47.64 o                         
   9   6  11       2310.42       2103.35        42.99 o                         
  10   6  11        133.97        109.47        15.11 o                         
  11   6  11       1069.00       1025.17        33.85 o                         
  12   6  11        136.84        125.92        27.21 o                         
  13   6  11       1105.41       1161.30        65.47 o                         
  14   6  11         56.32         22.08        32.70 o                         
 -16   7  11        558.44        464.00       120.91 o                         
 -15   7  11        514.02        392.42        77.16 o                         
 -14   7  11          4.27        -29.12        29.12 o                         
 -13   7  11        334.14        296.66        32.99 o                         
 -12   7  11        111.90        107.40        20.73 o                         
 -11   7  11        649.70        631.19        25.34 o                         
 -10   7  11       1108.00       1196.62        32.14 o                         
  -9   7  11        121.74        134.64        15.19 o                         
  -8   7  11        574.79        614.96        32.51 o                         
  -7   7  11       5578.64       5433.43       112.19 o                         
  -6   7  11        850.11        878.33        23.47 o                         
  -5   7  11       6756.14       6499.97        94.57 o                         
  -4   7  11       1078.55       1192.25        43.32 o                         
  -3   7  11        386.46        379.31        18.56 o                         
  -2   7  11        152.44        131.67         9.52 o                         
  -1   7  11       3556.72       3532.46        50.54 o                         
   0   7  11       2623.92       2444.92        61.93 o                         
   1   7  11       1308.19       1222.89        22.65 o                         
   2   7  11       8668.17       8667.55       165.15 o                         
   3   7  11        214.50        180.64        12.60 o                         
   4   7  11       1095.71       1050.48        23.40 o                         
   5   7  11       3814.74       3617.97        56.58 o                         
   6   7  11        104.32        100.30        13.94 o                         
   7   7  11         39.90         48.51        12.57 o                         
   8   7  11       2471.80       2455.72        52.41 o                         
   9   7  11         62.87         67.48        14.10 o                         
  10   7  11        484.46        455.04        31.21 o                         
  11   7  11        245.72        227.56        27.67 o                         
  12   7  11       1008.67       1059.82        61.09 o                         
  13   7  11        140.28        131.87        36.27 o                         
  14   7  11       1135.82       1170.28        81.22 o                         
 -15   8  11         78.88         25.34        63.32 o                         
 -14   8  11          1.53        -31.63        60.44 o                         
 -13   8  11         24.62         29.66        30.96 o                         
 -12   8  11         93.17         46.27        20.97 o                         
 -11   8  11       2114.75       2060.09        58.76 o                         
 -10   8  11         13.22         25.73        17.14 o                         
  -9   8  11        398.11        392.04        19.98 o                         
  -8   8  11       1416.85       1289.45        31.75 o                         
  -7   8  11       1470.35       1687.25        41.92 o                         
  -6   8  11        361.93        318.08        14.91 o                         
  -5   8  11          4.70         21.18        14.03 o                         
  -4   8  11        735.29        750.56        24.42 o                         
  -3   8  11        113.72        128.43        11.07 o                         
  -2   8  11        131.17         73.32         8.64 o                         
  -1   8  11         31.99         17.62         8.06 o                         
   0   8  11        144.90        195.10        12.03 o                         
   1   8  11       1775.42       1918.08        54.36 o                         
   2   8  11        913.38        837.77        22.33 o                         
   3   8  11         23.37         20.17         9.64 o                         
   4   8  11       4405.21       4130.34        57.88 o                         
   5   8  11       1711.84       1783.17        33.53 o                         
   6   8  11        868.45        910.31        26.20 o                         
   7   8  11          5.81          8.24        14.54 o                         
   8   8  11        154.67        186.36        19.85 o                         
   9   8  11         61.97         56.66        18.44 o                         
  10   8  11         26.17         45.21        23.37 o                         
  11   8  11        376.80        326.37        29.88 o                         
  12   8  11        389.90        370.02        49.75 o                         
  13   8  11        912.84        974.50        72.11 o                         
  14   8  11          1.05          9.96        56.37 o                         
 -15   9  11         27.14         -8.96        83.73 o                         
 -13   9  11         26.94        -15.54        75.95 o                         
 -12   9  11        188.37        118.21        32.87 o                         
 -11   9  11        136.03        110.09        23.86 o                         
 -10   9  11         62.29         90.91        19.30 o                         
  -9   9  11         11.03         28.47        14.84 o                         
  -8   9  11        189.14        381.09        52.27 o                         
  -7   9  11          0.17          6.81        11.39 o                         
  -6   9  11        635.07        582.85        28.05 o                         
  -5   9  11         29.48         56.98        13.45 o                         
  -4   9  11       3386.92       3248.65        49.88 o                         
  -3   9  11         82.60         67.53         9.65 o                         
  -2   9  11          1.04         23.61         7.20 o                         
  -1   9  11         40.58         61.79        26.60 o                         
   0   9  11       2789.44       3065.90       113.83 o                         
   1   9  11         80.58         91.94        11.60 o                         
   2   9  11        198.31        138.08         8.66 o                         
   3   9  11        363.18        365.15        22.88 o                         
   4   9  11         40.47         33.07         9.52 o                         
   5   9  11        283.50        265.35        17.39 o                         
   6   9  11        235.13        206.57        16.00 o                         
   7   9  11        163.90        210.86        20.22 o                         
   8   9  11         73.19         79.88        18.77 o                         
   9   9  11        406.17        353.95        40.78 o                         
  10   9  11          0.26         17.23        22.66 o                         
  11   9  11          0.03          1.26        28.12 o                         
  12   9  11        976.93        884.37        80.00 o                         
  13   9  11          0.91        -11.27        46.28 o                         
 -11  10  11         34.37         49.23        39.53 o                         
 -10  10  11         26.65          9.91        33.41 o                         
  -9  10  11        164.84        141.73        24.72 o                         
  -8  10  11         82.20         54.95        14.37 o                         
  -7  10  11        869.16        880.81        31.54 o                         
  -6  10  11          2.75          4.62        12.12 o                         
  -5  10  11        980.52        920.00        30.57 o                         
  -4  10  11          5.86          6.06        15.14 o                         
  -3  10  11         10.65         11.92        14.14 o                         
  -2  10  11       1060.73       1044.50        42.55 o                         
  -1  10  11        153.82        222.22        27.06 o                         
   0  10  11        371.79        410.98        37.49 o                         
   1  10  11         25.25         44.37        17.64 o                         
   2  10  11        109.34        103.09        15.49 o                         
   3  10  11          0.85         -6.11         7.33 o                         
   4  10  11         54.16         54.15         9.26 o                         
   5  10  11        199.46        231.17        15.28 o                         
   6  10  11        369.47        436.06        28.66 o                         
   7  10  11        964.25        966.94        40.89 o                         
   8  10  11        807.15        713.88        39.74 o                         
   9  10  11         41.05         55.64        35.00 o                         
  10  10  11        347.24        231.51        44.91 o                         
  11  10  11         21.22         25.17        56.82 o                         
  12  10  11         13.43         40.69        64.23 o                         
 -10  11  11         18.86         38.82        65.46 o                         
  -9  11  11        156.71        203.57        48.81 o                         
  -8  11  11         40.91         15.87        24.54 o                         
  -7  11  11       1373.28       1409.38        57.14 o                         
  -6  11  11       1732.61       1638.46        52.71 o                         
  -5  11  11        182.58        184.53        23.23 o                         
  -4  11  11        895.62        921.88        47.74 o                         
  -3  11  11        902.55        969.93        48.60 o                         
  -2  11  11         31.43         17.00        23.12 o                         
  -1  11  11       1571.98       1710.58        59.70 o                         
   0  11  11        192.79        185.06        23.77 o                         
   1  11  11          3.38         27.87        21.76 o                         
   2  11  11        124.18        155.47        24.28 o                         
   3  11  11         88.56         81.13        15.72 o                         
   4  11  11        358.44        433.27        23.78 o                         
   5  11  11        807.41        786.72        39.79 o                         
   6  11  11       1518.90       1652.17        73.42 o                         
   7  11  11        669.79        734.11        76.40 o                         
   8  11  11        248.17        281.77        58.26 o                         
   9  11  11         81.08         97.40        48.97 o                         
 -10  12  11        182.69        237.51        71.96 o                         
  -9  12  11         21.35         72.02        51.30 o                         
  -8  12  11        220.36        214.37        75.86 o                         
  -7  12  11        783.78        728.00        72.15 o                         
  -6  12  11       1021.02       1087.46        66.63 o                         
  -5  12  11        617.06        580.35        53.96 o                         
  -4  12  11        432.35        448.02        37.44 o                         
  -3  12  11        669.25        682.89        48.37 o                         
  -2  12  11       1302.41       1336.00        56.07 o                         
  -1  12  11         58.53         39.79        21.97 o                         
   0  12  11       1166.38       1233.56        75.09 o                         
   1  12  11        590.97        600.82        38.27 o                         
   2  12  11         44.85         36.97        27.98 o                         
   3  12  11        365.46        294.59        31.58 o                         
   4  12  11        507.37        526.58        61.63 o                         
   5  12  11        685.82        702.08        94.97 o                         
   6  12  11        132.76        185.54        68.25 o                         
  -8  13  11       1515.82       1742.06       152.82 o                         
  -7  13  11        594.26        663.54        73.19 o                         
  -6  13  11          1.71         23.03        41.98 o                         
  -5  13  11        736.92        736.38        59.27 o                         
  -4  13  11        479.18        502.40        50.73 o                         
  -3  13  11       1825.93       1865.79        86.06 o                         
  -2  13  11        846.23        841.61        59.18 o                         
  -1  13  11        208.12        190.40        36.21 o                         
   0  13  11        296.62        270.93        44.05 o                         
   1  13  11        124.76         25.13        62.88 o                         
   2  13  11        620.28        589.65        90.76 o                         
   3  13  11       1088.86       1003.36       112.71 o                         
   4  13  11        577.31        522.24        89.86 o                         
   5  13  11        110.27          7.01        57.61 o                         
  -3  14  11        562.39        628.35        69.63 o                         
  -2  14  11        360.04        271.87        86.22 o                         
  -1  14  11        257.19        263.30        89.78 o                         
   1  14  11        100.59         61.72        58.31 o                         
   2  14  11        319.96        280.44        76.24 o                         
 -18   0  12       2270.46       2165.62       146.91 o                         
 -17   0  12         42.28         34.50        37.38 o                         
 -16   0  12       3081.46       3253.21       122.06 o                         
 -15   0  12       1344.82       1104.80        89.71 o                         
 -14   0  12        989.61        953.75        80.91 o                         
 -13   0  12       1978.61       1980.72        87.37 o                         
 -12   0  12       6201.49       5853.22       164.29 o                         
 -11   0  12        139.27        108.21        27.37 o                         
 -10   0  12       7950.37       7424.98       249.89 o                         
  -9   0  12        197.91        120.77        22.39 o                         
  -8   0  12       3440.11       2943.16        91.23 o                         
  -7   0  12       3579.43       3066.02        91.51 o                         
  -6   0  12      27941.06      25940.62       535.50 o                         
  -5   0  12          5.57         81.03        26.61 o                         
  -4   0  12      37403.61      39084.52       777.54 o                         
  -3   0  12       8478.76       8294.04       157.67 o                         
  -2   0  12      45144.88      46661.38       777.76 o                         
  -1   0  12       4267.27       4747.58        91.79 o                         
   0   0  12         90.04         29.60        15.06 o                         
   1   0  12      19906.35      19486.78       315.22 o                         
   2   0  12      24539.38      25857.22       461.81 o                         
   3   0  12       9056.05      10135.98       148.47 o                         
   4   0  12      10510.82      10418.05       223.95 o                         
   5   0  12       1230.18       1087.96        41.99 o                         
   6   0  12      11770.48      11017.90       195.66 o                         
   7   0  12       1028.93       1008.61        33.68 o                         
   8   0  12      11402.02      11544.43       189.45 o                         
   9   0  12        313.35        290.54        22.19 o                         
  10   0  12       7998.19       7457.91       152.62 o                         
  11   0  12         15.55         74.05        24.97 o                         
  12   0  12       7634.98       7391.51       142.39 o                         
  13   0  12        677.52        732.15        53.01 o                         
  14   0  12        562.85        595.08        58.59 o                         
  15   0  12        940.44        803.40       131.22 o                         
  16   0  12       4305.59       2153.85       402.44 o                         
  17   0  12          0.03         43.47       241.48 o                         
 -18   1  12        202.73        296.17        73.56 o                         
 -17   1  12       2065.43       2031.50        76.94 o                         
 -16   1  12        236.74        177.26        28.73 o                         
 -15   1  12       1609.03       1675.05        72.23 o                         
 -14   1  12        485.60        443.98        47.79 o                         
 -13   1  12       1287.94       1192.78        60.80 o                         
 -12   1  12       1185.20       1116.67        42.65 o                         
 -11   1  12       6547.75       6136.01       119.13 o                         
 -10   1  12        587.52        591.04        33.49 o                         
  -9   1  12       5924.62       5494.99       115.35 o                         
  -8   1  12        739.70        723.91        31.98 o                         
  -7   1  12      11596.08      11068.97       216.30 o                         
  -6   1  12        105.34         69.23        13.29 o                         
  -5   1  12       2151.05       1817.56        60.25 o                         
  -4   1  12       3077.99       3291.62       110.16 o                         
  -3   1  12       2075.69       1969.63        43.57 o                         
  -2   1  12        384.09        439.35        16.62 o                         
  -1   1  12       8559.31       8455.47       156.51 o                         
   0   1  12        779.63        784.71        31.65 o                         
   1   1  12      60757.23      62282.75       956.94 o                         
   2   1  12        832.26        776.60        27.43 o                         
   3   1  12       4248.01       3916.74        67.16 o                         
   4   1  12        350.44        447.64        22.20 o                         
   5   1  12      28049.28      27294.04       294.12 o                         
   6   1  12        138.54        178.95        11.19 o                         
   7   1  12      12239.18      11706.02       150.95 o                         
   8   1  12         25.00         30.42         9.88 o                         
   9   1  12       6234.93       5828.35        85.26 o                         
  10   1  12         51.41         57.24        17.03 o                         
  11   1  12       4779.45       4709.70        85.69 o                         
  12   1  12        107.44        117.09        18.66 o                         
  13   1  12       5197.71       5325.69       138.91 o                         
  14   1  12        230.30        211.35        36.50 o                         
  15   1  12       2879.93       2980.20       133.26 o                         
  16   1  12          3.36         16.80        48.52 o                         
  17   1  12        673.98        666.02       164.90 o                         
 -18   2  12       1440.47       1638.02       137.04 o                         
 -17   2  12        324.51        329.76        54.08 o                         
 -16   2  12        674.26        642.47        47.58 o                         
 -15   2  12         38.04         48.62        25.69 o                         
 -14   2  12       2577.91       2438.50        80.30 o                         
 -13   2  12        400.64        368.69        25.68 o                         
 -12   2  12        427.70        412.93        22.30 o                         
 -11   2  12       1330.90       1246.99        38.75 o                         
 -10   2  12       1952.41       1811.53        42.06 o                         
  -9   2  12        736.15        722.70        24.65 o                         
  -8   2  12       2099.39       2077.03        42.58 o                         
  -7   2  12        849.29        887.34        28.44 o                         
  -6   2  12       4169.33       4281.96       105.96 o                         
  -5   2  12       2071.46       2248.87        52.93 o                         
  -4   2  12       8220.84       8715.67       118.26 o                         
  -3   2  12        375.25        377.50        14.61 o                         
  -2   2  12       7760.44       8251.31       158.71 o                         
  -1   2  12        440.20        444.22        25.10 o                         
   0   2  12       5223.76       4971.09        88.96 o                         
   1   2  12        306.71        327.68        26.48 o                         
   2   2  12      10290.45       9532.15       139.00 o                         
   3   2  12         91.64         86.94         7.97 o                         
   4   2  12      27152.73      26496.72       269.65 o                         
   5   2  12          5.53         16.97         7.37 o                         
   6   2  12       3698.07       3263.64        46.84 o                         
   7   2  12        611.33        562.61        19.21 o                         
   8   2  12       4786.00       4470.51        61.45 o                         
   9   2  12        414.41        559.20        22.08 o                         
  10   2  12       5602.00       5472.97        84.05 o                         
  11   2  12         25.43         62.76        15.99 o                         
  12   2  12       1779.18       1867.81        40.91 o                         
  13   2  12         11.66         19.33        20.57 o                         
  14   2  12       2957.22       2954.96        77.09 o                         
  15   2  12        320.83        315.00        35.85 o                         
  16   2  12        679.13        586.01        72.77 o                         
  17   2  12          0.63        -62.83       126.69 o                         
  18   2  12        531.30        300.34       117.88 o                         
 -17   3  12         72.17        108.34        44.01 o                         
 -16   3  12        646.17        615.82        45.39 o                         
 -15   3  12       1182.86       1222.51        57.94 o                         
 -14   3  12         60.76         57.79        22.58 o                         
 -13   3  12        576.59        606.65        29.84 o                         
 -12   3  12          2.32         21.95        13.95 o                         
 -11   3  12         17.21         27.78        14.81 o                         
 -10   3  12         69.90         72.75        13.76 o                         
  -9   3  12       6694.59       6553.41       127.48 o                         
  -8   3  12        127.70         99.72        12.42 o                         
  -7   3  12        991.52       1011.70        33.25 o                         
  -6   3  12         62.90         28.83         7.98 o                         
  -5   3  12       1997.92       2051.43        63.33 o                         
  -4   3  12       9497.02      10436.52       140.32 o                         
  -3   3  12      20972.70      22126.61       292.31 o                         
  -2   3  12        343.91        353.34        11.39 o                         
  -1   3  12       6641.21       6526.08       125.98 o                         
   0   3  12       3306.76       3573.46        99.22 o                         
   1   3  12       1140.61       1033.64        19.88 o                         
   2   3  12        362.90        420.47        46.89 o                         
   3   3  12      10894.52      10195.70       148.09 o                         
   4   3  12        692.58        645.29        17.17 o                         
   5   3  12       5291.00       5105.86        66.31 o                         
   6   3  12          0.02         20.15         7.16 o                         
   7   3  12          3.17          8.43         7.63 o                         
   8   3  12        577.18        593.38        20.54 o                         
   9   3  12       3003.65       2694.24        47.88 o                         
  10   3  12       2756.68       2875.94        54.32 o                         
  11   3  12       2823.99       2609.89        50.05 o                         
  12   3  12          8.07         32.00        17.99 o                         
  13   3  12         70.23         50.47        22.36 o                         
  14   3  12        360.37        296.79        28.18 o                         
  15   3  12        859.31        738.52        56.41 o                         
  16   3  12        125.19          4.82        52.89 o                         
  17   3  12        251.73        137.75        50.69 o                         
 -17   4  12        151.22         65.29        41.40 o                         
 -16   4  12        114.95        100.18        32.04 o                         
 -15   4  12         28.00         43.90        27.47 o                         
 -14   4  12        104.71        125.64        23.43 o                         
 -13   4  12       1153.29       1199.24        36.67 o                         
 -12   4  12         19.46         18.30        14.76 o                         
 -11   4  12        340.28        322.47        18.85 o                         
 -10   4  12        807.06        712.49        27.78 o                         
  -9   4  12        503.42        485.71        22.29 o                         
  -8   4  12       1402.79       1445.21        43.54 o                         
  -7   4  12        211.23        217.45        14.34 o                         
  -6   4  12       1246.72       1400.42        53.75 o                         
  -5   4  12       1255.46       1363.03        29.65 o                         
  -4   4  12       1790.37       1842.37        39.03 o                         
  -3   4  12        593.46        727.56        68.85 o                         
  -2   4  12       7740.64       8241.73       121.46 o                         
  -1   4  12       4343.10       4814.42        71.92 o                         
   0   4  12       1534.09       1567.21        51.54 o                         
   1   4  12       1134.53       1316.04        32.95 o                         
   2   4  12       4073.14       3870.75        54.31 o                         
   3   4  12        834.23        852.67        19.58 o                         
   4   4  12         21.17          7.99         8.16 o                         
   5   4  12        304.78        281.53        12.42 o                         
   6   4  12       1028.96       1113.83        23.62 o                         
   7   4  12         32.36         36.58        10.79 o                         
   8   4  12       1307.75       1302.73        30.15 o                         
   9   4  12        181.95        195.13        15.97 o                         
  10   4  12          1.64        106.18        24.05 o                         
  11   4  12       2051.42       2313.76        46.30 o                         
  12   4  12         28.19         79.40        21.98 o                         
  13   4  12        116.26         87.12        23.75 o                         
  14   4  12         84.00        104.49        28.89 o                         
  15   4  12          8.63          0.51        35.04 o                         
  16   4  12        165.56        103.86        61.72 o                         
 -17   5  12          2.11         -7.44        60.10 o                         
 -16   5  12        212.22        241.50        53.35 o                         
 -15   5  12        266.26        355.57        43.41 o                         
 -14   5  12         10.54          0.93        24.56 o                         
 -13   5  12        469.84        474.40        30.11 o                         
 -12   5  12        712.34        650.34        31.79 o                         
 -11   5  12        178.88        155.17        18.56 o                         
 -10   5  12         10.83         15.79        13.44 o                         
  -9   5  12        996.60        970.08        30.25 o                         
  -8   5  12       1587.87       1604.08        37.78 o                         
  -7   5  12         93.66        119.66        13.59 o                         
  -6   5  12        214.08        225.74        14.62 o                         
  -5   5  12       1201.76       1090.56        28.07 o                         
  -4   5  12       1554.22       1597.08        36.45 o                         
  -3   5  12        279.42        259.04        19.39 o                         
  -2   5  12        208.80        218.01        19.06 o                         
  -1   5  12        461.39        365.08        14.23 o                         
   0   5  12        127.40         97.74         9.86 o                         
   1   5  12         32.89         46.97         8.63 o                         
   2   5  12        191.46        235.82        14.91 o                         
   3   5  12         41.18         85.22         8.94 o                         
   4   5  12        801.30        741.98        28.57 o                         
   5   5  12         39.39         39.66         7.43 o                         
   6   5  12         46.98         50.39        10.35 o                         
   7   5  12        197.35        162.03        13.41 o                         
   8   5  12         32.13         72.30        12.49 o                         
   9   5  12        418.74        634.33        61.99 o                         
  10   5  12        932.51        945.15        30.68 o                         
  11   5  12         94.24        145.94        20.75 o                         
  12   5  12          6.84         38.40        21.06 o                         
  13   5  12        183.45        170.15        29.06 o                         
  14   5  12        256.12        259.03        40.42 o                         
  15   5  12          0.16         -7.24        61.52 o                         
 -16   6  12        929.95        941.33        75.24 o                         
 -15   6  12         20.87          2.48        33.39 o                         
 -14   6  12       1211.39       1122.52        66.17 o                         
 -13   6  12         44.06         35.13        20.59 o                         
 -12   6  12          5.86         12.40        17.61 o                         
 -11   6  12         73.24         91.93        15.80 o                         
 -10   6  12       2942.48       2741.53        50.69 o                         
  -9   6  12        234.07        279.76        16.18 o                         
  -8   6  12       1466.22       1501.90        33.44 o                         
  -7   6  12        721.57        717.37        23.72 o                         
  -6   6  12          5.58         46.82        12.00 o                         
  -5   6  12         27.32         35.56        11.51 o                         
  -4   6  12       5203.30       5091.80        81.62 o                         
  -3   6  12       1006.53        985.39        33.43 o                         
  -2   6  12       4834.15       4545.02        70.71 o                         
  -1   6  12        195.29        240.21        11.92 o                         
   0   6  12        973.65        849.62        26.02 o                         
   1   6  12        412.35        452.13        14.92 o                         
   2   6  12       1572.67       1506.21        32.99 o                         
   3   6  12          3.40         17.49         9.62 o                         
   4   6  12        931.29        913.94        22.99 o                         
   5   6  12       5380.80       5471.99        66.45 o                         
   6   6  12       1725.25       1795.98        52.55 o                         
   7   6  12        481.10        453.07        23.07 o                         
   8   6  12        478.94        565.30        44.31 o                         
   9   6  12          8.90         31.36        11.54 o                         
  10   6  12       1095.34       1154.24        34.92 o                         
  11   6  12          3.59         41.09        15.80 o                         
  12   6  12        304.46        368.91        34.86 o                         
  13   6  12         60.46         52.19        33.28 o                         
  14   6  12          3.74        -15.46        34.14 o                         
 -15   7  12       1334.25       1288.46       114.01 o                         
 -14   7  12         12.93        -11.00        28.35 o                         
 -13   7  12        592.74        437.52        37.85 o                         
 -12   7  12         19.18         11.82        18.69 o                         
 -11   7  12        207.78        187.84        17.86 o                         
 -10   7  12         33.29         50.80        14.50 o                         
  -9   7  12       3207.89       3227.65        61.72 o                         
  -8   7  12          1.29         26.37        11.94 o                         
  -7   7  12       1229.93       1141.91        31.28 o                         
  -6   7  12       1211.20       1174.94        47.66 o                         
  -5   7  12       3762.52       3582.96        69.25 o                         
  -4   7  12        584.00        618.11        31.03 o                         
  -3   7  12       3628.27       3426.27        55.10 o                         
  -2   7  12         14.70         17.59         8.12 o                         
  -1   7  12       3124.82       3111.46        46.57 o                         
   0   7  12        740.49        681.86        22.41 o                         
   1   7  12       1284.74       1214.56        23.98 o                         
   2   7  12       1248.00       1100.95        27.72 o                         
   3   7  12        222.29        252.68        14.25 o                         
   4   7  12          0.05          2.59         9.58 o                         
   5   7  12       1813.03       1871.20        40.38 o                         
   6   7  12         18.99         10.33        12.75 o                         
   7   7  12       5689.51       5928.97        90.14 o                         
   8   7  12         58.00         79.52        15.15 o                         
   9   7  12       4334.56       4829.23       105.25 o                         
  10   7  12         44.33         64.48        21.52 o                         
  11   7  12        244.08        379.45        38.78 o                         
  12   7  12         39.66         44.96        29.91 o                         
  13   7  12        213.75        212.27        67.92 o                         
  14   7  12         63.44         40.36        42.85 o                         
 -15   8  12          0.23        -49.07        89.26 o                         
 -14   8  12       1643.14       1388.30       139.92 o                         
 -13   8  12        360.90        328.43        39.43 o                         
 -12   8  12        754.69        672.91        34.82 o                         
 -11   8  12         80.28         84.49        21.63 o                         
 -10   8  12       2060.74       2098.06        77.14 o                         
  -9   8  12         22.45         14.70        12.13 o                         
  -8   8  12       3081.27       2985.59        53.32 o                         
  -7   8  12        469.98        418.15        21.48 o                         
  -6   8  12       3104.09       3081.31        51.81 o                         
  -5   8  12         83.12         73.59        14.17 o                         
  -4   8  12       4851.57       5142.65        70.71 o                         
  -3   8  12        147.40        159.50        10.68 o                         
  -2   8  12        995.12       1044.47        22.50 o                         
  -1   8  12        385.71        388.64        14.29 o                         
   0   8  12       3757.43       3823.98        55.85 o                         
   1   8  12        514.15        479.94        13.67 o                         
   2   8  12        916.05        954.22        21.59 o                         
   3   8  12          9.19          7.82         9.86 o                         
   4   8  12       5295.88       5744.49        79.93 o                         
   5   8  12         14.86         19.92        11.56 o                         
   6   8  12       2744.56       2920.48        68.95 o                         
   7   8  12         73.29        116.71        16.58 o                         
   8   8  12       1907.38       2099.67        69.12 o
[truncated: 647,110 more chars]
